# Supplementary material for: Potent and Subtype-Selective Dopamine D2 Receptor Biased Partial Agonists Discovered via an Ugi-Based Approach
Source: J Med Chem. 2021 Jun 10;64(12):8710–26. doi: 10.1021/acs.jmedchem.1c00704 (PMC8552448; doi:10.1021/acs.jmedchem.1c00704)
Supplement: Supplementary file 2 — jm1c00704_si_002.zip [file jm1c00704_si_002.zip]

Archive with 19 entries (16 files):
- PDBs_D2-active/
- PDBs_D2-active/23c_active.pdb
- __MACOSX/
- __MACOSX/PDBs_D2-active/
- __MACOSX/PDBs_D2-active/._23c_active.pdb
- PDBs_D2-active/14a_active.pdb
- __MACOSX/PDBs_D2-active/._14a_active.pdb
- PDBs_D2-active/21b_active.pdb
- __MACOSX/PDBs_D2-active/._21b_active.pdb
- PDBs_D2-active/23a_active.pdb
- __MACOSX/PDBs_D2-active/._23a_active.pdb
- PDBs_D2-active/16a_active.pdb
- __MACOSX/PDBs_D2-active/._16a_active.pdb
- PDBs_D2-active/14b_active.pdb
- __MACOSX/PDBs_D2-active/._14b_active.pdb
- PDBs_D2-active/21a_active.pdb
- __MACOSX/PDBs_D2-active/._21a_active.pdb
- PDBs_D2-active/6VMS.pdb
- __MACOSX/PDBs_D2-active/._6VMS.pdb
