# Supplementary material for: Potent and Subtype-Selective Dopamine D2 Receptor Biased Partial Agonists Discovered via an Ugi-Based Approach
Source: J Med Chem. 2021 Jun 10;64(12):8710–26. doi: 10.1021/acs.jmedchem.1c00704 (PMC8552448; doi:10.1021/acs.jmedchem.1c00704)
Supplement: Supplementary file 2 — jm1c00704_si_002.zip [file jm1c00704_si_002.zip › PDBs_D2-active/23a_active.pdb]

ATOM  13191  N   PRO R  32      86.952 120.938  82.269  0.00125.55           N  
ATOM  13192  CA  PRO R  32      88.259 120.370  82.614  0.00125.55           C  
ATOM  13193  C   PRO R  32      88.205 119.508  83.870  0.00125.55           C  
ATOM  13194  O   PRO R  32      87.402 119.778  84.763  0.00125.55           O  
ATOM  13195  CB  PRO R  32      89.134 121.609  82.836  0.00125.55           C  
ATOM  13196  CG  PRO R  32      88.463 122.691  82.073  0.00125.55           C  
ATOM  13197  CD  PRO R  32      86.998 122.406  82.178  0.00125.55           C  
ATOM  13198  H   PRO R  32      86.652 120.575  81.375  0.00  0.00           H  
ATOM  13199  HA  PRO R  32      88.644 119.787  81.778  0.00  0.00           H  
ATOM  13200  HB2 PRO R  32      89.138 121.863  83.896  0.00  0.00           H  
ATOM  13201  HB3 PRO R  32      90.124 121.432  82.417  0.00  0.00           H  
ATOM  13202  HG2 PRO R  32      88.679 123.651  82.541  0.00  0.00           H  
ATOM  13203  HG3 PRO R  32      88.768 122.639  81.028  0.00  0.00           H  
ATOM  13204  HD2 PRO R  32      86.613 122.836  83.103  0.00  0.00           H  
ATOM  13205  HD3 PRO R  32      86.503 122.725  81.261  0.00  0.00           H  
ATOM  13206  N   HIS R  33      89.050 118.482  83.932  0.00104.85           N  
ATOM  13207  CA  HIS R  33      88.973 117.463  84.968  0.00104.85           C  
ATOM  13208  C   HIS R  33      90.338 117.240  85.604  0.00104.85           C  
ATOM  13209  O   HIS R  33      91.370 117.311  84.931  0.00104.85           O  
ATOM  13210  CB  HIS R  33      88.442 116.144  84.395  0.00104.85           C  
ATOM  13211  CG  HIS R  33      89.296 115.570  83.307  0.00104.85           C  
ATOM  13212  CD2 HIS R  33      89.313 115.801  81.973  0.00104.85           C  
ATOM  13213  ND1 HIS R  33      90.273 114.629  83.544  0.00104.85           N  
ATOM  13214  CE1 HIS R  33      90.859 114.308  82.404  0.00104.85           C  
ATOM  13215  NE2 HIS R  33      90.295 115.005  81.435  0.00104.85           N  
ATOM  13216  H   HIS R  33      89.782 118.388  83.242  0.00  0.00           H  
ATOM  13217  HA  HIS R  33      88.284 117.806  85.740  0.00  0.00           H  
ATOM  13218  HB2 HIS R  33      88.342 115.415  85.199  0.00  0.00           H  
ATOM  13219  HB3 HIS R  33      87.430 116.295  84.019  0.00  0.00           H  
ATOM  13220  HD1 HIS R  33      90.439 114.299  84.484  0.00  0.00           H  
ATOM  13221  HD2 HIS R  33      88.624 116.510  81.539  0.00  0.00           H  
ATOM  13222  HE1 HIS R  33      91.657 113.581  82.393  0.00  0.00           H  
ATOM  13223  N   TYR R  34      90.325 116.977  86.908  0.00 85.68           N  
ATOM  13224  CA  TYR R  34      91.544 116.971  87.704  0.00 85.68           C  
ATOM  13225  C   TYR R  34      92.542 115.956  87.155  0.00 85.68           C  
ATOM  13226  O   TYR R  34      92.167 114.915  86.611  0.00 85.68           O  
ATOM  13227  CB  TYR R  34      91.223 116.648  89.163  0.00 85.68           C  
ATOM  13228  CG  TYR R  34      90.510 117.756  89.914  0.00 85.68           C  
ATOM  13229  CD1 TYR R  34      89.295 118.259  89.469  0.00 85.68           C  
ATOM  13230  CD2 TYR R  34      91.053 118.297  91.069  0.00 85.68           C  
ATOM  13231  CE1 TYR R  34      88.647 119.266  90.152  0.00 85.68           C  
ATOM  13232  CE2 TYR R  34      90.410 119.305  91.758  0.00 85.68           C  
ATOM  13233  CZ  TYR R  34      89.208 119.786  91.294  0.00 85.68           C  
ATOM  13234  OH  TYR R  34      88.563 120.791  91.976  0.00 85.68           O  
ATOM  13235  H   TYR R  34      89.452 116.774  87.373  0.00  0.00           H  
ATOM  13236  HA  TYR R  34      91.995 117.962  87.658  0.00  0.00           H  
ATOM  13237  HB2 TYR R  34      90.624 115.738  89.208  0.00  0.00           H  
ATOM  13238  HB3 TYR R  34      92.144 116.392  89.687  0.00  0.00           H  
ATOM  13239  HD1 TYR R  34      88.841 117.861  88.573  0.00  0.00           H  
ATOM  13240  HD2 TYR R  34      91.996 117.930  91.445  0.00  0.00           H  
ATOM  13241  HE1 TYR R  34      87.702 119.643  89.789  0.00  0.00           H  
ATOM  13242  HE2 TYR R  34      90.851 119.712  92.656  0.00  0.00           H  
ATOM  13243  HH  TYR R  34      89.082 121.041  92.744  0.00  0.00           H  
ATOM  13244  N   ASN R  35      93.831 116.269  87.304  0.00 83.43           N  
ATOM  13245  CA  ASN R  35      94.902 115.327  86.966  0.00 83.43           C  
ATOM  13246  C   ASN R  35      95.153 114.425  88.172  0.00 83.43           C  
ATOM  13247  O   ASN R  35      96.128 114.568  88.912  0.00 83.43           O  
ATOM  13248  CB  ASN R  35      96.161 116.076  86.548  0.00 83.43           C  
ATOM  13249  CG  ASN R  35      97.241 115.154  86.016  0.00 83.43           C  
ATOM  13250  ND2 ASN R  35      98.142 115.705  85.211  0.00 83.43           N  
ATOM  13251  OD1 ASN R  35      97.273 113.965  86.332  0.00 83.43           O  
ATOM  13252  H   ASN R  35      94.092 117.178  87.659  0.00  0.00           H  
ATOM  13253  HA  ASN R  35      94.571 114.709  86.131  0.00  0.00           H  
ATOM  13254  HB2 ASN R  35      95.908 116.814  85.787  0.00  0.00           H  
ATOM  13255  HB3 ASN R  35      96.549 116.635  87.399  0.00  0.00           H  
ATOM  13256 HD21 ASN R  35      98.083 116.688  84.985  0.00  0.00           H  
ATOM  13257 HD22 ASN R  35      98.886 115.141  84.825  0.00  0.00           H  
ATOM  13258  N   TYR R  36      94.241 113.470  88.364  0.00 80.69           N  
ATOM  13259  CA  TYR R  36      94.325 112.550  89.494  0.00 80.69           C  
ATOM  13260  C   TYR R  36      95.510 111.598  89.392  0.00 80.69           C  
ATOM  13261  O   TYR R  36      95.876 110.979  90.396  0.00 80.69           O  
ATOM  13262  CB  TYR R  36      93.020 111.763  89.627  0.00 80.69           C  
ATOM  13263  CG  TYR R  36      91.958 112.472  90.442  0.00 80.69           C  
ATOM  13264  CD1 TYR R  36      92.236 112.946  91.720  0.00 80.69           C  
ATOM  13265  CD2 TYR R  36      90.684 112.681  89.932  0.00 80.69           C  
ATOM  13266  CE1 TYR R  36      91.274 113.595  92.469  0.00 80.69           C  
ATOM  13267  CE2 TYR R  36      89.715 113.332  90.674  0.00 80.69           C  
ATOM  13268  CZ  TYR R  36      90.018 113.788  91.941  0.00 80.69           C  
ATOM  13269  OH  TYR R  36      89.063 114.436  92.689  0.00 80.69           O  
ATOM  13270  H   TYR R  36      93.470 113.371  87.719  0.00  0.00           H  
ATOM  13271  HA  TYR R  36      94.451 113.144  90.399  0.00  0.00           H  
ATOM  13272  HB2 TYR R  36      92.627 111.544  88.634  0.00  0.00           H  
ATOM  13273  HB3 TYR R  36      93.228 110.790  90.073  0.00  0.00           H  
ATOM  13274  HD1 TYR R  36      93.220 112.809  92.145  0.00  0.00           H  
ATOM  13275  HD2 TYR R  36      90.436 112.333  88.940  0.00  0.00           H  
ATOM  13276  HE1 TYR R  36      91.510 113.947  93.462  0.00  0.00           H  
ATOM  13277  HE2 TYR R  36      88.728 113.481  90.261  0.00  0.00           H  
ATOM  13278  HH  TYR R  36      88.247 114.492  92.187  0.00  0.00           H  
ATOM  13279  N   TYR R  37      96.116 111.463  88.210  0.00 78.92           N  
ATOM  13280  CA  TYR R  37      97.284 110.599  88.078  0.00 78.92           C  
ATOM  13281  C   TYR R  37      98.457 111.114  88.899  0.00 78.92           C  
ATOM  13282  O   TYR R  37      99.304 110.327  89.336  0.00 78.92           O  
ATOM  13283  CB  TYR R  37      97.700 110.508  86.611  0.00 78.92           C  
ATOM  13284  CG  TYR R  37      96.785 109.688  85.735  0.00 78.92           C  
ATOM  13285  CD1 TYR R  37      96.947 108.315  85.621  0.00 78.92           C  
ATOM  13286  CD2 TYR R  37      95.763 110.289  85.014  0.00 78.92           C  
ATOM  13287  CE1 TYR R  37      96.115 107.564  84.812  0.00 78.92           C  
ATOM  13288  CE2 TYR R  37      94.926 109.548  84.207  0.00 78.92           C  
ATOM  13289  CZ  TYR R  37      95.106 108.186  84.109  0.00 78.92           C  
ATOM  13290  OH  TYR R  37      94.271 107.446  83.305  0.00 78.92           O  
ATOM  13291  H   TYR R  37      95.766 111.960  87.403  0.00  0.00           H  
ATOM  13292  HA  TYR R  37      97.022 109.601  88.430  0.00  0.00           H  
ATOM  13293  HB2 TYR R  37      97.789 111.513  86.198  0.00  0.00           H  
ATOM  13294  HB3 TYR R  37      98.712 110.109  86.548  0.00  0.00           H  
ATOM  13295  HD1 TYR R  37      97.733 107.817  86.169  0.00  0.00           H  
ATOM  13296  HD2 TYR R  37      95.612 111.356  85.079  0.00  0.00           H  
ATOM  13297  HE1 TYR R  37      96.258 106.496  84.734  0.00  0.00           H  
ATOM  13298  HE2 TYR R  37      94.135 110.036  83.657  0.00  0.00           H  
ATOM  13299  HH  TYR R  37      94.527 106.521  83.342  0.00  0.00           H  
ATOM  13300  N   ALA R  38      98.522 112.427  89.122  0.00 76.98           N  
ATOM  13301  CA  ALA R  38      99.606 113.008  89.903  0.00 76.98           C  
ATOM  13302  C   ALA R  38      99.572 112.598  91.369  0.00 76.98           C  
ATOM  13303  O   ALA R  38     100.613 112.641  92.031  0.00 76.98           O  
ATOM  13304  CB  ALA R  38      99.565 114.532  89.795  0.00 76.98           C  
ATOM  13305  H   ALA R  38      97.811 113.039  88.747  0.00  0.00           H  
ATOM  13306  HA  ALA R  38     100.549 112.665  89.478  0.00  0.00           H  
ATOM  13307  HB1 ALA R  38     100.378 114.960  90.381  0.00  0.00           H  
ATOM  13308  HB2 ALA R  38      99.676 114.826  88.751  0.00  0.00           H  
ATOM  13309  HB3 ALA R  38      98.611 114.898  90.175  0.00  0.00           H  
ATOM  13310  N   THR R  39      98.412 112.204  91.896  0.00 75.33           N  
ATOM  13311  CA  THR R  39      98.315 111.927  93.324  0.00 75.33           C  
ATOM  13312  C   THR R  39      99.156 110.731  93.751  0.00 75.33           C  
ATOM  13313  O   THR R  39      99.408 110.572  94.950  0.00 75.33           O  
ATOM  13314  CB  THR R  39      96.848 111.701  93.709  0.00 75.33           C  
ATOM  13315  CG2 THR R  39      96.699 111.408  95.203  0.00 75.33           C  
ATOM  13316  OG1 THR R  39      96.084 112.871  93.398  0.00 75.33           O  
ATOM  13317  H   THR R  39      97.599 112.097  91.306  0.00  0.00           H  
ATOM  13318  HA  THR R  39      98.675 112.803  93.863  0.00  0.00           H  
ATOM  13319  HB  THR R  39      96.456 110.858  93.140  0.00  0.00           H  
ATOM  13320  HG1 THR R  39      96.142 113.051  92.457  0.00  0.00           H  
ATOM  13321 HG21 THR R  39      95.646 111.253  95.440  0.00  0.00           H  
ATOM  13322 HG22 THR R  39      97.264 110.511  95.456  0.00  0.00           H  
ATOM  13323 HG23 THR R  39      97.080 112.251  95.779  0.00  0.00           H  
ATOM  13324  N   LEU R  40      99.618 109.905  92.811  0.00 73.33           N  
ATOM  13325  CA  LEU R  40     100.459 108.768  93.168  0.00 73.33           C  
ATOM  13326  C   LEU R  40     101.804 109.190  93.744  0.00 73.33           C  
ATOM  13327  O   LEU R  40     102.501 108.351  94.324  0.00 73.33           O  
ATOM  13328  CB  LEU R  40     100.670 107.862  91.955  0.00 73.33           C  
ATOM  13329  CG  LEU R  40     101.314 108.466  90.708  0.00 73.33           C  
ATOM  13330  CD1 LEU R  40     102.832 108.360  90.760  0.00 73.33           C  
ATOM  13331  CD2 LEU R  40     100.772 107.778  89.472  0.00 73.33           C  
ATOM  13332  H   LEU R  40      99.386 110.064  91.841  0.00  0.00           H  
ATOM  13333  HA  LEU R  40      99.935 108.191  93.930  0.00  0.00           H  
ATOM  13334  HB2 LEU R  40     101.238 106.983  92.260  0.00  0.00           H  
ATOM  13335  HB3 LEU R  40      99.719 107.406  91.680  0.00  0.00           H  
ATOM  13336  HG  LEU R  40     101.045 109.521  90.659  0.00  0.00           H  
ATOM  13337 HD11 LEU R  40     103.258 108.799  89.858  0.00  0.00           H  
ATOM  13338 HD12 LEU R  40     103.204 108.894  91.634  0.00  0.00           H  
ATOM  13339 HD13 LEU R  40     103.121 107.311  90.825  0.00  0.00           H  
ATOM  13340 HD21 LEU R  40     101.232 108.210  88.584  0.00  0.00           H  
ATOM  13341 HD22 LEU R  40     101.001 106.713  89.518  0.00  0.00           H  
ATOM  13342 HD23 LEU R  40      99.692 107.915  89.424  0.00  0.00           H  
ATOM  13343  N   LEU R  41     102.179 110.464  93.618  0.00 67.78           N  
ATOM  13344  CA  LEU R  41     103.481 110.901  94.102  0.00 67.78           C  
ATOM  13345  C   LEU R  41     103.642 110.687  95.598  0.00 67.78           C  
ATOM  13346  O   LEU R  41     104.753 110.854  96.115  0.00 67.78           O  
ATOM  13347  CB  LEU R  41     103.692 112.375  93.753  0.00 67.78           C  
ATOM  13348  CG  LEU R  41     103.757 112.679  92.256  0.00 67.78           C  
ATOM  13349  CD1 LEU R  41     103.809 114.163  92.012  0.00 67.78           C  
ATOM  13350  CD2 LEU R  41     104.962 112.010  91.625  0.00 67.78           C  
ATOM  13351  H   LEU R  41     101.558 111.133  93.185  0.00  0.00           H  
ATOM  13352  HA  LEU R  41     104.247 110.318  93.591  0.00  0.00           H  
ATOM  13353  HB2 LEU R  41     102.900 112.970  94.208  0.00  0.00           H  
ATOM  13354  HB3 LEU R  41     104.603 112.733  94.234  0.00  0.00           H  
ATOM  13355  HG  LEU R  41     102.857 112.284  91.785  0.00  0.00           H  
ATOM  13356 HD11 LEU R  41     103.855 114.354  90.940  0.00  0.00           H  
ATOM  13357 HD12 LEU R  41     102.916 114.631  92.426  0.00  0.00           H  
ATOM  13358 HD13 LEU R  41     104.694 114.580  92.493  0.00  0.00           H  
ATOM  13359 HD21 LEU R  41     104.989 112.239  90.560  0.00  0.00           H  
ATOM  13360 HD22 LEU R  41     105.872 112.378  92.099  0.00  0.00           H  
ATOM  13361 HD23 LEU R  41     104.892 110.931  91.762  0.00  0.00           H  
ATOM  13362  N   THR R  42     102.570 110.310  96.299  0.00 69.10           N  
ATOM  13363  CA  THR R  42     102.700 109.850  97.677  0.00 69.10           C  
ATOM  13364  C   THR R  42     103.816 108.825  97.815  0.00 69.10           C  
ATOM  13365  O   THR R  42     104.363 108.649  98.909  0.00 69.10           O  
ATOM  13366  CB  THR R  42     101.374 109.263  98.163  0.00 69.10           C  
ATOM  13367  CG2 THR R  42     101.477 108.808  99.617  0.00 69.10           C  
ATOM  13368  OG1 THR R  42     100.345 110.254  98.055  0.00 69.10           O  
ATOM  13369  H   THR R  42     101.653 110.341  95.876  0.00  0.00           H  
ATOM  13370  HA  THR R  42     102.944 110.708  98.303  0.00  0.00           H  
ATOM  13371  HB  THR R  42     101.113 108.408  97.539  0.00  0.00           H  
ATOM  13372  HG1 THR R  42     100.077 110.339  97.137  0.00  0.00           H  
ATOM  13373 HG21 THR R  42     100.521 108.395  99.938  0.00  0.00           H  
ATOM  13374 HG22 THR R  42     102.250 108.045  99.705  0.00  0.00           H  
ATOM  13375 HG23 THR R  42     101.734 109.659 100.247  0.00  0.00           H  
ATOM  13376  N   LEU R  43     104.142 108.109  96.735  0.00 69.27           N  
ATOM  13377  CA  LEU R  43     105.253 107.167  96.797  0.00 69.27           C  
ATOM  13378  C   LEU R  43     106.518 107.851  97.300  0.00 69.27           C  
ATOM  13379  O   LEU R  43     107.160 107.374  98.242  0.00 69.27           O  
ATOM  13380  CB  LEU R  43     105.487 106.530  95.427  0.00 69.27           C  
ATOM  13381  CG  LEU R  43     104.683 105.259  95.142  0.00 69.27           C  
ATOM  13382  CD1 LEU R  43     105.249 104.087  95.930  0.00 69.27           C  
ATOM  13383  CD2 LEU R  43     103.210 105.445  95.464  0.00 69.27           C  
ATOM  13384  H   LEU R  43     103.619 108.221  95.878  0.00  0.00           H  
ATOM  13385  HA  LEU R  43     104.991 106.376  97.500  0.00  0.00           H  
ATOM  13386  HB2 LEU R  43     105.285 107.266  94.649  0.00  0.00           H  
ATOM  13387  HB3 LEU R  43     106.549 106.319  95.305  0.00  0.00           H  
ATOM  13388  HG  LEU R  43     104.773 105.030  94.080  0.00  0.00           H  
ATOM  13389 HD11 LEU R  43     104.667 103.190  95.717  0.00  0.00           H  
ATOM  13390 HD12 LEU R  43     106.287 103.922  95.642  0.00  0.00           H  
ATOM  13391 HD13 LEU R  43     105.199 104.307  96.996  0.00  0.00           H  
ATOM  13392 HD21 LEU R  43     102.671 104.522  95.249  0.00  0.00           H  
ATOM  13393 HD22 LEU R  43     103.097 105.694  96.519  0.00  0.00           H  
ATOM  13394 HD23 LEU R  43     102.804 106.253  94.855  0.00  0.00           H  
ATOM  13395  N   LEU R  44     106.897 108.974  96.681  0.00 66.33           N  
ATOM  13396  CA  LEU R  44     108.036 109.728  97.193  0.00 66.33           C  
ATOM  13397  C   LEU R  44     107.865 110.019  98.675  0.00 66.33           C  
ATOM  13398  O   LEU R  44     108.798 109.840  99.468  0.00 66.33           O  
ATOM  13399  CB  LEU R  44     108.201 111.037  96.420  0.00 66.33           C  
ATOM  13400  CG  LEU R  44     108.900 110.992  95.059  0.00 66.33           C  
ATOM  13401  CD1 LEU R  44     110.358 110.610  95.233  0.00 66.33           C  
ATOM  13402  CD2 LEU R  44     108.207 110.041  94.100  0.00 66.33           C  
ATOM  13403  H   LEU R  44     106.396 109.295  95.865  0.00  0.00           H  
ATOM  13404  HA  LEU R  44     108.937 109.130  97.059  0.00  0.00           H  
ATOM  13405  HB2 LEU R  44     107.225 111.508  96.304  0.00  0.00           H  
ATOM  13406  HB3 LEU R  44     108.704 111.766  97.056  0.00  0.00           H  
ATOM  13407  HG  LEU R  44     108.863 111.992  94.628  0.00  0.00           H  
ATOM  13408 HD11 LEU R  44     110.845 110.581  94.258  0.00  0.00           H  
ATOM  13409 HD12 LEU R  44     110.854 111.346  95.865  0.00  0.00           H  
ATOM  13410 HD13 LEU R  44     110.423 109.628  95.701  0.00  0.00           H  
ATOM  13411 HD21 LEU R  44     108.734 110.038  93.146  0.00  0.00           H  
ATOM  13412 HD22 LEU R  44     108.210 109.035  94.519  0.00  0.00           H  
ATOM  13413 HD23 LEU R  44     107.178 110.366  93.945  0.00  0.00           H  
ATOM  13414  N   ILE R  45     106.647 110.388  99.078  0.00 65.43           N  
ATOM  13415  CA  ILE R  45     106.391 110.727 100.473  0.00 65.43           C  
ATOM  13416  C   ILE R  45     106.674 109.527 101.359  0.00 65.43           C  
ATOM  13417  O   ILE R  45     107.149 109.670 102.492  0.00 65.43           O  
ATOM  13418  CB  ILE R  45     104.949 111.238 100.649  0.00 65.43           C  
ATOM  13419  CG1 ILE R  45     104.783 112.582  99.942  0.00 65.43           C  
ATOM  13420  CG2 ILE R  45     104.608 111.373 102.128  0.00 65.43           C  
ATOM  13421  CD1 ILE R  45     103.358 113.074  99.870  0.00 65.43           C  
ATOM  13422  H   ILE R  45     105.888 110.435  98.413  0.00  0.00           H  
ATOM  13423  HA  ILE R  45     107.073 111.528 100.758  0.00  0.00           H  
ATOM  13424  HB  ILE R  45     104.266 110.519 100.197  0.00  0.00           H  
ATOM  13425 HG12 ILE R  45     105.399 113.331 100.440  0.00  0.00           H  
ATOM  13426 HG13 ILE R  45     105.193 112.513  98.934  0.00  0.00           H  
ATOM  13427 HG21 ILE R  45     103.585 111.735 102.234  0.00  0.00           H  
ATOM  13428 HG22 ILE R  45     104.701 110.401 102.613  0.00  0.00           H  
ATOM  13429 HG23 ILE R  45     105.293 112.079 102.596  0.00  0.00           H  
ATOM  13430 HD11 ILE R  45     103.330 114.033  99.353  0.00  0.00           H  
ATOM  13431 HD12 ILE R  45     102.750 112.351  99.326  0.00  0.00           H  
ATOM  13432 HD13 ILE R  45     102.963 113.194 100.879  0.00  0.00           H  
ATOM  13433  N   ALA R  46     106.382 108.326 100.865  0.00 65.37           N  
ATOM  13434  CA  ALA R  46     106.674 107.146 101.659  0.00 65.37           C  
ATOM  13435  C   ALA R  46     108.159 106.823 101.638  0.00 65.37           C  
ATOM  13436  O   ALA R  46     108.729 106.468 102.678  0.00 65.37           O  
ATOM  13437  CB  ALA R  46     105.872 105.955 101.138  0.00 65.37           C  
ATOM  13438  H   ALA R  46     105.963 108.245  99.950  0.00  0.00           H  
ATOM  13439  HA  ALA R  46     106.376 107.340 102.690  0.00  0.00           H  
ATOM  13440  HB1 ALA R  46     106.097 105.074 101.739  0.00  0.00           H  
ATOM  13441  HB2 ALA R  46     104.807 106.177 101.204  0.00  0.00           H  
ATOM  13442  HB3 ALA R  46     106.139 105.763 100.099  0.00  0.00           H  
ATOM  13443  N   VAL R  47     108.835 107.075 100.519  0.00 64.04           N  
ATOM  13444  CA  VAL R  47     110.232 106.669 100.433  0.00 64.04           C  
ATOM  13445  C   VAL R  47     111.032 107.411 101.486  0.00 64.04           C  
ATOM  13446  O   VAL R  47     111.752 106.806 102.291  0.00 64.04           O  
ATOM  13447  CB  VAL R  47     110.781 106.919  99.018  0.00 64.04           C  
ATOM  13448  CG1 VAL R  47     112.284 106.731  98.978  0.00 64.04           C  
ATOM  13449  CG2 VAL R  47     110.119 105.985  98.031  0.00 64.04           C  
ATOM  13450  H   VAL R  47     108.379 107.540  99.747  0.00  0.00           H  
ATOM  13451  HA  VAL R  47     110.294 105.601 100.643  0.00  0.00           H  
ATOM  13452  HB  VAL R  47     110.551 107.946  98.733  0.00  0.00           H  
ATOM  13453 HG11 VAL R  47     112.647 106.914  97.966  0.00  0.00           H  
ATOM  13454 HG12 VAL R  47     112.757 107.433  99.665  0.00  0.00           H  
ATOM  13455 HG13 VAL R  47     112.531 105.711  99.274  0.00  0.00           H  
ATOM  13456 HG21 VAL R  47     110.515 106.171  97.033  0.00  0.00           H  
ATOM  13457 HG22 VAL R  47     110.321 104.952  98.315  0.00  0.00           H  
ATOM  13458 HG23 VAL R  47     109.043 106.158  98.032  0.00  0.00           H  
ATOM  13459  N   ILE R  48     110.800 108.716 101.593  0.00 62.00           N  
ATOM  13460  CA  ILE R  48     111.589 109.497 102.527  0.00 62.00           C  
ATOM  13461  C   ILE R  48     111.249 109.084 103.946  0.00 62.00           C  
ATOM  13462  O   ILE R  48     112.144 108.930 104.787  0.00 62.00           O  
ATOM  13463  CB  ILE R  48     111.355 111.002 102.292  0.00 62.00           C  
ATOM  13464  CG1 ILE R  48     109.950 111.410 102.728  0.00 62.00           C  
ATOM  13465  CG2 ILE R  48     111.579 111.358 100.839  0.00 62.00           C  
ATOM  13466  CD1 ILE R  48     109.855 111.866 104.175  0.00 62.00           C  
ATOM  13467  H   ILE R  48     110.083 109.149 101.029  0.00  0.00           H  
ATOM  13468  HA  ILE R  48     112.643 109.282 102.350  0.00  0.00           H  
ATOM  13469  HB  ILE R  48     112.074 111.557 102.894  0.00  0.00           H  
ATOM  13470 HG12 ILE R  48     109.585 112.203 102.075  0.00  0.00           H  
ATOM  13471 HG13 ILE R  48     109.265 110.577 102.566  0.00  0.00           H  
ATOM  13472 HG21 ILE R  48     111.409 112.425 100.695  0.00  0.00           H  
ATOM  13473 HG22 ILE R  48     112.603 111.113 100.558  0.00  0.00           H  
ATOM  13474 HG23 ILE R  48     110.887 110.793 100.215  0.00  0.00           H  
ATOM  13475 HD11 ILE R  48     108.825 112.138 104.404  0.00  0.00           H  
ATOM  13476 HD12 ILE R  48     110.172 111.057 104.833  0.00  0.00           H  
ATOM  13477 HD13 ILE R  48     110.501 112.731 104.327  0.00  0.00           H  
ATOM  13478  N   VAL R  49     109.972 108.785 104.215  0.00 61.87           N  
ATOM  13479  CA  VAL R  49     109.646 108.490 105.603  0.00 61.87           C  
ATOM  13480  C   VAL R  49     110.299 107.180 105.971  0.00 61.87           C  
ATOM  13481  O   VAL R  49     110.624 106.945 107.137  0.00 61.87           O  
ATOM  13482  CB  VAL R  49     108.131 108.474 105.889  0.00 61.87           C  
ATOM  13483  CG1 VAL R  49     107.540 109.848 105.657  0.00 61.87           C  
ATOM  13484  CG2 VAL R  49     107.436 107.461 105.054  0.00 61.87           C  
ATOM  13485  H   VAL R  49     109.289 108.772 103.471  0.00  0.00           H  
ATOM  13486  HA  VAL R  49     110.092 109.269 106.222  0.00  0.00           H  
ATOM  13487  HB  VAL R  49     107.984 108.212 106.937  0.00  0.00           H  
ATOM  13488 HG11 VAL R  49     106.470 109.823 105.862  0.00  0.00           H  
ATOM  13489 HG12 VAL R  49     108.020 110.567 106.320  0.00  0.00           H  
ATOM  13490 HG13 VAL R  49     107.704 110.144 104.621  0.00  0.00           H  
ATOM  13491 HG21 VAL R  49     106.369 107.474 105.279  0.00  0.00           H  
ATOM  13492 HG22 VAL R  49     107.588 107.693 104.000  0.00  0.00           H  
ATOM  13493 HG23 VAL R  49     107.840 106.472 105.270  0.00  0.00           H  
ATOM  13494  N   PHE R  50     110.519 106.310 104.986  0.00 67.68           N  
ATOM  13495  CA  PHE R  50     111.242 105.082 105.269  0.00 67.68           C  
ATOM  13496  C   PHE R  50     112.716 105.398 105.476  0.00 67.68           C  
ATOM  13497  O   PHE R  50     113.335 104.941 106.443  0.00 67.68           O  
ATOM  13498  CB  PHE R  50     111.037 104.076 104.136  0.00 67.68           C  
ATOM  13499  CG  PHE R  50     111.818 102.810 104.304  0.00 67.68           C  
ATOM  13500  CD1 PHE R  50     111.393 101.840 105.194  0.00 67.68           C  
ATOM  13501  CD2 PHE R  50     112.962 102.577 103.563  0.00 67.68           C  
ATOM  13502  CE1 PHE R  50     112.101 100.669 105.356  0.00 67.68           C  
ATOM  13503  CE2 PHE R  50     113.676 101.405 103.717  0.00 67.68           C  
ATOM  13504  CZ  PHE R  50     113.245 100.450 104.615  0.00 67.68           C  
ATOM  13505  H   PHE R  50     110.184 106.507 104.054  0.00  0.00           H  
ATOM  13506  HA  PHE R  50     110.847 104.652 106.190  0.00  0.00           H  
ATOM  13507  HB2 PHE R  50     109.977 103.838 104.051  0.00  0.00           H  
ATOM  13508  HB3 PHE R  50     111.303 104.541 103.187  0.00  0.00           H  
ATOM  13509  HD1 PHE R  50     110.495 101.995 105.774  0.00  0.00           H  
ATOM  13510  HD2 PHE R  50     113.306 103.316 102.854  0.00  0.00           H  
ATOM  13511  HE1 PHE R  50     111.761  99.925 106.061  0.00  0.00           H  
ATOM  13512  HE2 PHE R  50     114.570 101.237 103.135  0.00  0.00           H  
ATOM  13513  HZ  PHE R  50     113.801  99.532 104.739  0.00  0.00           H  
ATOM  13514  N   GLY R  51     113.290 106.192 104.571  0.00 64.27           N  
ATOM  13515  CA  GLY R  51     114.680 106.583 104.715  0.00 64.27           C  
ATOM  13516  C   GLY R  51     114.948 107.472 105.916  0.00 64.27           C  
ATOM  13517  O   GLY R  51     115.996 107.358 106.556  0.00 64.27           O  
ATOM  13518  H   GLY R  51     112.757 106.524 103.780  0.00  0.00           H  
ATOM  13519  HA2 GLY R  51     115.302 105.690 104.780  0.00  0.00           H  
ATOM  13520  HA3 GLY R  51     115.008 107.091 103.808  0.00  0.00           H  
ATOM  13521  N   ASN R  52     114.016 108.370 106.239  0.00 61.55           N  
ATOM  13522  CA  ASN R  52     114.290 109.461 107.167  0.00 61.55           C  
ATOM  13523  C   ASN R  52     113.685 109.301 108.554  0.00 61.55           C  
ATOM  13524  O   ASN R  52     113.936 110.154 109.412  0.00 61.55           O  
ATOM  13525  CB  ASN R  52     113.794 110.779 106.572  0.00 61.55           C  
ATOM  13526  CG  ASN R  52     114.640 111.247 105.416  0.00 61.55           C  
ATOM  13527  ND2 ASN R  52     115.804 111.608 105.584  0.00 61.55           N  
ATOM  13528  OD1 ASN R  52     114.064 111.223 104.227  0.00 61.55           O  
ATOM  13529  H   ASN R  52     113.091 108.305 105.838  0.00  0.00           H  
ATOM  13530  HA  ASN R  52     115.371 109.535 107.283  0.00  0.00           H  
ATOM  13531  HB2 ASN R  52     112.762 110.662 106.241  0.00  0.00           H  
ATOM  13532  HB3 ASN R  52     113.784 111.545 107.347  0.00  0.00           H  
ATOM  13533 HD21 ASN R  52     116.209 111.594 106.509  0.00  0.00           H  
ATOM  13534 HD22 ASN R  52     116.355 111.918 104.797  0.00  0.00           H  
ATOM  13535  N   VAL R  53     112.902 108.257 108.814  0.00 63.69           N  
ATOM  13536  CA  VAL R  53     112.317 108.109 110.143  0.00 63.69           C  
ATOM  13537  C   VAL R  53     113.117 107.044 110.876  0.00 63.69           C  
ATOM  13538  O   VAL R  53     113.255 107.087 112.104  0.00 63.69           O  
ATOM  13539  CB  VAL R  53     110.820 107.749 110.077  0.00 63.69           C  
ATOM  13540  CG1 VAL R  53     110.617 106.271 109.819  0.00 63.69           C  
ATOM  13541  CG2 VAL R  53     110.117 108.164 111.357  0.00 63.69           C  
ATOM  13542  H   VAL R  53     112.716 107.574 108.094  0.00  0.00           H  
ATOM  13543  HA  VAL R  53     112.424 109.053 110.677  0.00  0.00           H  
ATOM  13544  HB  VAL R  53     110.374 108.302 109.250  0.00  0.00           H  
ATOM  13545 HG11 VAL R  53     109.550 106.052 109.778  0.00  0.00           H  
ATOM  13546 HG12 VAL R  53     111.079 106.001 108.870  0.00  0.00           H  
ATOM  13547 HG13 VAL R  53     111.075 105.695 110.623  0.00  0.00           H  
ATOM  13548 HG21 VAL R  53     109.061 107.902 111.293  0.00  0.00           H  
ATOM  13549 HG22 VAL R  53     110.568 107.647 112.204  0.00  0.00           H  
ATOM  13550 HG23 VAL R  53     110.216 109.241 111.494  0.00  0.00           H  
ATOM  13551  N   LEU R  54     113.651 106.081 110.124  0.00 66.41           N  
ATOM  13552  CA  LEU R  54     114.458 105.029 110.723  0.00 66.41           C  
ATOM  13553  C   LEU R  54     115.827 105.527 111.163  0.00 66.41           C  
ATOM  13554  O   LEU R  54     116.478 104.863 111.975  0.00 66.41           O  
ATOM  13555  CB  LEU R  54     114.615 103.874 109.735  0.00 66.41           C  
ATOM  13556  CG  LEU R  54     113.321 103.123 109.421  0.00 66.41           C  
ATOM  13557  CD1 LEU R  54     113.560 102.088 108.340  0.00 66.41           C  
ATOM  13558  CD2 LEU R  54     112.734 102.480 110.673  0.00 66.41           C  
ATOM  13559  H   LEU R  54     113.497 106.076 109.126  0.00  0.00           H  
ATOM  13560  HA  LEU R  54     113.933 104.656 111.602  0.00  0.00           H  
ATOM  13561  HB2 LEU R  54     115.049 104.249 108.808  0.00  0.00           H  
ATOM  13562  HB3 LEU R  54     115.357 103.172 110.116  0.00  0.00           H  
ATOM  13563  HG  LEU R  54     112.597 103.844 109.042  0.00  0.00           H  
ATOM  13564 HD11 LEU R  54     112.629 101.562 108.128  0.00  0.00           H  
ATOM  13565 HD12 LEU R  54     113.912 102.582 107.434  0.00  0.00           H  
ATOM  13566 HD13 LEU R  54     114.311 101.374 108.679  0.00  0.00           H  
ATOM  13567 HD21 LEU R  54     111.815 101.954 110.415  0.00  0.00           H  
ATOM  13568 HD22 LEU R  54     113.452 101.773 111.090  0.00  0.00           H  
ATOM  13569 HD23 LEU R  54     112.515 103.252 111.410  0.00  0.00           H  
ATOM  13570  N   VAL R  55     116.276 106.673 110.657  0.00 62.28           N  
ATOM  13571  CA  VAL R  55     117.610 107.162 110.989  0.00 62.28           C  
ATOM  13572  C   VAL R  55     117.635 107.733 112.399  0.00 62.28           C  
ATOM  13573  O   VAL R  55     118.502 107.386 113.210  0.00 62.28           O  
ATOM  13574  CB  VAL R  55     118.066 108.197 109.946  0.00 62.28           C  
ATOM  13575  CG1 VAL R  55     119.351 108.857 110.364  0.00 62.28           C  
ATOM  13576  CG2 VAL R  55     118.253 107.536 108.612  0.00 62.28           C  
ATOM  13577  H   VAL R  55     115.692 107.214 110.036  0.00  0.00           H  
ATOM  13578  HA  VAL R  55     118.299 106.318 110.953  0.00  0.00           H  
ATOM  13579  HB  VAL R  55     117.295 108.962 109.852  0.00  0.00           H  
ATOM  13580 HG11 VAL R  55     119.649 109.584 109.608  0.00  0.00           H  
ATOM  13581 HG12 VAL R  55     119.206 109.364 111.318  0.00  0.00           H  
ATOM  13582 HG13 VAL R  55     120.130 108.102 110.469  0.00  0.00           H  
ATOM  13583 HG21 VAL R  55     118.576 108.277 107.881  0.00  0.00           H  
ATOM  13584 HG22 VAL R  55     119.009 106.755 108.696  0.00  0.00           H  
ATOM  13585 HG23 VAL R  55     117.310 107.095 108.289  0.00  0.00           H  
ATOM  13586  N   CYS R  56     116.732 108.671 112.682  0.00 66.35           N  
ATOM  13587  CA  CYS R  56     116.426 109.046 114.058  0.00 66.35           C  
ATOM  13588  C   CYS R  56     116.420 107.829 114.975  0.00 66.35           C  
ATOM  13589  O   CYS R  56     117.076 107.814 116.023  0.00 66.35           O  
ATOM  13590  CB  CYS R  56     115.077 109.764 114.107  0.00 66.35           C  
ATOM  13591  SG  CYS R  56     114.958 111.192 113.007  0.00 66.35           S  
ATOM  13592  H   CYS R  56     116.241 109.141 111.935  0.00  0.00           H  
ATOM  13593  HA  CYS R  56     117.195 109.735 114.406  0.00  0.00           H  
ATOM  13594  HB2 CYS R  56     114.283 109.057 113.868  0.00  0.00           H  
ATOM  13595  HB3 CYS R  56     114.872 110.078 115.130  0.00  0.00           H  
ATOM  13596  HG  CYS R  56     113.748 111.746 113.124  0.00  0.00           H  
ATOM  13597  N   MET R  57     115.635 106.814 114.606  0.00 69.10           N  
ATOM  13598  CA  MET R  57     115.481 105.634 115.450  0.00 69.10           C  
ATOM  13599  C   MET R  57     116.818 104.945 115.685  0.00 69.10           C  
ATOM  13600  O   MET R  57     117.152 104.585 116.818  0.00 69.10           O  
ATOM  13601  CB  MET R  57     114.486 104.668 114.808  0.00 69.10           C  
ATOM  13602  CG  MET R  57     113.067 105.203 114.722  0.00 69.10           C  
ATOM  13603  SD  MET R  57     112.329 105.505 116.339  0.00 69.10           S  
ATOM  13604  CE  MET R  57     112.492 107.284 116.450  0.00 69.10           C  
ATOM  13605  H   MET R  57     115.135 106.855 113.729  0.00  0.00           H  
ATOM  13606  HA  MET R  57     115.082 105.950 116.414  0.00  0.00           H  
ATOM  13607  HB2 MET R  57     114.833 104.403 113.809  0.00  0.00           H  
ATOM  13608  HB3 MET R  57     114.485 103.729 115.362  0.00  0.00           H  
ATOM  13609  HG2 MET R  57     113.063 106.127 114.144  0.00  0.00           H  
ATOM  13610  HG3 MET R  57     112.447 104.498 114.167  0.00  0.00           H  
ATOM  13611  HE1 MET R  57     112.080 107.629 117.398  0.00  0.00           H  
ATOM  13612  HE2 MET R  57     113.546 107.557 116.392  0.00  0.00           H  
ATOM  13613  HE3 MET R  57     111.950 107.751 115.628  0.00  0.00           H  
ATOM  13614  N   ALA R  58     117.588 104.729 114.618  0.00 69.94           N  
ATOM  13615  CA  ALA R  58     118.869 104.047 114.762  0.00 69.94           C  
ATOM  13616  C   ALA R  58     119.814 104.846 115.646  0.00 69.94           C  
ATOM  13617  O   ALA R  58     120.578 104.274 116.432  0.00 69.94           O  
ATOM  13618  CB  ALA R  58     119.490 103.799 113.389  0.00 69.94           C  
ATOM  13619  H   ALA R  58     117.285 105.038 113.706  0.00  0.00           H  
ATOM  13620  HA  ALA R  58     118.691 103.082 115.236  0.00  0.00           H  
ATOM  13621  HB1 ALA R  58     120.446 103.289 113.509  0.00  0.00           H  
ATOM  13622  HB2 ALA R  58     118.820 103.179 112.793  0.00  0.00           H  
ATOM  13623  HB3 ALA R  58     119.648 104.752 112.883  0.00  0.00           H  
ATOM  13624  N   VAL R  59     119.782 106.173 115.529  0.00 64.36           N  
ATOM  13625  CA  VAL R  59     120.649 107.002 116.356  0.00 64.36           C  
ATOM  13626  C   VAL R  59     120.242 106.895 117.818  0.00 64.36           C  
ATOM  13627  O   VAL R  59     121.095 106.811 118.710  0.00 64.36           O  
ATOM  13628  CB  VAL R  59     120.618 108.461 115.867  0.00 64.36           C  
ATOM  13629  CG1 VAL R  59     121.349 109.368 116.836  0.00 64.36           C  
ATOM  13630  CG2 VAL R  59     121.232 108.569 114.493  0.00 64.36           C  
ATOM  13631  H   VAL R  59     119.156 106.607 114.866  0.00  0.00           H  
ATOM  13632  HA  VAL R  59     121.669 106.631 116.258  0.00  0.00           H  
ATOM  13633  HB  VAL R  59     119.579 108.784 115.808  0.00  0.00           H  
ATOM  13634 HG11 VAL R  59     121.314 110.394 116.470  0.00  0.00           H  
ATOM  13635 HG12 VAL R  59     120.872 109.315 117.815  0.00  0.00           H  
ATOM  13636 HG13 VAL R  59     122.387 109.048 116.921  0.00  0.00           H  
ATOM  13637 HG21 VAL R  59     121.202 109.607 114.162  0.00  0.00           H  
ATOM  13638 HG22 VAL R  59     122.267 108.229 114.529  0.00  0.00           H  
ATOM  13639 HG23 VAL R  59     120.671 107.949 113.794  0.00  0.00           H  
ATOM  13640  N   SER R  60     118.937 106.896 118.090  0.00 71.48           N  
ATOM  13641  CA  SER R  60     118.460 106.850 119.468  0.00 71.48           C  
ATOM  13642  C   SER R  60     118.556 105.464 120.094  0.00 71.48           C  
ATOM  13643  O   SER R  60     118.592 105.361 121.325  0.00 71.48           O  
ATOM  13644  CB  SER R  60     117.010 107.329 119.536  0.00 71.48           C  
ATOM  13645  OG  SER R  60     116.574 107.434 120.881  0.00 71.48           O  
ATOM  13646  H   SER R  60     118.264 106.929 117.337  0.00  0.00           H  
ATOM  13647  HA  SER R  60     119.070 107.532 120.060  0.00  0.00           H  
ATOM  13648  HB2 SER R  60     116.926 108.301 119.050  0.00  0.00           H  
ATOM  13649  HB3 SER R  60     116.370 106.627 119.001  0.00  0.00           H  
ATOM  13650  HG  SER R  60     116.635 106.575 121.306  0.00  0.00           H  
ATOM  13651  N   ARG R  61     118.596 104.404 119.289  0.00 73.87           N  
ATOM  13652  CA  ARG R  61     118.599 103.046 119.820  0.00 73.87           C  
ATOM  13653  C   ARG R  61     119.992 102.506 120.103  0.00 73.87           C  
ATOM  13654  O   ARG R  61     120.165 101.743 121.060  0.00 73.87           O  
ATOM  13655  CB  ARG R  61     117.890 102.095 118.851  0.00 73.87           C  
ATOM  13656  CG  ARG R  61     116.378 102.244 118.803  0.00 73.87           C  
ATOM  13657  CD  ARG R  61     115.807 101.518 117.596  0.00 73.87           C  
ATOM  13658  NE  ARG R  61     116.036 100.078 117.674  0.00 73.87           N  
ATOM  13659  CZ  ARG R  61     115.214  99.210 118.256  0.00 73.87           C  
ATOM  13660  NH1 ARG R  61     114.084  99.619 118.815  0.00 73.87           N  
ATOM  13661  NH2 ARG R  61     115.525  97.921 118.272  0.00 73.87           N1+
ATOM  13662  H   ARG R  61     118.625 104.531 118.287  0.00  0.00           H  
ATOM  13663  HA  ARG R  61     118.042 103.049 120.757  0.00  0.00           H  
ATOM  13664  HB2 ARG R  61     118.298 102.231 117.849  0.00  0.00           H  
ATOM  13665  HB3 ARG R  61     118.143 101.066 119.106  0.00  0.00           H  
ATOM  13666  HG2 ARG R  61     115.944 101.832 119.714  0.00  0.00           H  
ATOM  13667  HG3 ARG R  61     116.119 103.301 118.747  0.00  0.00           H  
ATOM  13668  HD2 ARG R  61     114.736 101.712 117.529  0.00  0.00           H  
ATOM  13669  HD3 ARG R  61     116.265 101.909 116.687  0.00  0.00           H  
ATOM  13670  HE  ARG R  61     116.891  99.754 117.244  0.00  0.00           H  
ATOM  13671 HH11 ARG R  61     113.840 100.599 118.802  0.00  0.00           H  
ATOM  13672 HH12 ARG R  61     113.467  98.951 119.254  0.00  0.00           H  
ATOM  13673 HH21 ARG R  61     116.383  97.603 117.843  0.00  0.00           H  
ATOM  13674 HH22 ARG R  61     114.904  97.257 118.713  0.00  0.00           H  
ATOM  13675  N   GLU R  62     120.989 102.877 119.309  0.00 74.45           N  
ATOM  13676  CA  GLU R  62     122.304 102.274 119.441  0.00 74.45           C  
ATOM  13677  C   GLU R  62     123.180 103.062 120.408  0.00 74.45           C  
ATOM  13678  O   GLU R  62     122.896 104.205 120.771  0.00 74.45           O  
ATOM  13679  CB  GLU R  62     122.987 102.178 118.077  0.00 74.45           C  
ATOM  13680  CG  GLU R  62     122.358 101.171 117.140  0.00 74.45           C  
ATOM  13681  CD  GLU R  62     122.579  99.740 117.590  0.00 74.45           C  
ATOM  13682  OE1 GLU R  62     123.690  99.430 118.068  0.00 74.45           O  
ATOM  13683  OE2 GLU R  62     121.640  98.925 117.472  0.00 74.45           O1-
ATOM  13684  H   GLU R  62     120.837 103.585 118.605  0.00  0.00           H  
ATOM  13685  HA  GLU R  62     122.181 101.265 119.834  0.00  0.00           H  
ATOM  13686  HB2 GLU R  62     122.989 103.160 117.604  0.00  0.00           H  
ATOM  13687  HB3 GLU R  62     124.040 101.933 118.217  0.00  0.00           H  
ATOM  13688  HG2 GLU R  62     121.288 101.366 117.064  0.00  0.00           H  
ATOM  13689  HG3 GLU R  62     122.767 101.303 116.138  0.00  0.00           H  
ATOM  13690  N   LYS R  63     124.268 102.417 120.826  0.00 73.20           N  
ATOM  13691  CA  LYS R  63     125.287 103.028 121.667  0.00 73.20           C  
ATOM  13692  C   LYS R  63     126.429 103.597 120.833  0.00 73.20           C  
ATOM  13693  O   LYS R  63     126.808 104.760 121.003  0.00 73.20           O  
ATOM  13694  CB  LYS R  63     125.813 102.007 122.682  0.00 73.20           C  
ATOM  13695  CG  LYS R  63     126.983 102.500 123.521  0.00 73.20           C  
ATOM  13696  CD  LYS R  63     127.351 101.499 124.610  0.00 73.20           C  
ATOM  13697  CE  LYS R  63     127.473 100.088 124.058  0.00 73.20           C  
ATOM  13698  NZ  LYS R  63     128.870  99.761 123.660  0.00 73.20           N1+
ATOM  13699  H   LYS R  63     124.418 101.454 120.560  0.00  0.00           H  
ATOM  13700  HA  LYS R  63     124.826 103.848 122.217  0.00  0.00           H  
ATOM  13701  HB2 LYS R  63     125.000 101.701 123.341  0.00  0.00           H  
ATOM  13702  HB3 LYS R  63     126.102 101.095 122.160  0.00  0.00           H  
ATOM  13703  HG2 LYS R  63     127.846 102.669 122.877  0.00  0.00           H  
ATOM  13704  HG3 LYS R  63     126.724 103.455 123.978  0.00  0.00           H  
ATOM  13705  HD2 LYS R  63     128.296 101.792 125.068  0.00  0.00           H  
ATOM  13706  HD3 LYS R  63     126.592 101.518 125.392  0.00  0.00           H  
ATOM  13707  HE2 LYS R  63     127.133  99.374 124.809  0.00  0.00           H  
ATOM  13708  HE3 LYS R  63     126.815  99.978 123.196  0.00  0.00           H  
ATOM  13709  HZ1 LYS R  63     128.906  98.818 123.300  0.00  0.00           H  
ATOM  13710  HZ2 LYS R  63     129.177 100.406 122.945  0.00  0.00           H  
ATOM  13711  HZ3 LYS R  63     129.476  99.837 124.464  0.00  0.00           H  
ATOM  13712  N   ALA R  64     126.986 102.791 119.926  0.00 72.65           N  
ATOM  13713  CA  ALA R  64     128.097 103.244 119.100  0.00 72.65           C  
ATOM  13714  C   ALA R  64     127.724 104.390 118.169  0.00 72.65           C  
ATOM  13715  O   ALA R  64     128.622 104.974 117.553  0.00 72.65           O  
ATOM  13716  CB  ALA R  64     128.650 102.077 118.282  0.00 72.65           C  
ATOM  13717  H   ALA R  64     126.638 101.851 119.804  0.00  0.00           H  
ATOM  13718  HA  ALA R  64     128.888 103.594 119.763  0.00  0.00           H  
ATOM  13719  HB1 ALA R  64     129.480 102.425 117.667  0.00  0.00           H  
ATOM  13720  HB2 ALA R  64     129.000 101.294 118.955  0.00  0.00           H  
ATOM  13721  HB3 ALA R  64     127.865 101.679 117.639  0.00  0.00           H  
ATOM  13722  N   LEU R  65     126.441 104.730 118.046  0.00 68.29           N  
ATOM  13723  CA  LEU R  65     126.011 105.857 117.218  0.00 68.29           C  
ATOM  13724  C   LEU R  65     125.676 107.004 118.163  0.00 68.29           C  
ATOM  13725  O   LEU R  65     124.529 107.189 118.569  0.00 68.29           O  
ATOM  13726  CB  LEU R  65     124.819 105.479 116.346  0.00 68.29           C  
ATOM  13727  CG  LEU R  65     125.047 104.436 115.254  0.00 68.29           C  
ATOM  13728  CD1 LEU R  65     123.737 104.090 114.569  0.00 68.29           C  
ATOM  13729  CD2 LEU R  65     126.052 104.958 114.246  0.00 68.29           C  
ATOM  13730  H   LEU R  65     125.730 104.203 118.533  0.00  0.00           H  
ATOM  13731  HA  LEU R  65     126.838 106.159 116.575  0.00  0.00           H  
ATOM  13732  HB2 LEU R  65     123.997 105.155 116.984  0.00  0.00           H  
ATOM  13733  HB3 LEU R  65     124.403 106.381 115.898  0.00  0.00           H  
ATOM  13734  HG  LEU R  65     125.450 103.533 115.713  0.00  0.00           H  
ATOM  13735 HD11 LEU R  65     123.917 103.345 113.794  0.00  0.00           H  
ATOM  13736 HD12 LEU R  65     123.038 103.688 115.302  0.00  0.00           H  
ATOM  13737 HD13 LEU R  65     123.314 104.988 114.118  0.00  0.00           H  
ATOM  13738 HD21 LEU R  65     126.211 104.210 113.469  0.00  0.00           H  
ATOM  13739 HD22 LEU R  65     125.672 105.874 113.795  0.00  0.00           H  
ATOM  13740 HD23 LEU R  65     126.997 105.166 114.748  0.00  0.00           H  
ATOM  13741  N   GLN R  66     126.694 107.780 118.514  0.00 66.73           N  
ATOM  13742  CA  GLN R  66     126.528 108.900 119.431  0.00 66.73           C  
ATOM  13743  C   GLN R  66     127.574 109.968 119.126  0.00 66.73           C  
ATOM  13744  O   GLN R  66     128.210 110.520 120.025  0.00 66.73           O  
ATOM  13745  CB  GLN R  66     126.610 108.427 120.883  0.00 66.73           C  
ATOM  13746  CG  GLN R  66     127.864 107.628 121.208  0.00 66.73           C  
ATOM  13747  CD  GLN R  66     127.859 107.090 122.625  0.00 66.73           C  
ATOM  13748  NE2 GLN R  66     128.843 106.260 122.946  0.00 66.73           N  
ATOM  13749  OE1 GLN R  66     126.980 107.417 123.423  0.00 66.73           O  
ATOM  13750  H   GLN R  66     127.616 107.602 118.143  0.00  0.00           H  
ATOM  13751  HA  GLN R  66     125.541 109.332 119.268  0.00  0.00           H  
ATOM  13752  HB2 GLN R  66     126.548 109.289 121.548  0.00  0.00           H  
ATOM  13753  HB3 GLN R  66     125.730 107.829 121.118  0.00  0.00           H  
ATOM  13754  HG2 GLN R  66     127.958 106.799 120.506  0.00  0.00           H  
ATOM  13755  HG3 GLN R  66     128.742 108.257 121.062  0.00  0.00           H  
ATOM  13756 HE21 GLN R  66     129.544 106.018 122.260  0.00  0.00           H  
ATOM  13757 HE22 GLN R  66     128.891 105.870 123.876  0.00  0.00           H  
ATOM  13758  N   THR R  67     127.765 110.281 117.847  0.00 59.40           N  
ATOM  13759  CA  THR R  67     128.813 111.206 117.440  0.00 59.40           C  
ATOM  13760  C   THR R  67     128.227 112.327 116.592  0.00 59.40           C  
ATOM  13761  O   THR R  67     127.050 112.320 116.225  0.00 59.40           O  
ATOM  13762  CB  THR R  67     129.920 110.471 116.674  0.00 59.40           C  
ATOM  13763  CG2 THR R  67     129.393 109.910 115.361  0.00 59.40           C  
ATOM  13764  OG1 THR R  67     131.007 111.368 116.418  0.00 59.40           O  
ATOM  13765  H   THR R  67     127.176 109.874 117.134  0.00  0.00           H  
ATOM  13766  HA  THR R  67     129.250 111.646 118.336  0.00  0.00           H  
ATOM  13767  HB  THR R  67     130.283 109.646 117.287  0.00  0.00           H  
ATOM  13768  HG1 THR R  67     131.698 110.905 115.939  0.00  0.00           H  
ATOM  13769 HG21 THR R  67     130.197 109.394 114.837  0.00  0.00           H  
ATOM  13770 HG22 THR R  67     128.583 109.209 115.564  0.00  0.00           H  
ATOM  13771 HG23 THR R  67     129.020 110.725 114.741  0.00  0.00           H  
ATOM  13772  N   THR R  68     129.092 113.284 116.257  0.00 55.35           N  
ATOM  13773  CA  THR R  68     128.631 114.607 115.853  0.00 55.35           C  
ATOM  13774  C   THR R  68     127.823 114.557 114.562  0.00 55.35           C  
ATOM  13775  O   THR R  68     126.747 115.158 114.470  0.00 55.35           O  
ATOM  13776  CB  THR R  68     129.831 115.543 115.706  0.00 55.35           C  
ATOM  13777  CG2 THR R  68     129.401 116.919 115.228  0.00 55.35           C  
ATOM  13778  OG1 THR R  68     130.492 115.673 116.970  0.00 55.35           O  
ATOM  13779  H   THR R  68     130.085 113.098 116.281  0.00  0.00           H  
ATOM  13780  HA  THR R  68     127.988 114.999 116.642  0.00  0.00           H  
ATOM  13781  HB  THR R  68     130.527 115.117 114.983  0.00  0.00           H  
ATOM  13782  HG1 THR R  68     130.115 116.411 117.454  0.00  0.00           H  
ATOM  13783 HG21 THR R  68     130.277 117.561 115.133  0.00  0.00           H  
ATOM  13784 HG22 THR R  68     128.910 116.830 114.259  0.00  0.00           H  
ATOM  13785 HG23 THR R  68     128.708 117.354 115.948  0.00  0.00           H  
ATOM  13786  N   THR R  69     128.310 113.829 113.558  0.00 54.27           N  
ATOM  13787  CA  THR R  69     127.661 113.875 112.256  0.00 54.27           C  
ATOM  13788  C   THR R  69     126.342 113.124 112.235  0.00 54.27           C  
ATOM  13789  O   THR R  69     125.494 113.411 111.384  0.00 54.27           O  
ATOM  13790  CB  THR R  69     128.565 113.288 111.179  0.00 54.27           C  
ATOM  13791  CG2 THR R  69     129.859 114.037 111.126  0.00 54.27           C  
ATOM  13792  OG1 THR R  69     128.838 111.919 111.490  0.00 54.27           O  
ATOM  13793  H   THR R  69     129.125 113.250 113.703  0.00  0.00           H  
ATOM  13794  HA  THR R  69     127.465 114.918 112.008  0.00  0.00           H  
ATOM  13795  HB  THR R  69     128.067 113.350 110.211  0.00  0.00           H  
ATOM  13796  HG1 THR R  69     128.866 111.406 110.679  0.00  0.00           H  
ATOM  13797 HG21 THR R  69     130.496 113.608 110.353  0.00  0.00           H  
ATOM  13798 HG22 THR R  69     129.664 115.084 110.896  0.00  0.00           H  
ATOM  13799 HG23 THR R  69     130.361 113.965 112.091  0.00  0.00           H  
ATOM  13800  N   ASN R  70     126.134 112.185 113.154  0.00 58.72           N  
ATOM  13801  CA  ASN R  70     124.879 111.452 113.144  0.00 58.72           C  
ATOM  13802  C   ASN R  70     123.735 112.298 113.687  0.00 58.72           C  
ATOM  13803  O   ASN R  70     122.598 112.162 113.227  0.00 58.72           O  
ATOM  13804  CB  ASN R  70     125.023 110.159 113.942  0.00 58.72           C  
ATOM  13805  CG  ASN R  70     125.888 109.133 113.235  0.00 58.72           C  
ATOM  13806  ND2 ASN R  70     126.475 108.220 113.999  0.00 58.72           N  
ATOM  13807  OD1 ASN R  70     126.030 109.167 112.013  0.00 58.72           O  
ATOM  13808  H   ASN R  70     126.843 111.990 113.846  0.00  0.00           H  
ATOM  13809  HA  ASN R  70     124.647 111.190 112.112  0.00  0.00           H  
ATOM  13810  HB2 ASN R  70     125.451 110.382 114.919  0.00  0.00           H  
ATOM  13811  HB3 ASN R  70     124.036 109.735 114.126  0.00  0.00           H  
ATOM  13812 HD21 ASN R  70     126.335 108.232 114.999  0.00  0.00           H  
ATOM  13813 HD22 ASN R  70     127.062 107.513 113.580  0.00  0.00           H  
ATOM  13814  N   TYR R  71     124.021 113.226 114.599  0.00 59.07           N  
ATOM  13815  CA  TYR R  71     122.981 114.148 115.043  0.00 59.07           C  
ATOM  13816  C   TYR R  71     122.622 115.133 113.936  0.00 59.07           C  
ATOM  13817  O   TYR R  71     121.446 115.473 113.749  0.00 59.07           O  
ATOM  13818  CB  TYR R  71     123.435 114.876 116.306  0.00 59.07           C  
ATOM  13819  CG  TYR R  71     123.682 113.935 117.461  0.00 59.07           C  
ATOM  13820  CD1 TYR R  71     122.644 113.519 118.281  0.00 59.07           C  
ATOM  13821  CD2 TYR R  71     124.958 113.470 117.736  0.00 59.07           C  
ATOM  13822  CE1 TYR R  71     122.869 112.651 119.333  0.00 59.07           C  
ATOM  13823  CE2 TYR R  71     125.195 112.607 118.787  0.00 59.07           C  
ATOM  13824  CZ  TYR R  71     124.148 112.203 119.584  0.00 59.07           C  
ATOM  13825  OH  TYR R  71     124.385 111.341 120.630  0.00 59.07           O  
ATOM  13826  H   TYR R  71     124.954 113.289 114.980  0.00  0.00           H  
ATOM  13827  HA  TYR R  71     122.091 113.567 115.285  0.00  0.00           H  
ATOM  13828  HB2 TYR R  71     124.346 115.436 116.094  0.00  0.00           H  
ATOM  13829  HB3 TYR R  71     122.682 115.610 116.592  0.00  0.00           H  
ATOM  13830  HD1 TYR R  71     121.640 113.874 118.103  0.00  0.00           H  
ATOM  13831  HD2 TYR R  71     125.790 113.782 117.123  0.00  0.00           H  
ATOM  13832  HE1 TYR R  71     122.045 112.328 119.952  0.00  0.00           H  
ATOM  13833  HE2 TYR R  71     126.197 112.253 118.980  0.00  0.00           H  
ATOM  13834  HH  TYR R  71     125.301 111.053 120.607  0.00  0.00           H  
ATOM  13835  N   LEU R  72     123.622 115.605 113.191  0.00 51.88           N  
ATOM  13836  CA  LEU R  72     123.333 116.458 112.047  0.00 51.88           C  
ATOM  13837  C   LEU R  72     122.518 115.706 111.005  0.00 51.88           C  
ATOM  13838  O   LEU R  72     121.604 116.269 110.394  0.00 51.88           O  
ATOM  13839  CB  LEU R  72     124.631 116.974 111.432  0.00 51.88           C  
ATOM  13840  CG  LEU R  72     125.430 117.965 112.271  0.00 51.88           C  
ATOM  13841  CD1 LEU R  72     126.744 118.276 111.602  0.00 51.88           C  
ATOM  13842  CD2 LEU R  72     124.649 119.224 112.500  0.00 51.88           C  
ATOM  13843  H   LEU R  72     124.577 115.371 113.421  0.00  0.00           H  
ATOM  13844  HA  LEU R  72     122.750 117.312 112.391  0.00  0.00           H  
ATOM  13845  HB2 LEU R  72     125.267 116.128 111.173  0.00  0.00           H  
ATOM  13846  HB3 LEU R  72     124.416 117.418 110.460  0.00  0.00           H  
ATOM  13847  HG  LEU R  72     125.637 117.508 113.239  0.00  0.00           H  
ATOM  13848 HD11 LEU R  72     127.304 118.985 112.212  0.00  0.00           H  
ATOM  13849 HD12 LEU R  72     127.321 117.358 111.490  0.00  0.00           H  
ATOM  13850 HD13 LEU R  72     126.558 118.710 110.620  0.00  0.00           H  
ATOM  13851 HD21 LEU R  72     125.240 119.915 113.101  0.00  0.00           H  
ATOM  13852 HD22 LEU R  72     124.415 119.686 111.541  0.00  0.00           H  
ATOM  13853 HD23 LEU R  72     123.723 118.988 113.025  0.00  0.00           H  
ATOM  13854  N   ILE R  73     122.838 114.430 110.785  0.00 52.48           N  
ATOM  13855  CA  ILE R  73     122.032 113.611 109.886  0.00 52.48           C  
ATOM  13856  C   ILE R  73     120.612 113.471 110.414  0.00 52.48           C  
ATOM  13857  O   ILE R  73     119.656 113.392 109.633  0.00 52.48           O  
ATOM  13858  CB  ILE R  73     122.704 112.244 109.678  0.00 52.48           C  
ATOM  13859  CG1 ILE R  73     123.930 112.405 108.781  0.00 52.48           C  
ATOM  13860  CG2 ILE R  73     121.725 111.250 109.083  0.00 52.48           C  
ATOM  13861  CD1 ILE R  73     124.832 111.209 108.752  0.00 52.48           C  
ATOM  13862  H   ILE R  73     123.643 114.025 111.242  0.00  0.00           H  
ATOM  13863  HA  ILE R  73     121.985 114.115 108.921  0.00  0.00           H  
ATOM  13864  HB  ILE R  73     123.032 111.869 110.647  0.00  0.00           H  
ATOM  13865 HG12 ILE R  73     123.607 112.639 107.766  0.00  0.00           H  
ATOM  13866 HG13 ILE R  73     124.499 113.279 109.100  0.00  0.00           H  
ATOM  13867 HG21 ILE R  73     122.221 110.289 108.944  0.00  0.00           H  
ATOM  13868 HG22 ILE R  73     120.877 111.126 109.757  0.00  0.00           H  
ATOM  13869 HG23 ILE R  73     121.372 111.619 108.120  0.00  0.00           H  
ATOM  13870 HD11 ILE R  73     125.677 111.406 108.092  0.00  0.00           H  
ATOM  13871 HD12 ILE R  73     125.197 111.004 109.758  0.00  0.00           H  
ATOM  13872 HD13 ILE R  73     124.279 110.345 108.384  0.00  0.00           H  
ATOM  13873  N   VAL R  74     120.447 113.410 111.735  0.00 55.09           N  
ATOM  13874  CA  VAL R  74     119.106 113.369 112.312  0.00 55.09           C  
ATOM  13875  C   VAL R  74     118.348 114.643 111.968  0.00 55.09           C  
ATOM  13876  O   VAL R  74     117.179 114.605 111.566  0.00 55.09           O  
ATOM  13877  CB  VAL R  74     119.183 113.149 113.832  0.00 55.09           C  
ATOM  13878  CG1 VAL R  74     117.852 113.418 114.487  0.00 55.09           C  
ATOM  13879  CG2 VAL R  74     119.589 111.734 114.122  0.00 55.09           C  
ATOM  13880  H   VAL R  74     121.252 113.392 112.344  0.00  0.00           H  
ATOM  13881  HA  VAL R  74     118.572 112.526 111.873  0.00  0.00           H  
ATOM  13882  HB  VAL R  74     119.928 113.825 114.251  0.00  0.00           H  
ATOM  13883 HG11 VAL R  74     117.936 113.255 115.561  0.00  0.00           H  
ATOM  13884 HG12 VAL R  74     117.556 114.450 114.299  0.00  0.00           H  
ATOM  13885 HG13 VAL R  74     117.101 112.744 114.075  0.00  0.00           H  
ATOM  13886 HG21 VAL R  74     119.642 111.584 115.200  0.00  0.00           H  
ATOM  13887 HG22 VAL R  74     118.855 111.050 113.696  0.00  0.00           H  
ATOM  13888 HG23 VAL R  74     120.566 111.538 113.680  0.00  0.00           H  
ATOM  13889  N   SER R  75     119.002 115.792 112.132  0.00 53.44           N  
ATOM  13890  CA  SER R  75     118.355 117.052 111.772  0.00 53.44           C  
ATOM  13891  C   SER R  75     118.012 117.076 110.288  0.00 53.44           C  
ATOM  13892  O   SER R  75     116.962 117.595 109.887  0.00 53.44           O  
ATOM  13893  CB  SER R  75     119.252 118.232 112.139  0.00 53.44           C  
ATOM  13894  OG  SER R  75     119.352 118.370 113.545  0.00 53.44           O  
ATOM  13895  H   SER R  75     119.941 115.790 112.504  0.00  0.00           H  
ATOM  13896  HA  SER R  75     117.428 117.136 112.340  0.00  0.00           H  
ATOM  13897  HB2 SER R  75     120.245 118.077 111.718  0.00  0.00           H  
ATOM  13898  HB3 SER R  75     118.841 119.147 111.713  0.00  0.00           H  
ATOM  13899  HG  SER R  75     119.726 117.569 113.920  0.00  0.00           H  
ATOM  13900  N   LEU R  76     118.879 116.493 109.463  0.00 52.49           N  
ATOM  13901  CA  LEU R  76     118.631 116.429 108.028  0.00 52.49           C  
ATOM  13902  C   LEU R  76     117.386 115.602 107.731  0.00 52.49           C  
ATOM  13903  O   LEU R  76     116.512 116.016 106.958  0.00 52.49           O  
ATOM  13904  CB  LEU R  76     119.850 115.833 107.329  0.00 52.49           C  
ATOM  13905  CG  LEU R  76     119.823 115.700 105.813  0.00 52.49           C  
ATOM  13906  CD1 LEU R  76     119.763 117.057 105.179  0.00 52.49           C  
ATOM  13907  CD2 LEU R  76     121.051 114.963 105.359  0.00 52.49           C  
ATOM  13908  H   LEU R  76     119.727 116.084 109.828  0.00  0.00           H  
ATOM  13909  HA  LEU R  76     118.475 117.441 107.655  0.00  0.00           H  
ATOM  13910  HB2 LEU R  76     120.738 116.393 107.622  0.00  0.00           H  
ATOM  13911  HB3 LEU R  76     120.073 114.861 107.768  0.00  0.00           H  
ATOM  13912  HG  LEU R  76     118.939 115.132 105.522  0.00  0.00           H  
ATOM  13913 HD11 LEU R  76     119.744 116.951 104.094  0.00  0.00           H  
ATOM  13914 HD12 LEU R  76     118.862 117.573 105.509  0.00  0.00           H  
ATOM  13915 HD13 LEU R  76     120.640 117.635 105.472  0.00  0.00           H  
ATOM  13916 HD21 LEU R  76     121.036 114.865 104.273  0.00  0.00           H  
ATOM  13917 HD22 LEU R  76     121.940 115.516 105.661  0.00  0.00           H  
ATOM  13918 HD23 LEU R  76     121.069 113.972 105.812  0.00  0.00           H  
ATOM  13919  N   ALA R  77     117.295 114.420 108.339  0.00 56.75           N  
ATOM  13920  CA  ALA R  77     116.141 113.559 108.117  0.00 56.75           C  
ATOM  13921  C   ALA R  77     114.864 114.217 108.621  0.00 56.75           C  
ATOM  13922  O   ALA R  77     113.797 114.056 108.020  0.00 56.75           O  
ATOM  13923  CB  ALA R  77     116.354 112.210 108.796  0.00 56.75           C  
ATOM  13924  H   ALA R  77     118.030 114.114 108.960  0.00  0.00           H  
ATOM  13925  HA  ALA R  77     116.040 113.391 107.045  0.00  0.00           H  
ATOM  13926  HB1 ALA R  77     115.485 111.575 108.623  0.00  0.00           H  
ATOM  13927  HB2 ALA R  77     117.242 111.731 108.383  0.00  0.00           H  
ATOM  13928  HB3 ALA R  77     116.487 112.359 109.867  0.00  0.00           H  
ATOM  13929  N   VAL R  78     114.947 114.949 109.733  0.00 56.26           N  
ATOM  13930  CA  VAL R  78     113.764 115.629 110.251  0.00 56.26           C  
ATOM  13931  C   VAL R  78     113.309 116.717 109.288  0.00 56.26           C  
ATOM  13932  O   VAL R  78     112.109 116.862 109.015  0.00 56.26           O  
ATOM  13933  CB  VAL R  78     114.047 116.192 111.654  0.00 56.26           C  
ATOM  13934  CG1 VAL R  78     112.931 117.105 112.100  0.00 56.26           C  
ATOM  13935  CG2 VAL R  78     114.204 115.068 112.637  0.00 56.26           C  
ATOM  13936  H   VAL R  78     115.829 115.033 110.218  0.00  0.00           H  
ATOM  13937  HA  VAL R  78     112.962 114.896 110.336  0.00  0.00           H  
ATOM  13938  HB  VAL R  78     114.975 116.762 111.622  0.00  0.00           H  
ATOM  13939 HG11 VAL R  78     113.153 117.491 113.095  0.00  0.00           H  
ATOM  13940 HG12 VAL R  78     112.839 117.936 111.400  0.00  0.00           H  
ATOM  13941 HG13 VAL R  78     111.994 116.548 112.127  0.00  0.00           H  
ATOM  13942 HG21 VAL R  78     114.404 115.476 113.628  0.00  0.00           H  
ATOM  13943 HG22 VAL R  78     113.287 114.479 112.666  0.00  0.00           H  
ATOM  13944 HG23 VAL R  78     115.035 114.432 112.332  0.00  0.00           H  
ATOM  13945  N   ALA R  79     114.247 117.516 108.776  0.00 53.94           N  
ATOM  13946  CA  ALA R  79     113.877 118.513 107.780  0.00 53.94           C  
ATOM  13947  C   ALA R  79     113.260 117.856 106.552  0.00 53.94           C  
ATOM  13948  O   ALA R  79     112.303 118.380 105.971  0.00 53.94           O  
ATOM  13949  CB  ALA R  79     115.092 119.348 107.390  0.00 53.94           C  
ATOM  13950  H   ALA R  79     115.206 117.427 109.079  0.00  0.00           H  
ATOM  13951  HA  ALA R  79     113.134 119.177 108.221  0.00  0.00           H  
ATOM  13952  HB1 ALA R  79     114.801 120.089 106.645  0.00  0.00           H  
ATOM  13953  HB2 ALA R  79     115.483 119.855 108.272  0.00  0.00           H  
ATOM  13954  HB3 ALA R  79     115.862 118.698 106.974  0.00  0.00           H  
ATOM  13955  N   ASP R  80     113.773 116.690 106.158  0.00 57.10           N  
ATOM  13956  CA  ASP R  80     113.216 116.010 104.993  0.00 57.10           C  
ATOM  13957  C   ASP R  80     111.809 115.497 105.277  0.00 57.10           C  
ATOM  13958  O   ASP R  80     110.934 115.536 104.401  0.00 57.10           O  
ATOM  13959  CB  ASP R  80     114.128 114.861 104.574  0.00 57.10           C  
ATOM  13960  CG  ASP R  80     115.387 115.337 103.881  0.00 57.10           C  
ATOM  13961  OD1 ASP R  80     115.349 116.411 103.245  0.00 57.10           O  
ATOM  13962  OD2 ASP R  80     116.416 114.637 103.969  0.00 57.10           O1-
ATOM  13963  H   ASP R  80     114.544 116.280 106.665  0.00  0.00           H  
ATOM  13964  HA  ASP R  80     113.162 116.724 104.171  0.00  0.00           H  
ATOM  13965  HB2 ASP R  80     114.398 114.274 105.452  0.00  0.00           H  
ATOM  13966  HB3 ASP R  80     113.582 114.188 103.912  0.00  0.00           H  
ATOM  13967  N   LEU R  81     111.565 115.042 106.506  0.00 58.46           N  
ATOM  13968  CA  LEU R  81     110.222 114.620 106.884  0.00 58.46           C  
ATOM  13969  C   LEU R  81     109.258 115.792 106.860  0.00 58.46           C  
ATOM  13970  O   LEU R  81     108.110 115.654 106.423  0.00 58.46           O  
ATOM  13971  CB  LEU R  81     110.238 113.998 108.276  0.00 58.46           C  
ATOM  13972  CG  LEU R  81     110.780 112.584 108.403  0.00 58.46           C  
ATOM  13973  CD1 LEU R  81     111.030 112.283 109.852  0.00 58.46           C  
ATOM  13974  CD2 LEU R  81     109.781 111.612 107.828  0.00 58.46           C  
ATOM  13975  H   LEU R  81     112.313 114.988 107.182  0.00  0.00           H  
ATOM  13976  HA  LEU R  81     109.878 113.871 106.171  0.00  0.00           H  
ATOM  13977  HB2 LEU R  81     110.784 114.653 108.955  0.00  0.00           H  
ATOM  13978  HB3 LEU R  81     109.233 114.035 108.696  0.00  0.00           H  
ATOM  13979  HG  LEU R  81     111.717 112.506 107.852  0.00  0.00           H  
ATOM  13980 HD11 LEU R  81     111.419 111.270 109.951  0.00  0.00           H  
ATOM  13981 HD12 LEU R  81     111.756 112.991 110.251  0.00  0.00           H  
ATOM  13982 HD13 LEU R  81     110.096 112.369 110.408  0.00  0.00           H  
ATOM  13983 HD21 LEU R  81     110.168 110.597 107.918  0.00  0.00           H  
ATOM  13984 HD22 LEU R  81     108.841 111.692 108.373  0.00  0.00           H  
ATOM  13985 HD23 LEU R  81     109.612 111.844 106.776  0.00  0.00           H  
ATOM  13986  N   LEU R  82     109.702 116.952 107.338  0.00 57.37           N  
ATOM  13987  CA  LEU R  82     108.822 118.112 107.325  0.00 57.37           C  
ATOM  13988  C   LEU R  82     108.549 118.568 105.899  0.00 57.37           C  
ATOM  13989  O   LEU R  82     107.432 118.990 105.583  0.00 57.37           O  
ATOM  13990  CB  LEU R  82     109.420 119.238 108.163  0.00 57.37           C  
ATOM  13991  CG  LEU R  82     109.574 118.889 109.643  0.00 57.37           C  
ATOM  13992  CD1 LEU R  82     110.211 120.032 110.397  0.00 57.37           C  
ATOM  13993  CD2 LEU R  82     108.250 118.523 110.274  0.00 57.37           C  
ATOM  13994  H   LEU R  82     110.641 117.021 107.705  0.00  0.00           H  
ATOM  13995  HA  LEU R  82     107.873 117.822 107.775  0.00  0.00           H  
ATOM  13996  HB2 LEU R  82     110.391 119.516 107.754  0.00  0.00           H  
ATOM  13997  HB3 LEU R  82     108.801 120.130 108.064  0.00  0.00           H  
ATOM  13998  HG  LEU R  82     110.234 118.025 109.719  0.00  0.00           H  
ATOM  13999 HD11 LEU R  82     110.312 119.763 111.449  0.00  0.00           H  
ATOM  14000 HD12 LEU R  82     111.196 120.239 109.980  0.00  0.00           H  
ATOM  14001 HD13 LEU R  82     109.585 120.920 110.308  0.00  0.00           H  
ATOM  14002 HD21 LEU R  82     108.403 118.282 111.326  0.00  0.00           H  
ATOM  14003 HD22 LEU R  82     107.562 119.365 110.191  0.00  0.00           H  
ATOM  14004 HD23 LEU R  82     107.829 117.658 109.761  0.00  0.00           H  
ATOM  14005  N   VAL R  83     109.541 118.454 105.015  0.00 58.93           N  
ATOM  14006  CA  VAL R  83     109.304 118.747 103.603  0.00 58.93           C  
ATOM  14007  C   VAL R  83     108.230 117.820 103.057  0.00 58.93           C  
ATOM  14008  O   VAL R  83     107.264 118.257 102.421  0.00 58.93           O  
ATOM  14009  CB  VAL R  83     110.609 118.615 102.795  0.00 58.93           C  
ATOM  14010  CG1 VAL R  83     110.339 118.656 101.302  0.00 58.93           C  
ATOM  14011  CG2 VAL R  83     111.568 119.698 103.159  0.00 58.93           C  
ATOM  14012  H   VAL R  83     110.459 118.164 105.321  0.00  0.00           H  
ATOM  14013  HA  VAL R  83     108.949 119.774 103.519  0.00  0.00           H  
ATOM  14014  HB  VAL R  83     111.067 117.655 103.035  0.00  0.00           H  
ATOM  14015 HG11 VAL R  83     111.280 118.561 100.759  0.00  0.00           H  
ATOM  14016 HG12 VAL R  83     109.678 117.834 101.029  0.00  0.00           H  
ATOM  14017 HG13 VAL R  83     109.866 119.603 101.044  0.00  0.00           H  
ATOM  14018 HG21 VAL R  83     112.482 119.585 102.576  0.00  0.00           H  
ATOM  14019 HG22 VAL R  83     111.119 120.668 102.946  0.00  0.00           H  
ATOM  14020 HG23 VAL R  83     111.804 119.633 104.221  0.00  0.00           H  
ATOM  14021  N   ALA R  84     108.394 116.521 103.292  0.00 61.86           N  
ATOM  14022  CA  ALA R  84     107.501 115.536 102.695  0.00 61.86           C  
ATOM  14023  C   ALA R  84     106.084 115.617 103.254  0.00 61.86           C  
ATOM  14024  O   ALA R  84     105.119 115.355 102.530  0.00 61.86           O  
ATOM  14025  CB  ALA R  84     108.071 114.142 102.900  0.00 61.86           C  
ATOM  14026  H   ALA R  84     109.145 116.207 103.890  0.00  0.00           H  
ATOM  14027  HA  ALA R  84     107.453 115.728 101.623  0.00  0.00           H  
ATOM  14028  HB1 ALA R  84     107.402 113.406 102.453  0.00  0.00           H  
ATOM  14029  HB2 ALA R  84     109.051 114.076 102.427  0.00  0.00           H  
ATOM  14030  HB3 ALA R  84     108.169 113.942 103.967  0.00  0.00           H  
ATOM  14031  N   THR R  85     105.928 115.932 104.541  0.00 60.03           N  
ATOM  14032  CA  THR R  85     104.615 115.829 105.168  0.00 60.03           C  
ATOM  14033  C   THR R  85     103.910 117.162 105.386  0.00 60.03           C  
ATOM  14034  O   THR R  85     102.677 117.175 105.473  0.00 60.03           O  
ATOM  14035  CB  THR R  85     104.729 115.115 106.519  0.00 60.03           C  
ATOM  14036  CG2 THR R  85     105.363 113.753 106.346  0.00 60.03           C  
ATOM  14037  OG1 THR R  85     105.524 115.898 107.415  0.00 60.03           O  
ATOM  14038  H   THR R  85     106.721 116.243 105.084  0.00  0.00           H  
ATOM  14039  HA  THR R  85     103.984 115.220 104.521  0.00  0.00           H  
ATOM  14040  HB  THR R  85     103.732 114.992 106.942  0.00  0.00           H  
ATOM  14041  HG1 THR R  85     106.443 115.866 107.139  0.00  0.00           H  
ATOM  14042 HG21 THR R  85     105.436 113.260 107.315  0.00  0.00           H  
ATOM  14043 HG22 THR R  85     104.750 113.149 105.677  0.00  0.00           H  
ATOM  14044 HG23 THR R  85     106.360 113.867 105.921  0.00  0.00           H  
ATOM  14045  N   LEU R  86     104.639 118.274 105.477  0.00 61.10           N  
ATOM  14046  CA  LEU R  86     104.018 119.579 105.655  0.00 61.10           C  
ATOM  14047  C   LEU R  86     103.982 120.407 104.381  0.00 61.10           C  
ATOM  14048  O   LEU R  86     103.174 121.336 104.289  0.00 61.10           O  
ATOM  14049  CB  LEU R  86     104.746 120.368 106.745  0.00 61.10           C  
ATOM  14050  CG  LEU R  86     104.782 119.683 108.111  0.00 61.10           C  
ATOM  14051  CD1 LEU R  86     105.515 120.540 109.111  0.00 61.10           C  
ATOM  14052  CD2 LEU R  86     103.391 119.360 108.609  0.00 61.10           C  
ATOM  14053  H   LEU R  86     105.646 118.223 105.423  0.00  0.00           H  
ATOM  14054  HA  LEU R  86     102.991 119.421 105.983  0.00  0.00           H  
ATOM  14055  HB2 LEU R  86     105.765 120.578 106.419  0.00  0.00           H  
ATOM  14056  HB3 LEU R  86     104.287 121.351 106.846  0.00  0.00           H  
ATOM  14057  HG  LEU R  86     105.329 118.746 108.005  0.00  0.00           H  
ATOM  14058 HD11 LEU R  86     105.531 120.037 110.078  0.00  0.00           H  
ATOM  14059 HD12 LEU R  86     106.537 120.704 108.770  0.00  0.00           H  
ATOM  14060 HD13 LEU R  86     105.007 121.500 109.209  0.00  0.00           H  
ATOM  14061 HD21 LEU R  86     103.457 118.874 109.582  0.00  0.00           H  
ATOM  14062 HD22 LEU R  86     102.815 120.281 108.701  0.00  0.00           H  
ATOM  14063 HD23 LEU R  86     102.898 118.692 107.903  0.00  0.00           H  
ATOM  14064  N   VAL R  87     104.897 120.134 103.433  0.00 62.60           N  
ATOM  14065  CA  VAL R  87     105.022 120.905 102.191  0.00 62.60           C  
ATOM  14066  C   VAL R  87     104.532 120.076 101.000  0.00 62.60           C  
ATOM  14067  O   VAL R  87     103.705 120.575 100.235  0.00 62.60           O  
ATOM  14068  CB  VAL R  87     106.486 121.332 101.863  0.00 62.60           C  
ATOM  14069  CG1 VAL R  87     106.599 122.200 100.594  0.00 62.60           C  
ATOM  14070  CG2 VAL R  87     107.143 122.044 103.048  0.00 62.60           C  
ATOM  14071  H   VAL R  87     105.589 119.414 103.587  0.00  0.00           H  
ATOM  14072  HA  VAL R  87     104.415 121.812 102.234  0.00  0.00           H  
ATOM  14073  HB  VAL R  87     107.093 120.460 101.649  0.00  0.00           H  
ATOM  14074 HG11 VAL R  87     107.637 122.456 100.393  0.00  0.00           H  
ATOM  14075 HG12 VAL R  87     106.247 121.693  99.696  0.00  0.00           H  
ATOM  14076 HG13 VAL R  87     106.031 123.125 100.694  0.00  0.00           H  
ATOM  14077 HG21 VAL R  87     108.184 122.287 102.840  0.00  0.00           H  
ATOM  14078 HG22 VAL R  87     106.608 122.969 103.241  0.00  0.00           H  
ATOM  14079 HG23 VAL R  87     107.130 121.443 103.957  0.00  0.00           H  
ATOM  14080  N   MET R  88     105.031 118.832 100.857  0.00 64.41           N  
ATOM  14081  CA  MET R  88     104.827 118.056  99.639  0.00 64.41           C  
ATOM  14082  C   MET R  88     103.358 117.851  99.294  0.00 64.41           C  
ATOM  14083  O   MET R  88     103.003 118.001  98.111  0.00 64.41           O  
ATOM  14084  CB  MET R  88     105.518 116.697  99.797  0.00 64.41           C  
ATOM  14085  CG  MET R  88     105.596 115.883  98.540  0.00 64.41           C  
ATOM  14086  SD  MET R  88     106.750 116.676  97.423  0.00 64.41           S  
ATOM  14087  CE  MET R  88     108.285 116.185  98.195  0.00 64.41           C  
ATOM  14088  H   MET R  88     105.594 118.441 101.599  0.00  0.00           H  
ATOM  14089  HA  MET R  88     105.301 118.586  98.813  0.00  0.00           H  
ATOM  14090  HB2 MET R  88     106.523 116.847 100.193  0.00  0.00           H  
ATOM  14091  HB3 MET R  88     105.008 116.121 100.569  0.00  0.00           H  
ATOM  14092  HG2 MET R  88     105.952 114.881  98.778  0.00  0.00           H  
ATOM  14093  HG3 MET R  88     104.612 115.839  98.074  0.00  0.00           H  
ATOM  14094  HE1 MET R  88     109.123 116.592  97.630  0.00  0.00           H  
ATOM  14095  HE2 MET R  88     108.317 116.565  99.216  0.00  0.00           H  
ATOM  14096  HE3 MET R  88     108.353 115.097  98.211  0.00  0.00           H  
ATOM  14097  N   PRO R  89     102.471 117.507 100.230  0.00 64.94           N  
ATOM  14098  CA  PRO R  89     101.068 117.290  99.849  0.00 64.94           C  
ATOM  14099  C   PRO R  89     100.452 118.479  99.141  0.00 64.94           C  
ATOM  14100  O   PRO R  89      99.627 118.298  98.234  0.00 64.94           O  
ATOM  14101  CB  PRO R  89     100.387 117.018 101.196  0.00 64.94           C  
ATOM  14102  CG  PRO R  89     101.478 116.485 102.060  0.00 64.94           C  
ATOM  14103  CD  PRO R  89     102.680 117.283 101.669  0.00 64.94           C  
ATOM  14104  HA  PRO R  89     100.993 116.406  99.215  0.00  0.00           H  
ATOM  14105  HB2 PRO R  89     100.023 117.957 101.613  0.00  0.00           H  
ATOM  14106  HB3 PRO R  89      99.623 116.252 101.066  0.00  0.00           H  
ATOM  14107  HG2 PRO R  89     101.239 116.681 103.105  0.00  0.00           H  
ATOM  14108  HG3 PRO R  89     101.648 115.435 101.820  0.00  0.00           H  
ATOM  14109  HD2 PRO R  89     102.660 118.241 102.189  0.00  0.00           H  
ATOM  14110  HD3 PRO R  89     103.575 116.678 101.812  0.00  0.00           H  
ATOM  14111  N   TRP R  90     100.852 119.696  99.509  0.00 66.67           N  
ATOM  14112  CA  TRP R  90     100.231 120.876  98.929  0.00 66.67           C  
ATOM  14113  C   TRP R  90     100.706 121.125  97.506  0.00 66.67           C  
ATOM  14114  O   TRP R  90      99.944 121.654  96.691  0.00 66.67           O  
ATOM  14115  CB  TRP R  90     100.521 122.102  99.792  0.00 66.67           C  
ATOM  14116  CG  TRP R  90      99.490 122.363 100.847  0.00 66.67           C  
ATOM  14117  CD1 TRP R  90      98.282 122.967 100.679  0.00 66.67           C  
ATOM  14118  CD2 TRP R  90      99.597 122.067 102.243  0.00 66.67           C  
ATOM  14119  CE2 TRP R  90      98.409 122.503 102.855  0.00 66.67           C  
ATOM  14120  CE3 TRP R  90     100.579 121.471 103.033  0.00 66.67           C  
ATOM  14121  NE1 TRP R  90      97.620 123.046 101.877  0.00 66.67           N  
ATOM  14122  CZ2 TRP R  90      98.178 122.358 104.217  0.00 66.67           C  
ATOM  14123  CZ3 TRP R  90     100.345 121.329 104.386  0.00 66.67           C  
ATOM  14124  CH2 TRP R  90      99.157 121.771 104.963  0.00 66.67           C  
ATOM  14125  H   TRP R  90     101.588 119.800 100.192  0.00  0.00           H  
ATOM  14126  HA  TRP R  90      99.152 120.720  98.908  0.00  0.00           H  
ATOM  14127  HB2 TRP R  90     101.498 121.990 100.262  0.00  0.00           H  
ATOM  14128  HB3 TRP R  90     100.614 122.980  99.153  0.00  0.00           H  
ATOM  14129  HD1 TRP R  90      97.978 123.302  99.699  0.00  0.00           H  
ATOM  14130  HE1 TRP R  90      96.699 123.459 101.919  0.00  0.00           H  
ATOM  14131  HE3 TRP R  90     101.501 121.131 102.584  0.00  0.00           H  
ATOM  14132  HZ2 TRP R  90      97.250 122.705 104.647  0.00  0.00           H  
ATOM  14133  HZ3 TRP R  90     101.090 120.868 105.017  0.00  0.00           H  
ATOM  14134  HH2 TRP R  90      99.020 121.640 106.026  0.00  0.00           H  
ATOM  14135  N   VAL R  91     101.966 120.771  97.204  0.00 66.07           N  
ATOM  14136  CA  VAL R  91     102.487 120.857  95.842  0.00 66.07           C  
ATOM  14137  C   VAL R  91     101.930 119.699  94.984  0.00 66.07           C  
ATOM  14138  O   VAL R  91     101.763 119.872  93.776  0.00 66.07           O  
ATOM  14139  CB  VAL R  91     104.047 120.935  95.793  0.00 66.07           C  
ATOM  14140  CG1 VAL R  91     104.806 119.597  95.751  0.00 66.07           C  
ATOM  14141  CG2 VAL R  91     104.533 121.801  94.615  0.00 66.07           C  
ATOM  14142  H   VAL R  91     102.553 120.343  97.908  0.00  0.00           H  
ATOM  14143  HA  VAL R  91     102.106 121.782  95.403  0.00  0.00           H  
ATOM  14144  HB  VAL R  91     104.369 121.436  96.706  0.00  0.00           H  
ATOM  14145 HG11 VAL R  91     105.850 119.742  96.014  0.00  0.00           H  
ATOM  14146 HG12 VAL R  91     104.422 118.865  96.447  0.00  0.00           H  
ATOM  14147 HG13 VAL R  91     104.777 119.156  94.757  0.00  0.00           H  
ATOM  14148 HG21 VAL R  91     105.619 121.904  94.625  0.00  0.00           H  
ATOM  14149 HG22 VAL R  91     104.252 121.363  93.656  0.00  0.00           H  
ATOM  14150 HG23 VAL R  91     104.113 122.805  94.651  0.00  0.00           H  
ATOM  14151  N   VAL R  92     101.565 118.571  95.627  0.00 66.75           N  
ATOM  14152  CA  VAL R  92     100.929 117.461  94.927  0.00 66.75           C  
ATOM  14153  C   VAL R  92      99.524 117.851  94.499  0.00 66.75           C  
ATOM  14154  O   VAL R  92      99.146 117.697  93.331  0.00 66.75           O  
ATOM  14155  CB  VAL R  92     100.915 116.206  95.816  0.00 66.75           C  
ATOM  14156  CG1 VAL R  92     100.076 115.120  95.187  0.00 66.75           C  
ATOM  14157  CG2 VAL R  92     102.315 115.704  96.027  0.00 66.75           C  
ATOM  14158  H   VAL R  92     101.807 118.476  96.603  0.00  0.00           H  
ATOM  14159  HA  VAL R  92     101.511 117.241  94.032  0.00  0.00           H  
ATOM  14160  HB  VAL R  92     100.485 116.466  96.784  0.00  0.00           H  
ATOM  14161 HG11 VAL R  92     100.078 114.240  95.830  0.00  0.00           H  
ATOM  14162 HG12 VAL R  92      99.053 115.476  95.063  0.00  0.00           H  
ATOM  14163 HG13 VAL R  92     100.490 114.858  94.213  0.00  0.00           H  
ATOM  14164 HG21 VAL R  92     102.292 114.815  96.658  0.00  0.00           H  
ATOM  14165 HG22 VAL R  92     102.761 115.454  95.064  0.00  0.00           H  
ATOM  14166 HG23 VAL R  92     102.910 116.478  96.512  0.00  0.00           H  
ATOM  14167  N   TYR R  93      98.728 118.368  95.437  0.00 73.86           N  
ATOM  14168  CA  TYR R  93      97.396 118.836  95.073  0.00 73.86           C  
ATOM  14169  C   TYR R  93      97.462 119.866  93.953  0.00 73.86           C  
ATOM  14170  O   TYR R  93      96.600 119.884  93.067  0.00 73.86           O  
ATOM  14171  CB  TYR R  93      96.664 119.400  96.289  0.00 73.86           C  
ATOM  14172  CG  TYR R  93      95.395 120.106  95.894  0.00 73.86           C  
ATOM  14173  CD1 TYR R  93      94.332 119.397  95.363  0.00 73.86           C  
ATOM  14174  CD2 TYR R  93      95.244 121.468  96.080  0.00 73.86           C  
ATOM  14175  CE1 TYR R  93      93.171 120.026  94.990  0.00 73.86           C  
ATOM  14176  CE2 TYR R  93      94.077 122.105  95.719  0.00 73.86           C  
ATOM  14177  CZ  TYR R  93      93.044 121.379  95.175  0.00 73.86           C  
ATOM  14178  OH  TYR R  93      91.877 122.006  94.811  0.00 73.86           O  
ATOM  14179  H   TYR R  93      99.049 118.433  96.392  0.00  0.00           H  
ATOM  14180  HA  TYR R  93      96.829 117.980  94.708  0.00  0.00           H  
ATOM  14181  HB2 TYR R  93      96.429 118.589  96.979  0.00  0.00           H  
ATOM  14182  HB3 TYR R  93      97.317 120.096  96.815  0.00  0.00           H  
ATOM  14183  HD1 TYR R  93      94.407 118.327  95.235  0.00  0.00           H  
ATOM  14184  HD2 TYR R  93      96.047 122.046  96.513  0.00  0.00           H  
ATOM  14185  HE1 TYR R  93      92.364 119.456  94.554  0.00  0.00           H  
ATOM  14186  HE2 TYR R  93      93.976 123.171  95.864  0.00  0.00           H  
ATOM  14187  HH  TYR R  93      91.944 122.944  95.002  0.00  0.00           H  
ATOM  14188  N   LEU R  94      98.471 120.757  94.018  0.00 72.08           N  
ATOM  14189  CA  LEU R  94      98.693 121.833  93.054  0.00 72.08           C  
ATOM  14190  C   LEU R  94      98.940 121.312  91.624  0.00 72.08           C  
ATOM  14191  O   LEU R  94      98.415 121.908  90.697  0.00 72.08           O  
ATOM  14192  CB  LEU R  94      99.810 122.777  93.561  0.00 72.08           C  
ATOM  14193  CG  LEU R  94      99.923 124.142  92.842  0.00 72.08           C  
ATOM  14194  CD1 LEU R  94      98.630 124.975  92.973  0.00 72.08           C  
ATOM  14195  CD2 LEU R  94     101.161 124.923  93.340  0.00 72.08           C  
ATOM  14196  H   LEU R  94      99.105 120.729  94.806  0.00  0.00           H  
ATOM  14197  HA  LEU R  94      97.765 122.404  93.031  0.00  0.00           H  
ATOM  14198  HB2 LEU R  94      99.651 122.985  94.618  0.00  0.00           H  
ATOM  14199  HB3 LEU R  94     100.766 122.258  93.491  0.00  0.00           H  
ATOM  14200  HG  LEU R  94     100.082 123.951  91.779  0.00  0.00           H  
ATOM  14201 HD11 LEU R  94      98.822 126.039  93.114  0.00  0.00           H  
ATOM  14202 HD12 LEU R  94      98.019 124.884  92.072  0.00  0.00           H  
ATOM  14203 HD13 LEU R  94      98.022 124.643  93.814  0.00  0.00           H  
ATOM  14204 HD21 LEU R  94     101.811 125.191  92.507  0.00  0.00           H  
ATOM  14205 HD22 LEU R  94     100.900 125.850  93.852  0.00  0.00           H  
ATOM  14206 HD23 LEU R  94     101.761 124.341  94.041  0.00  0.00           H  
ATOM  14207  N   GLU R  95      99.662 120.190  91.462  0.00 75.87           N  
ATOM  14208  CA  GLU R  95      99.882 119.547  90.173  0.00 75.87           C  
ATOM  14209  C   GLU R  95      98.597 118.941  89.633  0.00 75.87           C  
ATOM  14210  O   GLU R  95      98.420 118.837  88.414  0.00 75.87           O  
ATOM  14211  CB  GLU R  95     100.952 118.465  90.298  0.00 75.87           C  
ATOM  14212  CG  GLU R  95     101.347 117.819  88.978  0.00 75.87           C  
ATOM  14213  CD  GLU R  95     101.902 118.810  87.969  0.00 75.87           C  
ATOM  14214  OE1 GLU R  95     102.041 120.004  88.307  0.00 75.87           O  
ATOM  14215  OE2 GLU R  95     102.197 118.393  86.830  0.00 75.87           O1-
ATOM  14216  H   GLU R  95     100.188 119.891  92.271  0.00  0.00           H  
ATOM  14217  HA  GLU R  95     100.233 120.300  89.467  0.00  0.00           H  
ATOM  14218  HB2 GLU R  95     101.838 118.886  90.773  0.00  0.00           H  
ATOM  14219  HB3 GLU R  95     100.608 117.695  90.988  0.00  0.00           H  
ATOM  14220  HG2 GLU R  95     102.086 117.039  89.163  0.00  0.00           H  
ATOM  14221  HG3 GLU R  95     100.482 117.313  88.550  0.00  0.00           H  
ATOM  14222  N   VAL R  96      97.698 118.526  90.527  0.00 78.40           N  
ATOM  14223  CA  VAL R  96      96.416 117.974  90.119  0.00 78.40           C  
ATOM  14224  C   VAL R  96      95.483 119.038  89.560  0.00 78.40           C  
ATOM  14225  O   VAL R  96      94.529 118.702  88.849  0.00 78.40           O  
ATOM  14226  CB  VAL R  96      95.764 117.261  91.318  0.00 78.40           C  
ATOM  14227  CG1 VAL R  96      94.385 116.759  90.970  0.00 78.40           C  
ATOM  14228  CG2 VAL R  96      96.629 116.121  91.780  0.00 78.40           C  
ATOM  14229  H   VAL R  96      97.900 118.591  91.514  0.00  0.00           H  
ATOM  14230  HA  VAL R  96      96.596 117.234  89.339  0.00  0.00           H  
ATOM  14231  HB  VAL R  96      95.673 117.976  92.135  0.00  0.00           H  
ATOM  14232 HG11 VAL R  96      93.950 116.260  91.836  0.00  0.00           H  
ATOM  14233 HG12 VAL R  96      93.754 117.599  90.681  0.00  0.00           H  
ATOM  14234 HG13 VAL R  96      94.453 116.054  90.141  0.00  0.00           H  
ATOM  14235 HG21 VAL R  96      96.156 115.626  92.628  0.00  0.00           H  
ATOM  14236 HG22 VAL R  96      96.754 115.407  90.966  0.00  0.00           H  
ATOM  14237 HG23 VAL R  96      97.604 116.503  92.081  0.00  0.00           H  
ATOM  14238  N   VAL R  97      95.730 120.314  89.847  0.00 76.57           N  
ATOM  14239  CA  VAL R  97      94.790 121.371  89.529  0.00 76.57           C  
ATOM  14240  C   VAL R  97      95.524 122.510  88.830  0.00 76.57           C  
ATOM  14241  O   VAL R  97      96.722 122.445  88.559  0.00 76.57           O  
ATOM  14242  CB  VAL R  97      94.065 121.889  90.788  0.00 76.57           C  
ATOM  14243  CG1 VAL R  97      93.461 120.719  91.558  0.00 76.57           C  
ATOM  14244  CG2 VAL R  97      95.000 122.715  91.662  0.00 76.57           C  
ATOM  14245  H   VAL R  97      96.595 120.571  90.301  0.00  0.00           H  
ATOM  14246  HA  VAL R  97      94.043 120.971  88.843  0.00  0.00           H  
ATOM  14247  HB  VAL R  97      93.249 122.535  90.464  0.00  0.00           H  
ATOM  14248 HG11 VAL R  97      92.951 121.092  92.446  0.00  0.00           H  
ATOM  14249 HG12 VAL R  97      92.747 120.195  90.923  0.00  0.00           H  
ATOM  14250 HG13 VAL R  97      94.253 120.032  91.857  0.00  0.00           H  
ATOM  14251 HG21 VAL R  97      94.460 123.066  92.542  0.00  0.00           H  
ATOM  14252 HG22 VAL R  97      95.843 122.100  91.975  0.00  0.00           H  
ATOM  14253 HG23 VAL R  97      95.366 123.571  91.095  0.00  0.00           H  
ATOM  14254  N   GLY R  98      94.764 123.561  88.539  0.00 77.52           N  
ATOM  14255  CA  GLY R  98      95.252 124.865  88.146  0.00 77.52           C  
ATOM  14256  C   GLY R  98      95.182 125.813  89.327  0.00 77.52           C  
ATOM  14257  O   GLY R  98      96.116 125.905  90.143  0.00 77.52           O  
ATOM  14258  H   GLY R  98      93.758 123.485  88.584  0.00  0.00           H  
ATOM  14259  HA2 GLY R  98      96.285 124.780  87.810  0.00  0.00           H  
ATOM  14260  HA3 GLY R  98      94.638 125.252  87.333  0.00  0.00           H  
ATOM  14261  N   GLU R  99      94.070 126.531  89.443  0.00 79.28           N  
ATOM  14262  CA  GLU R  99      93.878 127.445  90.559  0.00 79.28           C  
ATOM  14263  C   GLU R  99      93.856 126.686  91.878  0.00 79.28           C  
ATOM  14264  O   GLU R  99      93.425 125.532  91.957  0.00 79.28           O  
ATOM  14265  CB  GLU R  99      92.562 128.210  90.399  0.00 79.28           C  
ATOM  14266  CG  GLU R  99      92.278 129.217  91.503  0.00 79.28           C  
ATOM  14267  CD  GLU R  99      90.954 129.927  91.315  0.00 79.28           C  
ATOM  14268  OE1 GLU R  99      90.959 131.155  91.087  0.00 79.28           O  
ATOM  14269  OE2 GLU R  99      89.905 129.255  91.395  0.00 79.28           O1-
ATOM  14270  H   GLU R  99      93.340 126.447  88.750  0.00  0.00           H  
ATOM  14271  HA  GLU R  99      94.701 128.159  90.576  0.00  0.00           H  
ATOM  14272  HB2 GLU R  99      92.555 128.719  89.435  0.00  0.00           H  
ATOM  14273  HB3 GLU R  99      91.737 127.500  90.337  0.00  0.00           H  
ATOM  14274  HG2 GLU R  99      92.283 128.709  92.467  0.00  0.00           H  
ATOM  14275  HG3 GLU R  99      93.082 129.952  91.538  0.00  0.00           H  
ATOM  14276  N   TRP R 100      94.344 127.350  92.920  0.00 74.22           N  
ATOM  14277  CA  TRP R 100      94.232 126.864  94.284  0.00 74.22           C  
ATOM  14278  C   TRP R 100      93.742 128.012  95.145  0.00 74.22           C  
ATOM  14279  O   TRP R 100      94.359 129.081  95.162  0.00 74.22           O  
ATOM  14280  CB  TRP R 100      95.567 126.363  94.825  0.00 74.22           C  
ATOM  14281  CG  TRP R 100      95.469 125.901  96.244  0.00 74.22           C  
ATOM  14282  CD1 TRP R 100      94.409 125.267  96.821  0.00 74.22           C  
ATOM  14283  CD2 TRP R 100      96.445 126.070  97.278  0.00 74.22           C  
ATOM  14284  CE2 TRP R 100      95.916 125.494  98.447  0.00 74.22           C  
ATOM  14285  CE3 TRP R 100      97.715 126.642  97.328  0.00 74.22           C  
ATOM  14286  NE1 TRP R 100      94.674 125.008  98.141  0.00 74.22           N  
ATOM  14287  CZ2 TRP R 100      96.612 125.476  99.649  0.00 74.22           C  
ATOM  14288  CZ3 TRP R 100      98.403 126.621  98.525  0.00 74.22           C  
ATOM  14289  CH2 TRP R 100      97.852 126.043  99.666  0.00 74.22           C  
ATOM  14290  H   TRP R 100      94.816 128.232  92.781  0.00  0.00           H  
ATOM  14291  HA  TRP R 100      93.504 126.054  94.318  0.00  0.00           H  
ATOM  14292  HB2 TRP R 100      95.927 125.544  94.201  0.00  0.00           H  
ATOM  14293  HB3 TRP R 100      96.309 127.159  94.753  0.00  0.00           H  
ATOM  14294  HD1 TRP R 100      93.529 125.044  96.236  0.00  0.00           H  
ATOM  14295  HE1 TRP R 100      93.990 124.528  98.709  0.00  0.00           H  
ATOM  14296  HE3 TRP R 100      98.141 127.089  96.442  0.00  0.00           H  
ATOM  14297  HZ2 TRP R 100      96.168 125.024 100.524  0.00  0.00           H  
ATOM  14298  HZ3 TRP R 100      99.388 127.058  98.589  0.00  0.00           H  
ATOM  14299  HH2 TRP R 100      98.430 126.050 100.578  0.00  0.00           H  
ATOM  14300  N   LYS R 101      92.644 127.793  95.860  0.00 80.42           N  
ATOM  14301  CA  LYS R 101      92.136 128.789  96.795  0.00 80.42           C  
ATOM  14302  C   LYS R 101      91.635 128.045  98.022  0.00 80.42           C  
ATOM  14303  O   LYS R 101      90.662 127.289  97.948  0.00 80.42           O  
ATOM  14304  CB  LYS R 101      91.036 129.636  96.157  0.00 80.42           C  
ATOM  14305  CG  LYS R 101      90.538 130.781  97.020  0.00 80.42           C  
ATOM  14306  CD  LYS R 101      89.550 131.637  96.247  0.00 80.42           C  
ATOM  14307  CE  LYS R 101      89.013 132.777  97.082  0.00 80.42           C  
ATOM  14308  NZ  LYS R 101      88.041 133.598  96.310  0.00 80.42           N1+
ATOM  14309  H   LYS R 101      92.143 126.922  95.762  0.00  0.00           H  
ATOM  14310  HA  LYS R 101      92.956 129.443  97.091  0.00  0.00           H  
ATOM  14311  HB2 LYS R 101      91.390 130.030  95.204  0.00  0.00           H  
ATOM  14312  HB3 LYS R 101      90.196 128.995  95.889  0.00  0.00           H  
ATOM  14313  HG2 LYS R 101      90.053 130.380  97.910  0.00  0.00           H  
ATOM  14314  HG3 LYS R 101      91.383 131.394  97.332  0.00  0.00           H  
ATOM  14315  HD2 LYS R 101      90.036 132.037  95.357  0.00  0.00           H  
ATOM  14316  HD3 LYS R 101      88.722 131.016  95.906  0.00  0.00           H  
ATOM  14317  HE2 LYS R 101      88.525 132.377  97.971  0.00  0.00           H  
ATOM  14318  HE3 LYS R 101      89.840 133.407  97.411  0.00  0.00           H  
ATOM  14319  HZ1 LYS R 101      87.699 134.350  96.891  0.00  0.00           H  
ATOM  14320  HZ2 LYS R 101      88.497 133.983  95.495  0.00  0.00           H  
ATOM  14321  HZ3 LYS R 101      87.266 133.019  96.020  0.00  0.00           H  
ATOM  14322  N   PHE R 102      92.310 128.269  99.145  0.00 79.57           N  
ATOM  14323  CA  PHE R 102      91.917 127.729 100.438  0.00 79.57           C  
ATOM  14324  C   PHE R 102      91.858 128.892 101.416  0.00 79.57           C  
ATOM  14325  O   PHE R 102      91.036 128.916 102.337  0.00 79.57           O  
ATOM  14326  CB  PHE R 102      92.928 126.675 100.899  0.00 79.57           C  
ATOM  14327  CG  PHE R 102      92.477 125.258 100.693  0.00 79.57           C  
ATOM  14328  CD1 PHE R 102      91.897 124.865  99.498  0.00 79.57           C  
ATOM  14329  CD2 PHE R 102      92.654 124.313 101.687  0.00 79.57           C  
ATOM  14330  CE1 PHE R 102      91.492 123.557  99.303  0.00 79.57           C  
ATOM  14331  CE2 PHE R 102      92.251 123.002 101.501  0.00 79.57           C  
ATOM  14332  CZ  PHE R 102      91.671 122.623 100.305  0.00 79.57           C  
ATOM  14333  H   PHE R 102      93.143 128.840  99.128  0.00  0.00           H  
ATOM  14334  HA  PHE R 102      90.930 127.274 100.356  0.00  0.00           H  
ATOM  14335  HB2 PHE R 102      93.874 126.832 100.382  0.00  0.00           H  
ATOM  14336  HB3 PHE R 102      93.158 126.831 101.953  0.00  0.00           H  
ATOM  14337  HD1 PHE R 102      91.756 125.584  98.704  0.00  0.00           H  
ATOM  14338  HD2 PHE R 102      93.112 124.594 102.624  0.00  0.00           H  
ATOM  14339  HE1 PHE R 102      91.036 123.267  98.368  0.00  0.00           H  
ATOM  14340  HE2 PHE R 102      92.390 122.277 102.290  0.00  0.00           H  
ATOM  14341  HZ  PHE R 102      91.358 121.601 100.152  0.00  0.00           H  
ATOM  14342  N   SER R 103      92.744 129.861 101.202  0.00 77.88           N  
ATOM  14343  CA  SER R 103      92.891 131.072 101.990  0.00 77.88           C  
ATOM  14344  C   SER R 103      94.047 131.842 101.373  0.00 77.88           C  
ATOM  14345  O   SER R 103      94.862 131.276 100.640  0.00 77.88           O  
ATOM  14346  CB  SER R 103      93.156 130.786 103.471  0.00 77.88           C  
ATOM  14347  OG  SER R 103      92.110 130.021 104.043  0.00 77.88           O  
ATOM  14348  H   SER R 103      93.394 129.790 100.432  0.00  0.00           H  
ATOM  14349  HA  SER R 103      91.981 131.666 101.901  0.00  0.00           H  
ATOM  14350  HB2 SER R 103      94.098 130.247 103.574  0.00  0.00           H  
ATOM  14351  HB3 SER R 103      93.253 131.728 104.011  0.00  0.00           H  
ATOM  14352  HG  SER R 103      92.035 129.184 103.579  0.00  0.00           H  
ATOM  14353  N   ARG R 104      94.109 133.136 101.672  0.00 81.65           N  
ATOM  14354  CA  ARG R 104      95.198 133.942 101.133  0.00 81.65           C  
ATOM  14355  C   ARG R 104      96.472 133.711 101.932  0.00 81.65           C  
ATOM  14356  O   ARG R 104      97.575 133.724 101.375  0.00 81.65           O  
ATOM  14357  CB  ARG R 104      94.820 135.424 101.157  0.00 81.65           C  
ATOM  14358  CG  ARG R 104      94.403 135.943 102.528  0.00 81.65           C  
ATOM  14359  CD  ARG R 104      93.708 137.291 102.448  0.00 81.65           C  
ATOM  14360  NE  ARG R 104      92.795 137.484 103.571  0.00 81.65           N  
ATOM  14361  CZ  ARG R 104      92.121 138.604 103.805  0.00 81.65           C  
ATOM  14362  NH1 ARG R 104      92.252 139.645 102.995  0.00 81.65           N  
ATOM  14363  NH2 ARG R 104      91.315 138.684 104.856  0.00 81.65           N1+
ATOM  14364  H   ARG R 104      93.406 133.551 102.267  0.00  0.00           H  
ATOM  14365  HA  ARG R 104      95.375 133.644 100.100  0.00  0.00           H  
ATOM  14366  HB2 ARG R 104      95.656 136.016 100.786  0.00  0.00           H  
ATOM  14367  HB3 ARG R 104      94.016 135.603 100.443  0.00  0.00           H  
ATOM  14368  HG2 ARG R 104      93.739 135.220 103.002  0.00  0.00           H  
ATOM  14369  HG3 ARG R 104      95.282 136.026 103.167  0.00  0.00           H  
ATOM  14370  HD2 ARG R 104      94.455 138.085 102.447  0.00  0.00           H  
ATOM  14371  HD3 ARG R 104      93.152 137.358 101.513  0.00  0.00           H  
ATOM  14372  HE  ARG R 104      92.692 136.694 104.192  0.00  0.00           H  
ATOM  14373 HH11 ARG R 104      92.867 139.589 102.196  0.00  0.00           H  
ATOM  14374 HH12 ARG R 104      91.737 140.495 103.177  0.00  0.00           H  
ATOM  14375 HH21 ARG R 104      91.215 137.894 105.477  0.00  0.00           H  
ATOM  14376 HH22 ARG R 104      90.802 139.535 105.035  0.00  0.00           H  
ATOM  14377  N   ILE R 105      96.328 133.502 103.239  0.00 76.56           N  
ATOM  14378  CA  ILE R 105      97.477 133.332 104.118  0.00 76.56           C  
ATOM  14379  C   ILE R 105      98.069 131.933 103.973  0.00 76.56           C  
ATOM  14380  O   ILE R 105      99.276 131.742 104.157  0.00 76.56           O  
ATOM  14381  CB  ILE R 105      97.060 133.621 105.570  0.00 76.56           C  
ATOM  14382  CG1 ILE R 105      96.491 135.037 105.695  0.00 76.56           C  
ATOM  14383  CG2 ILE R 105      98.234 133.449 106.518  0.00 76.56           C  
ATOM  14384  CD1 ILE R 105      97.426 136.137 105.261  0.00 76.56           C  
ATOM  14385  H   ILE R 105      95.404 133.458 103.645  0.00  0.00           H  
ATOM  14386  HA  ILE R 105      98.238 134.057 103.830  0.00  0.00           H  
ATOM  14387  HB  ILE R 105      96.282 132.911 105.853  0.00  0.00           H  
ATOM  14388 HG12 ILE R 105      95.565 135.105 105.125  0.00  0.00           H  
ATOM  14389 HG13 ILE R 105      96.182 135.212 106.726  0.00  0.00           H  
ATOM  14390 HG21 ILE R 105      97.912 133.659 107.538  0.00  0.00           H  
ATOM  14391 HG22 ILE R 105      98.603 132.425 106.458  0.00  0.00           H  
ATOM  14392 HG23 ILE R 105      99.031 134.139 106.240  0.00  0.00           H  
ATOM  14393 HD11 ILE R 105      96.935 137.102 105.386  0.00  0.00           H  
ATOM  14394 HD12 ILE R 105      98.330 136.108 105.870  0.00  0.00           H  
ATOM  14395 HD13 ILE R 105      97.690 135.997 104.213  0.00  0.00           H  
ATOM  14396  N   HIS R 106      97.236 130.943 103.649  0.00 73.29           N  
ATOM  14397  CA  HIS R 106      97.666 129.548 103.685  0.00 73.29           C  
ATOM  14398  C   HIS R 106      98.784 129.274 102.681  0.00 73.29           C  
ATOM  14399  O   HIS R 106      99.736 128.540 102.986  0.00 73.29           O  
ATOM  14400  CB  HIS R 106      96.457 128.650 103.428  0.00 73.29           C  
ATOM  14401  CG  HIS R 106      96.666 127.218 103.801  0.00 73.29           C  
ATOM  14402  CD2 HIS R 106      96.747 126.099 103.044  0.00 73.29           C  
ATOM  14403  ND1 HIS R 106      96.769 126.802 105.110  0.00 73.29           N  
ATOM  14404  CE1 HIS R 106      96.928 125.491 105.143  0.00 73.29           C  
ATOM  14405  NE2 HIS R 106      96.917 125.040 103.901  0.00 73.29           N  
ATOM  14406  H   HIS R 106      96.287 131.151 103.372  0.00  0.00           H  
ATOM  14407  HA  HIS R 106      98.044 129.333 104.684  0.00  0.00           H  
ATOM  14408  HB2 HIS R 106      95.595 129.042 103.968  0.00  0.00           H  
ATOM  14409  HB3 HIS R 106      96.178 128.712 102.376  0.00  0.00           H  
ATOM  14410  HD1 HIS R 106      96.718 127.477 105.860  0.00  0.00           H  
ATOM  14411  HD2 HIS R 106      96.675 126.168 101.969  0.00  0.00           H  
ATOM  14412  HE1 HIS R 106      97.038 124.984 106.090  0.00  0.00           H  
ATOM  14413  N   CYS R 107      98.700 129.861 101.484  0.00 73.16           N  
ATOM  14414  CA  CYS R 107      99.755 129.648 100.499  0.00 73.16           C  
ATOM  14415  C   CYS R 107     101.076 130.259 100.932  0.00 73.16           C  
ATOM  14416  O   CYS R 107     102.137 129.746 100.554  0.00 73.16           O  
ATOM  14417  CB  CYS R 107      99.348 130.239  99.149  0.00 73.16           C  
ATOM  14418  SG  CYS R 107     100.657 130.222  97.888  0.00 73.16           S  
ATOM  14419  H   CYS R 107      97.909 130.449 101.264  0.00  0.00           H  
ATOM  14420  HA  CYS R 107      99.897 128.574 100.375  0.00  0.00           H  
ATOM  14421  HB2 CYS R 107      98.475 129.707  98.770  0.00  0.00           H  
ATOM  14422  HB3 CYS R 107      98.999 131.262  99.293  0.00  0.00           H  
ATOM  14423  N   ASP R 108     101.043 131.276 101.794  0.00 71.49           N  
ATOM  14424  CA  ASP R 108     102.294 131.817 102.303  0.00 71.49           C  
ATOM  14425  C   ASP R 108     102.916 130.875 103.319  0.00 71.49           C  
ATOM  14426  O   ASP R 108     104.142 130.751 103.373  0.00 71.49           O  
ATOM  14427  CB  ASP R 108     102.064 133.194 102.920  0.00 71.49           C  
ATOM  14428  CG  ASP R 108     101.810 134.262 101.876  0.00 71.49           C  
ATOM  14429  OD1 ASP R 108     101.494 133.900 100.723  0.00 71.49           O  
ATOM  14430  OD2 ASP R 108     101.929 135.461 102.205  0.00 71.49           O1-
ATOM  14431  H   ASP R 108     100.156 131.662 102.086  0.00  0.00           H  
ATOM  14432  HA  ASP R 108     102.986 131.926 101.468  0.00  0.00           H  
ATOM  14433  HB2 ASP R 108     101.217 133.148 103.604  0.00  0.00           H  
ATOM  14434  HB3 ASP R 108     102.931 133.472 103.519  0.00  0.00           H  
ATOM  14435  N   ILE R 109     102.091 130.140 104.066  0.00 70.77           N  
ATOM  14436  CA  ILE R 109     102.624 129.134 104.976  0.00 70.77           C  
ATOM  14437  C   ILE R 109     103.214 127.977 104.186  0.00 70.77           C  
ATOM  14438  O   ILE R 109     104.285 127.456 104.520  0.00 70.77           O  
ATOM  14439  CB  ILE R 109     101.523 128.655 105.936  0.00 70.77           C  
ATOM  14440  CG1 ILE R 109     100.955 129.832 106.728  0.00 70.77           C  
ATOM  14441  CG2 ILE R 109     102.062 127.589 106.871  0.00 70.77           C  
ATOM  14442  CD1 ILE R 109     101.985 130.632 107.493  0.00 70.77           C  
ATOM  14443  H   ILE R 109     101.093 130.279 104.002  0.00  0.00           H  
ATOM  14444  HA  ILE R 109     103.420 129.590 105.565  0.00  0.00           H  
ATOM  14445  HB  ILE R 109     100.718 128.218 105.345  0.00  0.00           H  
ATOM  14446 HG12 ILE R 109     100.413 130.494 106.052  0.00  0.00           H  
ATOM  14447 HG13 ILE R 109     100.194 129.469 107.419  0.00  0.00           H  
ATOM  14448 HG21 ILE R 109     101.270 127.261 107.544  0.00  0.00           H  
ATOM  14449 HG22 ILE R 109     102.418 126.740 106.288  0.00  0.00           H  
ATOM  14450 HG23 ILE R 109     102.886 127.999 107.454  0.00  0.00           H  
ATOM  14451 HD11 ILE R 109     101.492 131.446 108.025  0.00  0.00           H  
ATOM  14452 HD12 ILE R 109     102.490 129.984 108.209  0.00  0.00           H  
ATOM  14453 HD13 ILE R 109     102.716 131.043 106.797  0.00  0.00           H  
ATOM  14454  N   PHE R 110     102.535 127.549 103.115  0.00 66.39           N  
ATOM  14455  CA  PHE R 110     103.043 126.502 102.224  0.00 66.39           C  
ATOM  14456  C   PHE R 110     104.407 126.856 101.590  0.00 66.39           C  
ATOM  14457  O   PHE R 110     105.368 126.102 101.762  0.00 66.39           O  
ATOM  14458  CB  PHE R 110     101.939 126.041 101.248  0.00 66.39           C  
ATOM  14459  CG  PHE R 110     102.403 125.407  99.951  0.00 66.39           C  
ATOM  14460  CD1 PHE R 110     103.075 124.167  99.955  0.00 66.39           C  
ATOM  14461  CD2 PHE R 110     102.266 126.111  98.739  0.00 66.39           C  
ATOM  14462  CE1 PHE R 110     103.533 123.629  98.761  0.00 66.39           C  
ATOM  14463  CE2 PHE R 110     102.718 125.550  97.554  0.00 66.39           C  
ATOM  14464  CZ  PHE R 110     103.344 124.310  97.566  0.00 66.39           C  
ATOM  14465  H   PHE R 110     101.639 127.971 102.897  0.00  0.00           H  
ATOM  14466  HA  PHE R 110     103.253 125.635 102.855  0.00  0.00           H  
ATOM  14467  HB2 PHE R 110     101.302 125.316 101.758  0.00  0.00           H  
ATOM  14468  HB3 PHE R 110     101.287 126.877 101.003  0.00  0.00           H  
ATOM  14469  HD1 PHE R 110     103.234 123.631 100.880  0.00  0.00           H  
ATOM  14470  HD2 PHE R 110     101.816 127.092  98.730  0.00  0.00           H  
ATOM  14471  HE1 PHE R 110     104.043 122.677  98.762  0.00  0.00           H  
ATOM  14472  HE2 PHE R 110     102.599 126.087  96.624  0.00  0.00           H  
ATOM  14473  HZ  PHE R 110     103.706 123.885  96.643  0.00  0.00           H  
ATOM  14474  N   VAL R 111     104.489 128.046 100.978  0.00 64.86           N  
ATOM  14475  CA  VAL R 111     105.717 128.612 100.416  0.00 64.86           C  
ATOM  14476  C   VAL R 111     106.835 128.794 101.471  0.00 64.86           C  
ATOM  14477  O   VAL R 111     108.002 128.531 101.176  0.00 64.86           O  
ATOM  14478  CB  VAL R 111     105.406 129.965  99.702  0.00 64.86           C  
ATOM  14479  CG1 VAL R 111     106.611 130.891  99.435  0.00 64.86           C  
ATOM  14480  CG2 VAL R 111     104.642 129.721  98.386  0.00 64.86           C  
ATOM  14481  H   VAL R 111     103.653 128.615 100.878  0.00  0.00           H  
ATOM  14482  HA  VAL R 111     106.092 127.902  99.676  0.00  0.00           H  
ATOM  14483  HB  VAL R 111     104.736 130.533 100.350  0.00  0.00           H  
ATOM  14484 HG11 VAL R 111     106.326 131.750  98.828  0.00  0.00           H  
ATOM  14485 HG12 VAL R 111     107.017 131.295 100.360  0.00  0.00           H  
ATOM  14486 HG13 VAL R 111     107.413 130.366  98.915  0.00  0.00           H  
ATOM  14487 HG21 VAL R 111     104.334 130.661  97.927  0.00  0.00           H  
ATOM  14488 HG22 VAL R 111     105.258 129.184  97.665  0.00  0.00           H  
ATOM  14489 HG23 VAL R 111     103.738 129.132  98.544  0.00  0.00           H  
ATOM  14490  N   THR R 112     106.468 129.202 102.694  0.00 65.79           N  
ATOM  14491  CA  THR R 112     107.440 129.420 103.755  0.00 65.79           C  
ATOM  14492  C   THR R 112     108.022 128.104 104.239  0.00 65.79           C  
ATOM  14493  O   THR R 112     109.233 127.998 104.453  0.00 65.79           O  
ATOM  14494  CB  THR R 112     106.789 130.173 104.913  0.00 65.79           C  
ATOM  14495  CG2 THR R 112     107.784 130.399 106.038  0.00 65.79           C  
ATOM  14496  OG1 THR R 112     106.310 131.441 104.450  0.00 65.79           O  
ATOM  14497  H   THR R 112     105.512 129.499 102.830  0.00  0.00           H  
ATOM  14498  HA  THR R 112     108.251 130.031 103.359  0.00  0.00           H  
ATOM  14499  HB  THR R 112     105.949 129.590 105.291  0.00  0.00           H  
ATOM  14500  HG1 THR R 112     105.466 131.323 104.007  0.00  0.00           H  
ATOM  14501 HG21 THR R 112     107.297 130.937 106.851  0.00  0.00           H  
ATOM  14502 HG22 THR R 112     108.145 129.437 106.404  0.00  0.00           H  
ATOM  14503 HG23 THR R 112     108.625 130.985 105.668  0.00  0.00           H  
ATOM  14504  N   LEU R 113     107.179 127.087 104.422  0.00 60.72           N  
ATOM  14505  CA  LEU R 113     107.701 125.799 104.858  0.00 60.72           C  
ATOM  14506  C   LEU R 113     108.577 125.177 103.785  0.00 60.72           C  
ATOM  14507  O   LEU R 113     109.641 124.620 104.089  0.00 60.72           O  
ATOM  14508  CB  LEU R 113     106.556 124.856 105.207  0.00 60.72           C  
ATOM  14509  CG  LEU R 113     105.755 125.160 106.463  0.00 60.72           C  
ATOM  14510  CD1 LEU R 113     104.596 124.211 106.521  0.00 60.72           C  
ATOM  14511  CD2 LEU R 113     106.621 125.024 107.690  0.00 60.72           C  
ATOM  14512  H   LEU R 113     106.191 127.215 104.258  0.00  0.00           H  
ATOM  14513  HA  LEU R 113     108.306 125.955 105.751  0.00  0.00           H  
ATOM  14514  HB2 LEU R 113     105.877 124.788 104.357  0.00  0.00           H  
ATOM  14515  HB3 LEU R 113     106.937 123.836 105.264  0.00  0.00           H  
ATOM  14516  HG  LEU R 113     105.377 126.181 106.406  0.00  0.00           H  
ATOM  14517 HD11 LEU R 113     104.006 124.411 107.416  0.00  0.00           H  
ATOM  14518 HD12 LEU R 113     103.972 124.345 105.638  0.00  0.00           H  
ATOM  14519 HD13 LEU R 113     104.966 123.186 106.552  0.00  0.00           H  
ATOM  14520 HD21 LEU R 113     106.030 125.245 108.579  0.00  0.00           H  
ATOM  14521 HD22 LEU R 113     107.004 124.006 107.754  0.00  0.00           H  
ATOM  14522 HD23 LEU R 113     107.455 125.722 107.626  0.00  0.00           H  
ATOM  14523  N   ASP R 114     108.180 125.339 102.512  0.00 61.12           N  
ATOM  14524  CA  ASP R 114     108.943 124.942 101.323  0.00 61.12           C  
ATOM  14525  C   ASP R 114     110.367 125.530 101.350  0.00 61.12           C  
ATOM  14526  O   ASP R 114     111.342 124.775 101.376  0.00 61.12           O  
ATOM  14527  CB  ASP R 114     108.180 125.328 100.031  0.00 61.12           C  
ATOM  14528  CG  ASP R 114     108.683 124.698  98.735  0.00 61.12           C  
ATOM  14529  OD1 ASP R 114     109.675 123.938  98.752  0.00 61.12           O  
ATOM  14530  OD2 ASP R 114     108.046 124.989  97.704  0.00 61.12           O1-
ATOM  14531  H   ASP R 114     107.289 125.792 102.329  0.00  0.00           H  
ATOM  14532  HA  ASP R 114     109.056 123.860 101.361  0.00  0.00           H  
ATOM  14533  HB2 ASP R 114     107.132 125.052 100.137  0.00  0.00           H  
ATOM  14534  HB3 ASP R 114     108.219 126.405  99.886  0.00  0.00           H  
ATOM  14535  N   VAL R 115     110.456 126.864 101.435  0.00 58.66           N  
ATOM  14536  CA  VAL R 115     111.726 127.572 101.538  0.00 58.66           C  
ATOM  14537  C   VAL R 115     112.510 127.213 102.816  0.00 58.66           C  
ATOM  14538  O   VAL R 115     113.685 126.868 102.697  0.00 58.66           O  
ATOM  14539  CB  VAL R 115     111.560 129.112 101.374  0.00 58.66           C  
ATOM  14540  CG1 VAL R 115     112.811 129.953 101.720  0.00 58.66           C  
ATOM  14541  CG2 VAL R 115     111.116 129.441  99.934  0.00 58.66           C  
ATOM  14542  H   VAL R 115     109.604 127.419 101.418  0.00  0.00           H  
ATOM  14543  HA  VAL R 115     112.345 127.221 100.715  0.00  0.00           H  
ATOM  14544  HB  VAL R 115     110.760 129.439 102.042  0.00  0.00           H  
ATOM  14545 HG11 VAL R 115     112.653 131.008 101.499  0.00  0.00           H  
ATOM  14546 HG12 VAL R 115     113.072 129.894 102.777  0.00  0.00           H  
ATOM  14547 HG13 VAL R 115     113.679 129.626 101.145  0.00  0.00           H  
ATOM  14548 HG21 VAL R 115     110.987 130.508  99.780  0.00  0.00           H  
ATOM  14549 HG22 VAL R 115     111.857 129.118  99.206  0.00  0.00           H  
ATOM  14550 HG23 VAL R 115     110.170 128.962  99.680  0.00  0.00           H  
ATOM  14551  N   MET R 116     111.871 127.251 103.994  0.00 59.37           N  
ATOM  14552  CA  MET R 116     112.504 126.961 105.284  0.00 59.37           C  
ATOM  14553  C   MET R 116     113.134 125.563 105.333  0.00 59.37           C  
ATOM  14554  O   MET R 116     114.340 125.446 105.548  0.00 59.37           O  
ATOM  14555  CB  MET R 116     111.505 127.150 106.450  0.00 59.37           C  
ATOM  14556  CG  MET R 116     112.090 126.841 107.842  0.00 59.37           C  
ATOM  14557  SD  MET R 116     110.914 127.056 109.197  0.00 59.37           S  
ATOM  14558  CE  MET R 116     111.914 126.366 110.543  0.00 59.37           C  
ATOM  14559  H   MET R 116     110.877 127.482 104.020  0.00  0.00           H  
ATOM  14560  HA  MET R 116     113.309 127.686 105.416  0.00  0.00           H  
ATOM  14561  HB2 MET R 116     111.121 128.168 106.447  0.00  0.00           H  
ATOM  14562  HB3 MET R 116     110.636 126.511 106.293  0.00  0.00           H  
ATOM  14563  HG2 MET R 116     112.440 125.810 107.899  0.00  0.00           H  
ATOM  14564  HG3 MET R 116     112.958 127.475 108.031  0.00  0.00           H  
ATOM  14565  HE1 MET R 116     111.393 126.471 111.495  0.00  0.00           H  
ATOM  14566  HE2 MET R 116     112.098 125.306 110.370  0.00  0.00           H  
ATOM  14567  HE3 MET R 116     112.874 126.879 110.614  0.00  0.00           H  
ATOM  14568  N   MET R 117     112.307 124.531 105.151  0.00 57.00           N  
ATOM  14569  CA  MET R 117     112.709 123.147 105.386  0.00 57.00           C  
ATOM  14570  C   MET R 117     113.752 122.670 104.359  0.00 57.00           C  
ATOM  14571  O   MET R 117     114.693 121.969 104.735  0.00 57.00           O  
ATOM  14572  CB  MET R 117     111.467 122.237 105.456  0.00 57.00           C  
ATOM  14573  CG  MET R 117     110.407 122.640 106.494  0.00 57.00           C  
ATOM  14574  SD  MET R 117     110.998 122.647 108.199  0.00 57.00           S  
ATOM  14575  CE  MET R 117     109.598 123.446 109.022  0.00 57.00           C  
ATOM  14576  H   MET R 117     111.346 124.688 104.851  0.00  0.00           H  
ATOM  14577  HA  MET R 117     113.200 123.109 106.361  0.00  0.00           H  
ATOM  14578  HB2 MET R 117     110.987 122.207 104.479  0.00  0.00           H  
ATOM  14579  HB3 MET R 117     111.792 121.223 105.687  0.00  0.00           H  
ATOM  14580  HG2 MET R 117     110.018 123.634 106.288  0.00  0.00           H  
ATOM  14581  HG3 MET R 117     109.556 121.962 106.425  0.00  0.00           H  
ATOM  14582  HE1 MET R 117     109.806 123.565 110.086  0.00  0.00           H  
ATOM  14583  HE2 MET R 117     109.418 124.434 108.598  0.00  0.00           H  
ATOM  14584  HE3 MET R 117     108.698 122.843 108.912  0.00  0.00           H  
ATOM  14585  N   CYS R 118     113.639 123.136 103.106  0.00 56.02           N  
ATOM  14586  CA  CYS R 118     114.631 122.840 102.074  0.00 56.02           C  
ATOM  14587  C   CYS R 118     115.946 123.622 102.286  0.00 56.02           C  
ATOM  14588  O   CYS R 118     117.014 123.052 102.062  0.00 56.02           O  
ATOM  14589  CB  CYS R 118     114.104 123.051 100.651  0.00 56.02           C  
ATOM  14590  SG  CYS R 118     112.616 122.059 100.340  0.00 56.02           S  
ATOM  14591  H   CYS R 118     112.848 123.711 102.836  0.00  0.00           H  
ATOM  14592  HA  CYS R 118     114.883 121.779 102.154  0.00  0.00           H  
ATOM  14593  HB2 CYS R 118     113.885 124.102 100.457  0.00  0.00           H  
ATOM  14594  HB3 CYS R 118     114.873 122.725  99.954  0.00  0.00           H  
ATOM  14595  HG  CYS R 118     111.760 122.990 100.793  0.00  0.00           H  
ATOM  14596  N   THR R 119     115.875 124.876 102.772  0.00 53.64           N  
ATOM  14597  CA  THR R 119     117.061 125.642 103.177  0.00 53.64           C  
ATOM  14598  C   THR R 119     117.790 124.965 104.358  0.00 53.64           C  
ATOM  14599  O   THR R 119     119.011 124.821 104.312  0.00 53.64           O  
ATOM  14600  CB  THR R 119     116.724 127.107 103.590  0.00 53.64           C  
ATOM  14601  CG2 THR R 119     117.908 127.956 104.087  0.00 53.64           C  
ATOM  14602  OG1 THR R 119     116.130 127.812 102.516  0.00 53.64           O  
ATOM  14603  H   THR R 119     114.975 125.309 102.943  0.00  0.00           H  
ATOM  14604  HA  THR R 119     117.752 125.667 102.331  0.00  0.00           H  
ATOM  14605  HB  THR R 119     115.976 127.089 104.382  0.00  0.00           H  
ATOM  14606  HG1 THR R 119     115.218 127.474 102.425  0.00  0.00           H  
ATOM  14607 HG21 THR R 119     117.657 129.016 104.124  0.00  0.00           H  
ATOM  14608 HG22 THR R 119     118.204 127.661 105.090  0.00  0.00           H  
ATOM  14609 HG23 THR R 119     118.783 127.841 103.448  0.00  0.00           H  
ATOM  14610  N   ALA R 120     117.029 124.505 105.366  0.00 52.06           N  
ATOM  14611  CA  ALA R 120     117.553 123.761 106.512  0.00 52.06           C  
ATOM  14612  C   ALA R 120     118.281 122.473 106.092  0.00 52.06           C  
ATOM  14613  O   ALA R 120     119.361 122.202 106.611  0.00 52.06           O  
ATOM  14614  CB  ALA R 120     116.427 123.468 107.514  0.00 52.06           C  
ATOM  14615  H   ALA R 120     116.022 124.649 105.341  0.00  0.00           H  
ATOM  14616  HA  ALA R 120     118.283 124.406 107.004  0.00  0.00           H  
ATOM  14617  HB1 ALA R 120     116.817 122.969 108.403  0.00  0.00           H  
ATOM  14618  HB2 ALA R 120     115.941 124.386 107.848  0.00  0.00           H  
ATOM  14619  HB3 ALA R 120     115.660 122.822 107.088  0.00  0.00           H  
ATOM  14620  N   SER R 121     117.725 121.747 105.112  0.00 52.02           N  
ATOM  14621  CA  SER R 121     118.343 120.564 104.516  0.00 52.02           C  
ATOM  14622  C   SER R 121     119.729 120.879 103.895  0.00 52.02           C  
ATOM  14623  O   SER R 121     120.721 120.271 104.304  0.00 52.02           O  
ATOM  14624  CB  SER R 121     117.329 119.884 103.559  0.00 52.02           C  
ATOM  14625  OG  SER R 121     117.737 118.595 103.143  0.00 52.02           O  
ATOM  14626  H   SER R 121     116.817 122.018 104.751  0.00  0.00           H  
ATOM  14627  HA  SER R 121     118.521 119.872 105.340  0.00  0.00           H  
ATOM  14628  HB2 SER R 121     116.360 119.782 104.051  0.00  0.00           H  
ATOM  14629  HB3 SER R 121     117.168 120.497 102.672  0.00  0.00           H  
ATOM  14630  HG  SER R 121     116.982 117.990 103.174  0.00  0.00           H  
ATOM  14631  N   ILE R 122     119.817 121.893 103.015  0.00 52.47           N  
ATOM  14632  CA  ILE R 122     121.079 122.290 102.371  0.00 52.47           C  
ATOM  14633  C   ILE R 122     122.141 122.842 103.355  0.00 52.47           C  
ATOM  14634  O   ILE R 122     123.324 122.515 103.228  0.00 52.47           O  
ATOM  14635  CB  ILE R 122     120.858 123.265 101.166  0.00 52.47           C  
ATOM  14636  CG1 ILE R 122     120.097 122.514 100.039  0.00 52.47           C  
ATOM  14637  CG2 ILE R 122     122.161 123.925 100.639  0.00 52.47           C  
ATOM  14638  CD1 ILE R 122     119.965 123.272  98.709  0.00 52.47           C  
ATOM  14639  H   ILE R 122     118.980 122.396 102.743  0.00  0.00           H  
ATOM  14640  HA  ILE R 122     121.516 121.374 101.968  0.00  0.00           H  
ATOM  14641  HB  ILE R 122     120.209 124.077 101.502  0.00  0.00           H  
ATOM  14642 HG12 ILE R 122     120.587 121.561  99.836  0.00  0.00           H  
ATOM  14643 HG13 ILE R 122     119.099 122.244 100.387  0.00  0.00           H  
ATOM  14644 HG21 ILE R 122     122.001 124.519  99.741  0.00  0.00           H  
ATOM  14645 HG22 ILE R 122     122.582 124.619 101.367  0.00  0.00           H  
ATOM  14646 HG23 ILE R 122     122.925 123.182 100.415  0.00  0.00           H  
ATOM  14647 HD11 ILE R 122     119.103 122.918  98.146  0.00  0.00           H  
ATOM  14648 HD12 ILE R 122     119.854 124.345  98.861  0.00  0.00           H  
ATOM  14649 HD13 ILE R 122     120.837 123.108  98.078  0.00  0.00           H  
ATOM  14650  N   LEU R 123     121.721 123.628 104.356  0.00 51.77           N  
ATOM  14651  CA  LEU R 123     122.631 124.138 105.366  0.00 51.77           C  
ATOM  14652  C   LEU R 123     123.105 123.031 106.302  0.00 51.77           C  
ATOM  14653  O   LEU R 123     124.228 123.098 106.811  0.00 51.77           O  
ATOM  14654  CB  LEU R 123     121.955 125.277 106.117  0.00 51.77           C  
ATOM  14655  CG  LEU R 123     121.658 126.513 105.269  0.00 51.77           C  
ATOM  14656  CD1 LEU R 123     120.869 127.497 106.080  0.00 51.77           C  
ATOM  14657  CD2 LEU R 123     122.911 127.166 104.740  0.00 51.77           C  
ATOM  14658  H   LEU R 123     120.747 123.893 104.374  0.00  0.00           H  
ATOM  14659  HA  LEU R 123     123.505 124.544 104.856  0.00  0.00           H  
ATOM  14660  HB2 LEU R 123     121.029 124.915 106.564  0.00  0.00           H  
ATOM  14661  HB3 LEU R 123     122.572 125.564 106.969  0.00  0.00           H  
ATOM  14662  HG  LEU R 123     121.049 126.205 104.419  0.00  0.00           H  
ATOM  14663 HD11 LEU R 123     120.657 128.379 105.476  0.00  0.00           H  
ATOM  14664 HD12 LEU R 123     119.932 127.039 106.396  0.00  0.00           H  
ATOM  14665 HD13 LEU R 123     121.444 127.789 106.958  0.00  0.00           H  
ATOM  14666 HD21 LEU R 123     122.643 128.039 104.145  0.00  0.00           H  
ATOM  14667 HD22 LEU R 123     123.540 127.476 105.575  0.00  0.00           H  
ATOM  14668 HD23 LEU R 123     123.456 126.456 104.118  0.00  0.00           H  
ATOM  14669  N   ASN R 124     122.298 121.987 106.518  0.00 50.47           N  
ATOM  14670  CA  ASN R 124     122.796 120.845 107.274  0.00 50.47           C  
ATOM  14671  C   ASN R 124     123.828 120.067 106.475  0.00 50.47           C  
ATOM  14672  O   ASN R 124     124.784 119.536 107.048  0.00 50.47           O  
ATOM  14673  CB  ASN R 124     121.655 119.923 107.694  0.00 50.47           C  
ATOM  14674  CG  ASN R 124     120.875 120.452 108.869  0.00 50.47           C  
ATOM  14675  ND2 ASN R 124     119.672 119.933 109.060  0.00 50.47           N  
ATOM  14676  OD1 ASN R 124     121.366 121.283 109.629  0.00 50.47           O  
ATOM  14677  H   ASN R 124     121.354 121.995 106.159  0.00  0.00           H  
ATOM  14678  HA  ASN R 124     123.278 121.220 108.177  0.00  0.00           H  
ATOM  14679  HB2 ASN R 124     120.981 119.773 106.850  0.00  0.00           H  
ATOM  14680  HB3 ASN R 124     122.056 118.939 107.939  0.00  0.00           H  
ATOM  14681 HD21 ASN R 124     119.324 119.221 108.434  0.00  0.00           H  
ATOM  14682 HD22 ASN R 124     119.103 120.249 109.832  0.00  0.00           H  
ATOM  14683  N   LEU R 125     123.660 119.976 105.155  0.00 52.67           N  
ATOM  14684  CA  LEU R 125     124.713 119.349 104.361  0.00 52.67           C  
ATOM  14685  C   LEU R 125     126.011 120.139 104.475  0.00 52.67           C  
ATOM  14686  O   LEU R 125     127.104 119.561 104.583  0.00 52.67           O  
ATOM  14687  CB  LEU R 125     124.282 119.241 102.903  0.00 52.67           C  
ATOM  14688  CG  LEU R 125     123.123 118.294 102.611  0.00 52.67           C  
ATOM  14689  CD1 LEU R 125     122.707 118.417 101.163  0.00 52.67           C  
ATOM  14690  CD2 LEU R 125     123.494 116.872 102.940  0.00 52.67           C  
ATOM  14691  H   LEU R 125     122.819 120.336 104.727  0.00  0.00           H  
ATOM  14692  HA  LEU R 125     124.885 118.344 104.746  0.00  0.00           H  
ATOM  14693  HB2 LEU R 125     124.038 120.234 102.526  0.00  0.00           H  
ATOM  14694  HB3 LEU R 125     125.141 118.956 102.295  0.00  0.00           H  
ATOM  14695  HG  LEU R 125     122.278 118.582 103.237  0.00  0.00           H  
ATOM  14696 HD11 LEU R 125     121.879 117.737 100.963  0.00  0.00           H  
ATOM  14697 HD12 LEU R 125     122.393 119.441 100.960  0.00  0.00           H  
ATOM  14698 HD13 LEU R 125     123.549 118.162 100.520  0.00  0.00           H  
ATOM  14699 HD21 LEU R 125     122.651 116.216 102.723  0.00  0.00           H  
ATOM  14700 HD22 LEU R 125     124.352 116.571 102.338  0.00  0.00           H  
ATOM  14701 HD23 LEU R 125     123.749 116.798 103.997  0.00  0.00           H  
ATOM  14702  N   CYS R 126     125.901 121.468 104.490  0.00 52.01           N  
ATOM  14703  CA  CYS R 126     127.071 122.314 104.706  0.00 52.01           C  
ATOM  14704  C   CYS R 126     127.697 122.047 106.069  0.00 52.01           C  
ATOM  14705  O   CYS R 126     128.922 121.927 106.193  0.00 52.01           O  
ATOM  14706  CB  CYS R 126     126.679 123.784 104.578  0.00 52.01           C  
ATOM  14707  SG  CYS R 126     128.048 124.939 104.762  0.00 52.01           S  
ATOM  14708  H   CYS R 126     125.000 121.902 104.351  0.00  0.00           H  
ATOM  14709  HA  CYS R 126     127.809 122.085 103.937  0.00  0.00           H  
ATOM  14710  HB2 CYS R 126     126.197 123.946 103.614  0.00  0.00           H  
ATOM  14711  HB3 CYS R 126     125.908 124.017 105.313  0.00  0.00           H  
ATOM  14712  HG  CYS R 126     128.600 124.788 105.969  0.00  0.00           H  
ATOM  14713  N   ALA R 127     126.867 121.967 107.107  0.00 50.83           N  
ATOM  14714  CA  ALA R 127     127.377 121.710 108.449  0.00 50.83           C  
ATOM  14715  C   ALA R 127     128.084 120.364 108.520  0.00 50.83           C  
ATOM  14716  O   ALA R 127     129.118 120.227 109.183  0.00 50.83           O  
ATOM  14717  CB  ALA R 127     126.229 121.766 109.452  0.00 50.83           C  
ATOM  14718  H   ALA R 127     125.873 122.085 106.969  0.00  0.00           H  
ATOM  14719  HA  ALA R 127     128.095 122.491 108.701  0.00  0.00           H  
ATOM  14720  HB1 ALA R 127     126.612 121.574 110.454  0.00  0.00           H  
ATOM  14721  HB2 ALA R 127     125.768 122.753 109.423  0.00  0.00           H  
ATOM  14722  HB3 ALA R 127     125.486 121.011 109.197  0.00  0.00           H  
ATOM  14723  N   ILE R 128     127.534 119.355 107.847  0.00 50.57           N  
ATOM  14724  CA  ILE R 128     128.146 118.032 107.853  0.00 50.57           C  
ATOM  14725  C   ILE R 128     129.509 118.077 107.181  0.00 50.57           C  
ATOM  14726  O   ILE R 128     130.482 117.486 107.670  0.00 50.57           O  
ATOM  14727  CB  ILE R 128     127.209 117.016 107.179  0.00 50.57           C  
ATOM  14728  CG1 ILE R 128     125.982 116.798 108.054  0.00 50.57           C  
ATOM  14729  CG2 ILE R 128     127.919 115.706 106.942  0.00 50.57           C  
ATOM  14730  CD1 ILE R 128     124.879 116.057 107.376  0.00 50.57           C  
ATOM  14731  H   ILE R 128     126.682 119.501 107.324  0.00  0.00           H  
ATOM  14732  HA  ILE R 128     128.288 117.728 108.890  0.00  0.00           H  
ATOM  14733  HB  ILE R 128     126.887 117.419 106.219  0.00  0.00           H  
ATOM  14734 HG12 ILE R 128     126.273 116.264 108.959  0.00  0.00           H  
ATOM  14735 HG13 ILE R 128     125.610 117.762 108.401  0.00  0.00           H  
ATOM  14736 HG21 ILE R 128     127.236 115.003 106.464  0.00  0.00           H  
ATOM  14737 HG22 ILE R 128     128.781 115.871 106.295  0.00  0.00           H  
ATOM  14738 HG23 ILE R 128     128.254 115.296 107.895  0.00  0.00           H  
ATOM  14739 HD11 ILE R 128     124.041 115.942 108.064  0.00  0.00           H  
ATOM  14740 HD12 ILE R 128     124.553 116.614 106.497  0.00  0.00           H  
ATOM  14741 HD13 ILE R 128     125.236 115.073 107.071  0.00  0.00           H  
ATOM  14742  N   SER R 129     129.599 118.751 106.034  0.00 51.79           N  
ATOM  14743  CA  SER R 129     130.897 118.879 105.383  0.00 51.79           C  
ATOM  14744  C   SER R 129     131.881 119.623 106.278  0.00 51.79           C  
ATOM  14745  O   SER R 129     133.075 119.295 106.315  0.00 51.79           O  
ATOM  14746  CB  SER R 129     130.743 119.584 104.042  0.00 51.79           C  
ATOM  14747  OG  SER R 129     129.938 118.809 103.172  0.00 51.79           O  
ATOM  14748  H   SER R 129     128.773 119.166 105.626  0.00  0.00           H  
ATOM  14749  HA  SER R 129     131.289 117.878 105.201  0.00  0.00           H  
ATOM  14750  HB2 SER R 129     130.278 120.558 104.195  0.00  0.00           H  
ATOM  14751  HB3 SER R 129     131.726 119.730 103.594  0.00  0.00           H  
ATOM  14752  HG  SER R 129     129.016 118.895 103.427  0.00  0.00           H  
ATOM  14753  N   ILE R 130     131.395 120.622 107.017  0.00 51.66           N  
ATOM  14754  CA  ILE R 130     132.260 121.325 107.960  0.00 51.66           C  
ATOM  14755  C   ILE R 130     132.772 120.368 109.024  0.00 51.66           C  
ATOM  14756  O   ILE R 130     133.943 120.421 109.420  0.00 51.66           O  
ATOM  14757  CB  ILE R 130     131.515 122.514 108.590  0.00 51.66           C  
ATOM  14758  CG1 ILE R 130     131.380 123.644 107.575  0.00 51.66           C  
ATOM  14759  CG2 ILE R 130     132.235 123.002 109.827  0.00 51.66           C  
ATOM  14760  CD1 ILE R 130     130.434 124.743 107.999  0.00 51.66           C  
ATOM  14761  H   ILE R 130     130.427 120.894 106.925  0.00  0.00           H  
ATOM  14762  HA  ILE R 130     133.118 121.713 107.411  0.00  0.00           H  
ATOM  14763  HB  ILE R 130     130.516 122.185 108.877  0.00  0.00           H  
ATOM  14764 HG12 ILE R 130     132.363 124.070 107.376  0.00  0.00           H  
ATOM  14765 HG13 ILE R 130     131.053 123.234 106.619  0.00  0.00           H  
ATOM  14766 HG21 ILE R 130     131.691 123.843 110.257  0.00  0.00           H  
ATOM  14767 HG22 ILE R 130     132.291 122.195 110.558  0.00  0.00           H  
ATOM  14768 HG23 ILE R 130     133.243 123.320 109.560  0.00  0.00           H  
ATOM  14769 HD11 ILE R 130     130.394 125.508 107.223  0.00  0.00           H  
ATOM  14770 HD12 ILE R 130     129.438 124.327 108.151  0.00  0.00           H  
ATOM  14771 HD13 ILE R 130     130.787 125.188 108.929  0.00  0.00           H  
ATOM  14772  N   ASP R 131     131.899 119.494 109.520  0.00 54.67           N  
ATOM  14773  CA  ASP R 131     132.319 118.556 110.555  0.00 54.67           C  
ATOM  14774  C   ASP R 131     133.348 117.571 110.014  0.00 54.67           C  
ATOM  14775  O   ASP R 131     134.284 117.193 110.723  0.00 54.67           O  
ATOM  14776  CB  ASP R 131     131.111 117.817 111.124  0.00 54.67           C  
ATOM  14777  CG  ASP R 131     131.409 117.170 112.456  0.00 54.67           C  
ATOM  14778  OD1 ASP R 131     131.740 117.905 113.408  0.00 54.67           O  
ATOM  14779  OD2 ASP R 131     131.316 115.934 112.557  0.00 54.67           O1-
ATOM  14780  H   ASP R 131     130.948 119.481 109.180  0.00  0.00           H  
ATOM  14781  HA  ASP R 131     132.782 119.124 111.362  0.00  0.00           H  
ATOM  14782  HB2 ASP R 131     130.280 118.514 111.237  0.00  0.00           H  
ATOM  14783  HB3 ASP R 131     130.786 117.055 110.416  0.00  0.00           H  
ATOM  14784  N   ARG R 132     133.190 117.140 108.762  0.00 53.72           N  
ATOM  14785  CA  ARG R 132     134.189 116.253 108.169  0.00 53.72           C  
ATOM  14786  C   ARG R 132     135.533 116.963 108.020  0.00 53.72           C  
ATOM  14787  O   ARG R 132     136.598 116.376 108.284  0.00 53.72           O  
ATOM  14788  CB  ARG R 132     133.713 115.745 106.812  0.00 53.72           C  
ATOM  14789  CG  ARG R 132     132.468 114.879 106.842  0.00 53.72           C  
ATOM  14790  CD  ARG R 132     132.139 114.423 105.433  0.00 53.72           C  
ATOM  14791  NE  ARG R 132     130.763 113.977 105.251  0.00 53.72           N  
ATOM  14792  CZ  ARG R 132     130.299 112.797 105.642  0.00 53.72           C  
ATOM  14793  NH1 ARG R 132     131.088 111.939 106.268  0.00 53.72           N  
ATOM  14794  NH2 ARG R 132     129.035 112.481 105.418  0.00 53.72           N1+
ATOM  14795  H   ARG R 132     132.382 117.427 108.227  0.00  0.00           H  
ATOM  14796  HA  ARG R 132     134.324 115.396 108.829  0.00  0.00           H  
ATOM  14797  HB2 ARG R 132     133.546 116.593 106.148  0.00  0.00           H  
ATOM  14798  HB3 ARG R 132     134.522 115.197 106.329  0.00  0.00           H  
ATOM  14799  HG2 ARG R 132     132.646 114.008 107.473  0.00  0.00           H  
ATOM  14800  HG3 ARG R 132     131.634 115.456 107.241  0.00  0.00           H  
ATOM  14801  HD2 ARG R 132     132.352 115.231 104.733  0.00  0.00           H  
ATOM  14802  HD3 ARG R 132     132.819 113.622 105.145  0.00  0.00           H  
ATOM  14803  HE  ARG R 132     130.148 114.635 104.793  0.00  0.00           H  
ATOM  14804 HH11 ARG R 132     132.051 112.180 106.452  0.00  0.00           H  
ATOM  14805 HH12 ARG R 132     130.727 111.043 106.562  0.00  0.00           H  
ATOM  14806 HH21 ARG R 132     128.426 113.137 104.951  0.00  0.00           H  
ATOM  14807 HH22 ARG R 132     128.679 111.584 105.714  0.00  0.00           H  
ATOM  14808  N   TYR R 133     135.504 118.224 107.582  0.00 53.25           N  
ATOM  14809  CA  TYR R 133     136.736 119.001 107.544  0.00 53.25           C  
ATOM  14810  C   TYR R 133     137.364 119.068 108.923  0.00 53.25           C  
ATOM  14811  O   TYR R 133     138.582 118.955 109.062  0.00 53.25           O  
ATOM  14812  CB  TYR R 133     136.483 120.409 107.020  0.00 53.25           C  
ATOM  14813  CG  TYR R 133     137.735 121.253 106.999  0.00 53.25           C  
ATOM  14814  CD1 TYR R 133     138.704 121.062 106.028  0.00 53.25           C  
ATOM  14815  CD2 TYR R 133     137.953 122.231 107.955  0.00 53.25           C  
ATOM  14816  CE1 TYR R 133     139.851 121.825 106.004  0.00 53.25           C  
ATOM  14817  CE2 TYR R 133     139.098 123.000 107.940  0.00 53.25           C  
ATOM  14818  CZ  TYR R 133     140.045 122.792 106.963  0.00 53.25           C  
ATOM  14819  OH  TYR R 133     141.190 123.555 106.946  0.00 53.25           O  
ATOM  14820  H   TYR R 133     134.632 118.634 107.280  0.00  0.00           H  
ATOM  14821  HA  TYR R 133     137.435 118.504 106.871  0.00  0.00           H  
ATOM  14822  HB2 TYR R 133     136.068 120.352 106.014  0.00  0.00           H  
ATOM  14823  HB3 TYR R 133     135.728 120.895 107.638  0.00  0.00           H  
ATOM  14824  HD1 TYR R 133     138.568 120.304 105.271  0.00  0.00           H  
ATOM  14825  HD2 TYR R 133     137.220 122.402 108.729  0.00  0.00           H  
ATOM  14826  HE1 TYR R 133     140.592 121.662 105.235  0.00  0.00           H  
ATOM  14827  HE2 TYR R 133     139.248 123.760 108.692  0.00  0.00           H  
ATOM  14828  HH  TYR R 133     141.231 124.089 107.743  0.00  0.00           H  
ATOM  14829  N   THR R 134     136.554 119.303 109.953  0.00 55.38           N  
ATOM  14830  CA  THR R 134     137.075 119.260 111.314  0.00 55.38           C  
ATOM  14831  C   THR R 134     137.745 117.921 111.589  0.00 55.38           C  
ATOM  14832  O   THR R 134     138.844 117.864 112.152  0.00 55.38           O  
ATOM  14833  CB  THR R 134     135.941 119.500 112.309  0.00 55.38           C  
ATOM  14834  CG2 THR R 134     136.439 119.399 113.730  0.00 55.38           C  
ATOM  14835  OG1 THR R 134     135.388 120.804 112.101  0.00 55.38           O  
ATOM  14836  H   THR R 134     135.579 119.511 109.791  0.00  0.00           H  
ATOM  14837  HA  THR R 134     137.815 120.052 111.430  0.00  0.00           H  
ATOM  14838  HB  THR R 134     135.163 118.753 112.150  0.00  0.00           H  
ATOM  14839  HG1 THR R 134     134.899 120.817 111.275  0.00  0.00           H  
ATOM  14840 HG21 THR R 134     135.612 119.574 114.419  0.00  0.00           H  
ATOM  14841 HG22 THR R 134     136.850 118.404 113.902  0.00  0.00           H  
ATOM  14842 HG23 THR R 134     137.215 120.146 113.898  0.00  0.00           H  
ATOM  14843  N   ALA R 135     137.092 116.835 111.179  0.00 54.11           N  
ATOM  14844  CA  ALA R 135     137.589 115.494 111.461  0.00 54.11           C  
ATOM  14845  C   ALA R 135     138.970 115.252 110.869  0.00 54.11           C  
ATOM  14846  O   ALA R 135     139.797 114.570 111.484  0.00 54.11           O  
ATOM  14847  CB  ALA R 135     136.608 114.456 110.928  0.00 54.11           C  
ATOM  14848  H   ALA R 135     136.231 116.929 110.660  0.00  0.00           H  
ATOM  14849  HA  ALA R 135     137.656 115.376 112.542  0.00  0.00           H  
ATOM  14850  HB1 ALA R 135     136.985 113.456 111.142  0.00  0.00           H  
ATOM  14851  HB2 ALA R 135     135.639 114.589 111.410  0.00  0.00           H  
ATOM  14852  HB3 ALA R 135     136.497 114.579 109.851  0.00  0.00           H  
ATOM  14853  N   VAL R 136     139.242 115.786 109.678  0.00 55.29           N  
ATOM  14854  CA  VAL R 136     140.498 115.423 109.016  0.00 55.29           C  
ATOM  14855  C   VAL R 136     141.552 116.522 109.093  0.00 55.29           C  
ATOM  14856  O   VAL R 136     142.752 116.237 109.165  0.00 55.29           O  
ATOM  14857  CB  VAL R 136     140.251 115.049 107.546  0.00 55.29           C  
ATOM  14858  CG1 VAL R 136     139.228 113.959 107.458  0.00 55.29           C  
ATOM  14859  CG2 VAL R 136     139.822 116.251 106.758  0.00 55.29           C  
ATOM  14860  H   VAL R 136     138.588 116.426 109.251  0.00  0.00           H  
ATOM  14861  HA  VAL R 136     140.898 114.543 109.520  0.00  0.00           H  
ATOM  14862  HB  VAL R 136     141.185 114.678 107.125  0.00  0.00           H  
ATOM  14863 HG11 VAL R 136     139.060 113.701 106.412  0.00  0.00           H  
ATOM  14864 HG12 VAL R 136     139.585 113.081 107.995  0.00  0.00           H  
ATOM  14865 HG13 VAL R 136     138.293 114.301 107.902  0.00  0.00           H  
ATOM  14866 HG21 VAL R 136     139.652 115.964 105.720  0.00  0.00           H  
ATOM  14867 HG22 VAL R 136     138.900 116.652 107.179  0.00  0.00           H  
ATOM  14868 HG23 VAL R 136     140.601 117.012 106.801  0.00  0.00           H  
ATOM  14869  N   ALA R 137     141.121 117.776 109.066  0.00 56.21           N  
ATOM  14870  CA  ALA R 137     142.023 118.918 109.110  0.00 56.21           C  
ATOM  14871  C   ALA R 137     142.382 119.312 110.532  0.00 56.21           C  
ATOM  14872  O   ALA R 137     143.449 119.891 110.762  0.00 56.21           O  
ATOM  14873  CB  ALA R 137     141.394 120.112 108.392  0.00 56.21           C  
ATOM  14874  H   ALA R 137     140.131 117.969 109.013  0.00  0.00           H  
ATOM  14875  HA  ALA R 137     142.941 118.649 108.587  0.00  0.00           H  
ATOM  14876  HB1 ALA R 137     142.077 120.961 108.431  0.00  0.00           H  
ATOM  14877  HB2 ALA R 137     141.199 119.850 107.352  0.00  0.00           H  
ATOM  14878  HB3 ALA R 137     140.457 120.378 108.881  0.00  0.00           H  
ATOM  14879  N   MET R 138     141.506 119.008 111.484  0.00 56.95           N  
ATOM  14880  CA  MET R 138     141.709 119.324 112.896  0.00 56.95           C  
ATOM  14881  C   MET R 138     141.446 118.058 113.702  0.00 56.95           C  
ATOM  14882  O   MET R 138     140.573 118.022 114.574  0.00 56.95           O  
ATOM  14883  CB  MET R 138     140.776 120.457 113.312  0.00 56.95           C  
ATOM  14884  CG  MET R 138     141.045 121.756 112.571  0.00 56.95           C  
ATOM  14885  SD  MET R 138     139.850 123.066 112.909  0.00 56.95           S  
ATOM  14886  CE  MET R 138     140.328 123.571 114.556  0.00 56.95           C  
ATOM  14887  H   MET R 138     140.647 118.534 111.247  0.00  0.00           H  
ATOM  14888  HA  MET R 138     142.742 119.637 113.048  0.00  0.00           H  
ATOM  14889  HB2 MET R 138     139.742 120.154 113.147  0.00  0.00           H  
ATOM  14890  HB3 MET R 138     140.868 120.626 114.385  0.00  0.00           H  
ATOM  14891  HG2 MET R 138     142.047 122.110 112.814  0.00  0.00           H  
ATOM  14892  HG3 MET R 138     141.074 121.561 111.499  0.00  0.00           H  
ATOM  14893  HE1 MET R 138     139.675 124.376 114.894  0.00  0.00           H  
ATOM  14894  HE2 MET R 138     140.241 122.724 115.236  0.00  0.00           H  
ATOM  14895  HE3 MET R 138     141.360 123.922 114.544  0.00  0.00           H  
ATOM  14896  N   PRO R 139     142.205 116.988 113.436  0.00 54.03           N  
ATOM  14897  CA  PRO R 139     141.871 115.678 114.006  0.00 54.03           C  
ATOM  14898  C   PRO R 139     142.380 115.444 115.416  0.00 54.03           C  
ATOM  14899  O   PRO R 139     142.911 114.368 115.708  0.00 54.03           O  
ATOM  14900  CB  PRO R 139     142.542 114.720 113.021  0.00 54.03           C  
ATOM  14901  CG  PRO R 139     143.784 115.443 112.652  0.00 54.03           C  
ATOM  14902  CD  PRO R 139     143.398 116.903 112.575  0.00 54.03           C  
ATOM  14903  HA  PRO R 139     140.791 115.533 113.979  0.00  0.00           H  
ATOM  14904  HB2 PRO R 139     142.804 113.797 113.539  0.00  0.00           H  
ATOM  14905  HB3 PRO R 139     141.912 114.613 112.138  0.00  0.00           H  
ATOM  14906  HG2 PRO R 139     144.529 115.306 113.436  0.00  0.00           H  
ATOM  14907  HG3 PRO R 139     144.121 115.106 111.672  0.00  0.00           H  
ATOM  14908  HD2 PRO R 139     144.196 117.509 113.004  0.00  0.00           H  
ATOM  14909  HD3 PRO R 139     143.120 117.148 111.550  0.00  0.00           H  
ATOM  14910  N   MET R 140     142.248 116.428 116.298  0.00 56.96           N  
ATOM  14911  CA  MET R 140     142.248 116.159 117.726  0.00 56.96           C  
ATOM  14912  C   MET R 140     140.993 116.660 118.423  0.00 56.96           C  
ATOM  14913  O   MET R 140     140.862 116.476 119.639  0.00 56.96           O  
ATOM  14914  CB  MET R 140     143.491 116.775 118.377  0.00 56.96           C  
ATOM  14915  CG  MET R 140     144.795 116.157 117.893  0.00 56.96           C  
ATOM  14916  SD  MET R 140     144.902 114.386 118.208  0.00 56.96           S  
ATOM  14917  CE  MET R 140     145.012 114.353 119.992  0.00 56.96           C  
ATOM  14918  H   MET R 140     142.145 117.381 115.980  0.00  0.00           H  
ATOM  14919  HA  MET R 140     142.299 115.079 117.863  0.00  0.00           H  
ATOM  14920  HB2 MET R 140     143.506 117.848 118.185  0.00  0.00           H  
ATOM  14921  HB3 MET R 140     143.421 116.671 119.460  0.00  0.00           H  
ATOM  14922  HG2 MET R 140     144.909 116.342 116.825  0.00  0.00           H  
ATOM  14923  HG3 MET R 140     145.634 116.661 118.372  0.00  0.00           H  
ATOM  14924  HE1 MET R 140     145.084 113.320 120.333  0.00  0.00           H  
ATOM  14925  HE2 MET R 140     145.897 114.903 120.312  0.00  0.00           H  
ATOM  14926  HE3 MET R 140     144.122 114.815 120.420  0.00  0.00           H  
ATOM  14927  N   LEU R 141     140.067 117.279 117.693  0.00 55.69           N  
ATOM  14928  CA  LEU R 141     138.846 117.821 118.272  0.00 55.69           C  
ATOM  14929  C   LEU R 141     137.643 116.915 118.075  0.00 55.69           C  
ATOM  14930  O   LEU R 141     136.743 116.904 118.919  0.00 55.69           O  
ATOM  14931  CB  LEU R 141     138.539 119.192 117.667  0.00 55.69           C  
ATOM  14932  CG  LEU R 141     139.630 120.253 117.831  0.00 55.69           C  
ATOM  14933  CD1 LEU R 141     139.174 121.552 117.201  0.00 55.69           C  
ATOM  14934  CD2 LEU R 141     140.011 120.459 119.292  0.00 55.69           C  
ATOM  14935  H   LEU R 141     140.198 117.387 116.697  0.00  0.00           H  
ATOM  14936  HA  LEU R 141     139.004 117.949 119.343  0.00  0.00           H  
ATOM  14937  HB2 LEU R 141     138.308 119.074 116.608  0.00  0.00           H  
ATOM  14938  HB3 LEU R 141     137.605 119.569 118.085  0.00  0.00           H  
ATOM  14939  HG  LEU R 141     140.516 119.911 117.296  0.00  0.00           H  
ATOM  14940 HD11 LEU R 141     139.952 122.306 117.319  0.00  0.00           H  
ATOM  14941 HD12 LEU R 141     138.980 121.393 116.140  0.00  0.00           H  
ATOM  14942 HD13 LEU R 141     138.261 121.893 117.690  0.00  0.00           H  
ATOM  14943 HD21 LEU R 141     140.788 121.220 119.362  0.00  0.00           H  
ATOM  14944 HD22 LEU R 141     139.135 120.782 119.854  0.00  0.00           H  
ATOM  14945 HD23 LEU R 141     140.383 119.522 119.707  0.00  0.00           H  
ATOM  14946  N   TYR R 142     137.608 116.163 116.981  0.00 55.19           N  
ATOM  14947  CA  TYR R 142     136.484 115.278 116.716  0.00 55.19           C  
ATOM  14948  C   TYR R 142     136.407 114.192 117.781  0.00 55.19           C  
ATOM  14949  O   TYR R 142     137.429 113.669 118.235  0.00 55.19           O  
ATOM  14950  CB  TYR R 142     136.635 114.655 115.330  0.00 55.19           C  
ATOM  14951  CG  TYR R 142     135.426 113.905 114.830  0.00 55.19           C  
ATOM  14952  CD1 TYR R 142     134.381 114.570 114.218  0.00 55.19           C  
ATOM  14953  CD2 TYR R 142     135.335 112.530 114.961  0.00 55.19           C  
ATOM  14954  CE1 TYR R 142     133.279 113.890 113.753  0.00 55.19           C  
ATOM  14955  CE2 TYR R 142     134.236 111.841 114.501  0.00 55.19           C  
ATOM  14956  CZ  TYR R 142     133.210 112.525 113.897  0.00 55.19           C  
ATOM  14957  OH  TYR R 142     132.110 111.837 113.436  0.00 55.19           O  
ATOM  14958  H   TYR R 142     138.369 116.200 116.318  0.00  0.00           H  
ATOM  14959  HA  TYR R 142     135.564 115.861 116.741  0.00  0.00           H  
ATOM  14960  HB2 TYR R 142     136.899 115.432 114.613  0.00  0.00           H  
ATOM  14961  HB3 TYR R 142     137.499 113.990 115.326  0.00  0.00           H  
ATOM  14962  HD1 TYR R 142     134.420 115.643 114.098  0.00  0.00           H  
ATOM  14963  HD2 TYR R 142     136.135 111.978 115.431  0.00  0.00           H  
ATOM  14964  HE1 TYR R 142     132.473 114.429 113.277  0.00  0.00           H  
ATOM  14965  HE2 TYR R 142     134.184 110.768 114.616  0.00  0.00           H  
ATOM  14966  HH  TYR R 142     132.220 110.900 113.614  0.00  0.00           H  
ATOM  14967  N   ASN R 143     135.182 113.876 118.198  0.00 58.67           N  
ATOM  14968  CA  ASN R 143     134.891 112.897 119.242  0.00 58.67           C  
ATOM  14969  C   ASN R 143     135.304 113.377 120.628  0.00 58.67           C  
ATOM  14970  O   ASN R 143     135.392 112.572 121.561  0.00 58.67           O  
ATOM  14971  CB  ASN R 143     135.544 111.538 118.950  0.00 58.67           C  
ATOM  14972  CG  ASN R 143     134.814 110.759 117.874  0.00 58.67           C  
ATOM  14973  ND2 ASN R 143     135.510 109.814 117.253  0.00 58.67           N  
ATOM  14974  OD1 ASN R 143     133.630 110.981 117.625  0.00 58.67           O  
ATOM  14975  H   ASN R 143     134.377 114.325 117.786  0.00  0.00           H  
ATOM  14976  HA  ASN R 143     133.812 112.745 119.256  0.00  0.00           H  
ATOM  14977  HB2 ASN R 143     136.580 111.691 118.647  0.00  0.00           H  
ATOM  14978  HB3 ASN R 143     135.577 110.948 119.866  0.00  0.00           H  
ATOM  14979 HD21 ASN R 143     136.473 109.647 117.507  0.00  0.00           H  
ATOM  14980 HD22 ASN R 143     135.076 109.262 116.527  0.00  0.00           H  
ATOM  14981  N   THR R 144     135.560 114.672 120.795  0.00 57.48           N  
ATOM  14982  CA  THR R 144     135.686 115.271 122.123  0.00 57.48           C  
ATOM  14983  C   THR R 144     134.293 115.717 122.552  0.00 57.48           C  
ATOM  14984  O   THR R 144     133.777 116.731 122.076  0.00 57.48           O  
ATOM  14985  CB  THR R 144     136.678 116.430 122.108  0.00 57.48           C  
ATOM  14986  CG2 THR R 144     136.723 117.121 123.456  0.00 57.48           C  
ATOM  14987  OG1 THR R 144     137.987 115.938 121.796  0.00 57.48           O  
ATOM  14988  H   THR R 144     135.673 115.272 119.991  0.00  0.00           H  
ATOM  14989  HA  THR R 144     136.042 114.512 122.819  0.00  0.00           H  
ATOM  14990  HB  THR R 144     136.376 117.150 121.347  0.00  0.00           H  
ATOM  14991  HG1 THR R 144     138.485 116.620 121.339  0.00  0.00           H  
ATOM  14992 HG21 THR R 144     137.437 117.943 123.420  0.00  0.00           H  
ATOM  14993 HG22 THR R 144     135.734 117.510 123.699  0.00  0.00           H  
ATOM  14994 HG23 THR R 144     137.030 116.407 124.221  0.00  0.00           H  
ATOM  14995  N   ARG R 145     133.685 114.957 123.464  0.00 56.77           N  
ATOM  14996  CA  ARG R 145     132.289 115.180 123.822  0.00 56.77           C  
ATOM  14997  C   ARG R 145     132.078 116.478 124.587  0.00 56.77           C  
ATOM  14998  O   ARG R 145     130.940 116.951 124.680  0.00 56.77           O  
ATOM  14999  CB  ARG R 145     131.772 114.001 124.646  0.00 56.77           C  
ATOM  15000  CG  ARG R 145     132.500 113.796 125.961  0.00 56.77           C  
ATOM  15001  CD  ARG R 145     132.046 112.520 126.641  0.00 56.77           C  
ATOM  15002  NE  ARG R 145     132.881 112.181 127.787  0.00 56.77           N  
ATOM  15003  CZ  ARG R 145     132.745 111.069 128.501  0.00 56.77           C  
ATOM  15004  NH1 ARG R 145     131.805 110.186 128.190  0.00 56.77           N  
ATOM  15005  NH2 ARG R 145     133.548 110.839 129.530  0.00 56.77           N1+
ATOM  15006  H   ARG R 145     134.192 114.212 123.920  0.00  0.00           H  
ATOM  15007  HA  ARG R 145     131.707 115.231 122.902  0.00  0.00           H  
ATOM  15008  HB2 ARG R 145     130.708 114.134 124.839  0.00  0.00           H  
ATOM  15009  HB3 ARG R 145     131.836 113.089 124.052  0.00  0.00           H  
ATOM  15010  HG2 ARG R 145     133.573 113.747 125.778  0.00  0.00           H  
ATOM  15011  HG3 ARG R 145     132.309 114.645 126.618  0.00  0.00           H  
ATOM  15012  HD2 ARG R 145     131.012 112.631 126.966  0.00  0.00           H  
ATOM  15013  HD3 ARG R 145     132.065 111.700 125.923  0.00  0.00           H  
ATOM  15014  HE  ARG R 145     133.597 112.851 128.028  0.00  0.00           H  
ATOM  15015 HH11 ARG R 145     131.189 110.358 127.408  0.00  0.00           H  
ATOM  15016 HH12 ARG R 145     131.705 109.342 128.735  0.00  0.00           H  
ATOM  15017 HH21 ARG R 145     134.264 111.509 129.772  0.00  0.00           H  
ATOM  15018 HH22 ARG R 145     133.444 109.993 130.072  0.00  0.00           H  
ATOM  15019  N   TYR R 146     133.142 117.062 125.134  0.00 56.05           N  
ATOM  15020  CA  TYR R 146     133.008 118.237 125.982  0.00 56.05           C  
ATOM  15021  C   TYR R 146     132.871 119.518 125.173  0.00 56.05           C  
ATOM  15022  O   TYR R 146     132.313 120.499 125.676  0.00 56.05           O  
ATOM  15023  CB  TYR R 146     134.217 118.317 126.909  0.00 56.05           C  
ATOM  15024  CG  TYR R 146     134.453 117.025 127.655  0.00 56.05           C  
ATOM  15025  CD1 TYR R 146     133.796 116.754 128.846  0.00 56.05           C  
ATOM  15026  CD2 TYR R 146     135.304 116.055 127.141  0.00 56.05           C  
ATOM  15027  CE1 TYR R 146     134.005 115.566 129.520  0.00 56.05           C  
ATOM  15028  CE2 TYR R 146     135.514 114.864 127.803  0.00 56.05           C  
ATOM  15029  CZ  TYR R 146     134.864 114.624 128.992  0.00 56.05           C  
ATOM  15030  OH  TYR R 146     135.077 113.434 129.648  0.00 56.05           O  
ATOM  15031  H   TYR R 146     134.066 116.690 124.964  0.00  0.00           H  
ATOM  15032  HA  TYR R 146     132.113 118.119 126.593  0.00  0.00           H  
ATOM  15033  HB2 TYR R 146     135.104 118.567 126.327  0.00  0.00           H  
ATOM  15034  HB3 TYR R 146     134.073 119.127 127.624  0.00  0.00           H  
ATOM  15035  HD1 TYR R 146     133.109 117.477 129.260  0.00  0.00           H  
ATOM  15036  HD2 TYR R 146     135.816 116.227 126.206  0.00  0.00           H  
ATOM  15037  HE1 TYR R 146     133.497 115.379 130.455  0.00  0.00           H  
ATOM  15038  HE2 TYR R 146     136.185 114.127 127.388  0.00  0.00           H  
ATOM  15039  HH  TYR R 146     135.965 113.120 129.462  0.00  0.00           H  
ATOM  15040  N   SER R 147     133.370 119.524 123.939  0.00 60.12           N  
ATOM  15041  CA  SER R 147     133.203 120.630 123.005  0.00 60.12           C  
ATOM  15042  C   SER R 147     132.315 120.275 121.826  0.00 60.12           C  
ATOM  15043  O   SER R 147     131.712 121.170 121.227  0.00 60.12           O  
ATOM  15044  CB  SER R 147     134.564 121.090 122.470  0.00 60.12           C  
ATOM  15045  OG  SER R 147     135.068 120.169 121.519  0.00 60.12           O  
ATOM  15046  H   SER R 147     133.898 118.731 123.604  0.00  0.00           H  
ATOM  15047  HA  SER R 147     132.746 121.463 123.539  0.00  0.00           H  
ATOM  15048  HB2 SER R 147     134.459 122.070 122.005  0.00  0.00           H  
ATOM  15049  HB3 SER R 147     135.268 121.179 123.297  0.00  0.00           H  
ATOM  15050  HG  SER R 147     135.173 119.308 121.931  0.00  0.00           H  
ATOM  15051  N   SER R 148     132.252 118.993 121.464  0.00 56.27           N  
ATOM  15052  CA  SER R 148     131.462 118.583 120.311  0.00 56.27           C  
ATOM  15053  C   SER R 148     129.983 118.856 120.535  0.00 56.27           C  
ATOM  15054  O   SER R 148     129.266 119.225 119.599  0.00 56.27           O  
ATOM  15055  CB  SER R 148     131.696 117.103 120.020  0.00 56.27           C  
ATOM  15056  OG  SER R 148     133.039 116.874 119.639  0.00 56.27           O  
ATOM  15057  H   SER R 148     132.756 118.294 121.991  0.00  0.00           H  
ATOM  15058  HA  SER R 148     131.791 119.160 119.446  0.00  0.00           H  
ATOM  15059  HB2 SER R 148     131.466 116.517 120.910  0.00  0.00           H  
ATOM  15060  HB3 SER R 148     131.031 116.781 119.218  0.00  0.00           H  
ATOM  15061  HG  SER R 148     133.582 116.775 120.424  0.00  0.00           H  
ATOM  15062  N   LYS R 149     129.494 118.635 121.757  0.00 59.43           N  
ATOM  15063  CA  LYS R 149     128.113 118.996 122.057  0.00 59.43           C  
ATOM  15064  C   LYS R 149     127.852 120.445 121.673  0.00 59.43           C  
ATOM  15065  O   LYS R 149     126.840 120.760 121.034  0.00 59.43           O  
ATOM  15066  CB  LYS R 149     127.813 118.758 123.537  0.00 59.43           C  
ATOM  15067  CG  LYS R 149     126.359 118.956 123.911  0.00 59.43           C  
ATOM  15068  CD  LYS R 149     126.106 118.590 125.359  0.00 59.43           C  
ATOM  15069  CE  LYS R 149     124.645 118.777 125.735  0.00 59.43           C  
ATOM  15070  NZ  LYS R 149     124.369 118.398 127.152  0.00 59.43           N1+
ATOM  15071  H   LYS R 149     130.079 118.220 122.468  0.00  0.00           H  
ATOM  15072  HA  LYS R 149     127.455 118.359 121.466  0.00  0.00           H  
ATOM  15073  HB2 LYS R 149     128.122 117.749 123.811  0.00  0.00           H  
ATOM  15074  HB3 LYS R 149     128.435 119.417 124.142  0.00  0.00           H  
ATOM  15075  HG2 LYS R 149     126.080 119.997 123.746  0.00  0.00           H  
ATOM  15076  HG3 LYS R 149     125.732 118.341 123.266  0.00  0.00           H  
ATOM  15077  HD2 LYS R 149     126.394 117.552 125.526  0.00  0.00           H  
ATOM  15078  HD3 LYS R 149     126.729 119.210 126.004  0.00  0.00           H  
ATOM  15079  HE2 LYS R 149     124.360 119.817 125.576  0.00  0.00           H  
ATOM  15080  HE3 LYS R 149     124.021 118.179 125.072  0.00  0.00           H  
ATOM  15081  HZ1 LYS R 149     123.389 118.539 127.354  0.00  0.00           H  
ATOM  15082  HZ2 LYS R 149     124.605 117.426 127.293  0.00  0.00           H  
ATOM  15083  HZ3 LYS R 149     124.925 118.972 127.769  0.00  0.00           H  
ATOM  15084  N   ARG R 150     128.793 121.334 121.995  0.00 58.03           N  
ATOM  15085  CA  ARG R 150     128.580 122.748 121.719  0.00 58.03           C  
ATOM  15086  C   ARG R 150     128.686 123.021 120.228  0.00 58.03           C  
ATOM  15087  O   ARG R 150     127.911 123.807 119.677  0.00 58.03           O  
ATOM  15088  CB  ARG R 150     129.593 123.605 122.475  0.00 58.03           C  
ATOM  15089  CG  ARG R 150     129.335 125.097 122.324  0.00 58.03           C  
ATOM  15090  CD  ARG R 150     130.335 125.944 123.089  0.00 58.03           C  
ATOM  15091  NE  ARG R 150     131.671 125.852 122.509  0.00 58.03           N  
ATOM  15092  CZ  ARG R 150     132.780 126.265 123.113  0.00 58.03           C  
ATOM  15093  NH1 ARG R 150     132.724 126.807 124.321  0.00 58.03           N  
ATOM  15094  NH2 ARG R 150     133.949 126.140 122.504  0.00 58.03           N1+
ATOM  15095  H   ARG R 150     129.651 121.026 122.429  0.00  0.00           H  
ATOM  15096  HA  ARG R 150     127.578 123.020 122.052  0.00  0.00           H  
ATOM  15097  HB2 ARG R 150     129.575 123.339 123.532  0.00  0.00           H  
ATOM  15098  HB3 ARG R 150     130.598 123.374 122.122  0.00  0.00           H  
ATOM  15099  HG2 ARG R 150     129.366 125.365 121.268  0.00  0.00           H  
ATOM  15100  HG3 ARG R 150     128.327 125.327 122.669  0.00  0.00           H  
ATOM  15101  HD2 ARG R 150     130.008 126.984 123.084  0.00  0.00           H  
ATOM  15102  HD3 ARG R 150     130.367 125.617 124.128  0.00  0.00           H  
ATOM  15103  HE  ARG R 150     131.721 125.443 121.587  0.00  0.00           H  
ATOM  15104 HH11 ARG R 150     131.834 126.908 124.788  0.00  0.00           H  
ATOM  15105 HH12 ARG R 150     133.571 127.119 124.774  0.00  0.00           H  
ATOM  15106 HH21 ARG R 150     133.997 125.731 121.582  0.00  0.00           H  
ATOM  15107 HH22 ARG R 150     134.793 126.453 122.962  0.00  0.00           H  
ATOM  15108  N   ARG R 151     129.643 122.377 119.561  0.00 54.69           N  
ATOM  15109  CA  ARG R 151     129.830 122.610 118.133  0.00 54.69           C  
ATOM  15110  C   ARG R 151     128.609 122.160 117.339  0.00 54.69           C  
ATOM  15111  O   ARG R 151     128.157 122.859 116.420  0.00 54.69           O  
ATOM  15112  CB  ARG R 151     131.083 121.877 117.655  0.00 54.69           C  
ATOM  15113  CG  ARG R 151     131.502 122.190 116.236  0.00 54.69           C  
ATOM  15114  CD  ARG R 151     132.737 121.392 115.840  0.00 54.69           C  
ATOM  15115  NE  ARG R 151     132.454 119.961 115.782  0.00 54.69           N  
ATOM  15116  CZ  ARG R 151     132.843 119.075 116.694  0.00 54.69           C  
ATOM  15117  NH1 ARG R 151     133.542 119.451 117.756  0.00 54.69           N  
ATOM  15118  NH2 ARG R 151     132.525 117.798 116.546  0.00 54.69           N1+
ATOM  15119  H   ARG R 151     130.243 121.724 120.044  0.00  0.00           H  
ATOM  15120  HA  ARG R 151     129.972 123.679 117.973  0.00  0.00           H  
ATOM  15121  HB2 ARG R 151     131.909 122.096 118.332  0.00  0.00           H  
ATOM  15122  HB3 ARG R 151     130.934 120.802 117.758  0.00  0.00           H  
ATOM  15123  HG2 ARG R 151     130.684 121.954 115.556  0.00  0.00           H  
ATOM  15124  HG3 ARG R 151     131.714 123.255 116.147  0.00  0.00           H  
ATOM  15125  HD2 ARG R 151     133.091 121.731 114.867  0.00  0.00           H  
ATOM  15126  HD3 ARG R 151     133.534 121.575 116.561  0.00  0.00           H  
ATOM  15127  HE  ARG R 151     131.923 119.658 114.978  0.00  0.00           H  
ATOM  15128 HH11 ARG R 151     133.787 120.423 117.881  0.00  0.00           H  
ATOM  15129 HH12 ARG R 151     133.830 118.766 118.440  0.00  0.00           H  
ATOM  15130 HH21 ARG R 151     131.989 117.501 115.743  0.00  0.00           H  
ATOM  15131 HH22 ARG R 151     132.818 117.121 117.236  0.00  0.00           H  
ATOM  15132  N   VAL R 152     128.015 121.033 117.726  0.00 53.39           N  
ATOM  15133  CA  VAL R 152     126.845 120.544 117.009  0.00 53.39           C  
ATOM  15134  C   VAL R 152     125.619 121.371 117.360  0.00 53.39           C  
ATOM  15135  O   VAL R 152     124.784 121.654 116.493  0.00 53.39           O  
ATOM  15136  CB  VAL R 152     126.627 119.047 117.290  0.00 53.39           C  
ATOM  15137  CG1 VAL R 152     126.011 118.829 118.647  0.00 53.39           C  
ATOM  15138  CG2 VAL R 152     125.732 118.460 116.241  0.00 53.39           C  
ATOM  15139  H   VAL R 152     128.376 120.518 118.516  0.00  0.00           H  
ATOM  15140  HA  VAL R 152     127.033 120.661 115.942  0.00  0.00           H  
ATOM  15141  HB  VAL R 152     127.590 118.539 117.255  0.00  0.00           H  
ATOM  15142 HG11 VAL R 152     125.870 117.761 118.815  0.00  0.00           H  
ATOM  15143 HG12 VAL R 152     126.670 119.233 119.415  0.00  0.00           H  
ATOM  15144 HG13 VAL R 152     125.046 119.334 118.694  0.00  0.00           H  
ATOM  15145 HG21 VAL R 152     125.580 117.400 116.444  0.00  0.00           H  
ATOM  15146 HG22 VAL R 152     124.770 118.973 116.254  0.00  0.00           H  
ATOM  15147 HG23 VAL R 152     126.193 118.579 115.261  0.00  0.00           H  
ATOM  15148  N   THR R 153     125.488 121.791 118.623  0.00 57.45           N  
ATOM  15149  CA  THR R 153     124.391 122.685 118.968  0.00 57.45           C  
ATOM  15150  C   THR R 153     124.482 123.969 118.161  0.00 57.45           C  
ATOM  15151  O   THR R 153     123.474 124.465 117.644  0.00 57.45           O  
ATOM  15152  CB  THR R 153     124.422 122.997 120.463  0.00 57.45           C  
ATOM  15153  CG2 THR R 153     123.366 124.028 120.819  0.00 57.45           C  
ATOM  15154  OG1 THR R 153     124.200 121.799 121.215  0.00 57.45           O  
ATOM  15155  H   THR R 153     126.146 121.488 119.327  0.00  0.00           H  
ATOM  15156  HA  THR R 153     123.449 122.190 118.733  0.00  0.00           H  
ATOM  15157  HB  THR R 153     125.404 123.396 120.719  0.00  0.00           H  
ATOM  15158  HG1 THR R 153     125.016 121.295 121.264  0.00  0.00           H  
ATOM  15159 HG21 THR R 153     123.406 124.235 121.888  0.00  0.00           H  
ATOM  15160 HG22 THR R 153     123.553 124.947 120.264  0.00  0.00           H  
ATOM  15161 HG23 THR R 153     122.380 123.643 120.561  0.00  0.00           H  
ATOM  15162  N   VAL R 154     125.697 124.491 118.004  0.00 54.88           N  
ATOM  15163  CA  VAL R 154     125.899 125.728 117.263  0.00 54.88           C  
ATOM  15164  C   VAL R 154     125.506 125.543 115.807  0.00 54.88           C  
ATOM  15165  O   VAL R 154     124.756 126.349 115.246  0.00 54.88           O  
ATOM  15166  CB  VAL R 154     127.357 126.198 117.408  0.00 54.88           C  
ATOM  15167  CG1 VAL R 154     127.699 127.257 116.381  0.00 54.88           C  
ATOM  15168  CG2 VAL R 154     127.573 126.755 118.789  0.00 54.88           C  
ATOM  15169  H   VAL R 154     126.501 124.028 118.403  0.00  0.00           H  
ATOM  15170  HA  VAL R 154     125.252 126.492 117.695  0.00  0.00           H  
ATOM  15171  HB  VAL R 154     128.018 125.343 117.266  0.00  0.00           H  
ATOM  15172 HG11 VAL R 154     128.736 127.568 116.510  0.00  0.00           H  
ATOM  15173 HG12 VAL R 154     127.565 126.849 115.379  0.00  0.00           H  
ATOM  15174 HG13 VAL R 154     127.043 128.117 116.513  0.00  0.00           H  
ATOM  15175 HG21 VAL R 154     128.606 127.087 118.890  0.00  0.00           H  
ATOM  15176 HG22 VAL R 154     126.903 127.600 118.950  0.00  0.00           H  
ATOM  15177 HG23 VAL R 154     127.367 125.982 119.529  0.00  0.00           H  
ATOM  15178  N   MET R 155     125.987 124.473 115.172  0.00 53.58           N  
ATOM  15179  CA  MET R 155     125.679 124.316 113.754  0.00 53.58           C  
ATOM  15180  C   MET R 155     124.190 124.065 113.533  0.00 53.58           C  
ATOM  15181  O   MET R 155     123.596 124.637 112.612  0.00 53.58           O  
ATOM  15182  CB  MET R 155     126.523 123.202 113.135  0.00 53.58           C  
ATOM  15183  CG  MET R 155     127.959 123.629 112.869  0.00 53.58           C  
ATOM  15184  SD  MET R 155     128.904 122.494 111.837  0.00 53.58           S  
ATOM  15185  CE  MET R 155     129.222 121.168 112.987  0.00 53.58           C  
ATOM  15186  H   MET R 155     126.548 123.798 115.673  0.00  0.00           H  
ATOM  15187  HA  MET R 155     125.938 125.248 113.252  0.00  0.00           H  
ATOM  15188  HB2 MET R 155     126.519 122.335 113.796  0.00  0.00           H  
ATOM  15189  HB3 MET R 155     126.064 122.875 112.202  0.00  0.00           H  
ATOM  15190  HG2 MET R 155     127.962 124.619 112.413  0.00  0.00           H  
ATOM  15191  HG3 MET R 155     128.476 123.769 113.819  0.00  0.00           H  
ATOM  15192  HE1 MET R 155     129.800 120.388 112.492  0.00  0.00           H  
ATOM  15193  HE2 MET R 155     129.785 121.552 113.838  0.00  0.00           H  
ATOM  15194  HE3 MET R 155     128.276 120.753 113.335  0.00  0.00           H  
ATOM  15195  N   ILE R 156     123.552 123.266 114.390  0.00 52.82           N  
ATOM  15196  CA  ILE R 156     122.136 122.971 114.191  0.00 52.82           C  
ATOM  15197  C   ILE R 156     121.295 124.224 114.407  0.00 52.82           C  
ATOM  15198  O   ILE R 156     120.387 124.531 113.619  0.00 52.82           O  
ATOM  15199  CB  ILE R 156     121.692 121.823 115.114  0.00 52.82           C  
ATOM  15200  CG1 ILE R 156     122.381 120.530 114.698  0.00 52.82           C  
ATOM  15201  CG2 ILE R 156     120.197 121.622 115.042  0.00 52.82           C  
ATOM  15202  CD1 ILE R 156     122.237 119.406 115.693  0.00 52.82           C  
ATOM  15203  H   ILE R 156     124.049 122.867 115.174  0.00  0.00           H  
ATOM  15204  HA  ILE R 156     122.000 122.647 113.159  0.00  0.00           H  
ATOM  15205  HB  ILE R 156     121.971 122.062 116.140  0.00  0.00           H  
ATOM  15206 HG12 ILE R 156     121.993 120.209 113.731  0.00  0.00           H  
ATOM  15207 HG13 ILE R 156     123.439 120.725 114.523  0.00  0.00           H  
ATOM  15208 HG21 ILE R 156     119.907 120.805 115.703  0.00  0.00           H  
ATOM  15209 HG22 ILE R 156     119.692 122.536 115.352  0.00  0.00           H  
ATOM  15210 HG23 ILE R 156     119.911 121.379 114.019  0.00  0.00           H  
ATOM  15211 HD11 ILE R 156     122.756 118.522 115.321  0.00  0.00           H  
ATOM  15212 HD12 ILE R 156     122.670 119.707 116.647  0.00  0.00           H  
ATOM  15213 HD13 ILE R 156     121.181 119.175 115.831  0.00  0.00           H  
ATOM  15214  N   SER R 157     121.570 124.959 115.488  0.00 55.24           N  
ATOM  15215  CA  SER R 157     120.827 126.183 115.747  0.00 55.24           C  
ATOM  15216  C   SER R 157     121.026 127.186 114.623  0.00 55.24           C  
ATOM  15217  O   SER R 157     120.069 127.830 114.182  0.00 55.24           O  
ATOM  15218  CB  SER R 157     121.256 126.785 117.081  0.00 55.24           C  
ATOM  15219  OG  SER R 157     122.615 127.178 117.044  0.00 55.24           O  
ATOM  15220  H   SER R 157     122.295 124.665 116.127  0.00  0.00           H  
ATOM  15221  HA  SER R 157     119.767 125.937 115.805  0.00  0.00           H  
ATOM  15222  HB2 SER R 157     120.634 127.651 117.305  0.00  0.00           H  
ATOM  15223  HB3 SER R 157     121.112 126.051 117.874  0.00  0.00           H  
ATOM  15224  HG  SER R 157     123.165 126.413 116.860  0.00  0.00           H  
ATOM  15225  N   ILE R 158     122.265 127.338 114.148  0.00 54.79           N  
ATOM  15226  CA  ILE R 158     122.523 128.271 113.060  0.00 54.79           C  
ATOM  15227  C   ILE R 158     121.724 127.873 111.832  0.00 54.79           C  
ATOM  15228  O   ILE R 158     121.113 128.719 111.174  0.00 54.79           O  
ATOM  15229  CB  ILE R 158     124.030 128.339 112.759  0.00 54.79           C  
ATOM  15230  CG1 ILE R 158     124.763 129.032 113.903  0.00 54.79           C  
ATOM  15231  CG2 ILE R 158     124.286 129.063 111.451  0.00 54.79           C  
ATOM  15232  CD1 ILE R 158     126.260 128.856 113.847  0.00 54.79           C  
ATOM  15233  H   ILE R 158     123.026 126.805 114.543  0.00  0.00           H  
ATOM  15234  HA  ILE R 158     122.193 129.261 113.375  0.00  0.00           H  
ATOM  15235  HB  ILE R 158     124.411 127.322 112.671  0.00  0.00           H  
ATOM  15236 HG12 ILE R 158     124.523 130.095 113.895  0.00  0.00           H  
ATOM  15237 HG13 ILE R 158     124.389 128.653 114.854  0.00  0.00           H  
ATOM  15238 HG21 ILE R 158     125.358 129.099 111.259  0.00  0.00           H  
ATOM  15239 HG22 ILE R 158     123.789 128.533 110.638  0.00  0.00           H  
ATOM  15240 HG23 ILE R 158     123.895 130.078 111.514  0.00  0.00           H  
ATOM  15241 HD11 ILE R 158     126.719 129.374 114.689  0.00  0.00           H  
ATOM  15242 HD12 ILE R 158     126.504 127.795 113.897  0.00  0.00           H  
ATOM  15243 HD13 ILE R 158     126.641 129.272 112.914  0.00  0.00           H  
ATOM  15244  N   VAL R 159     121.699 126.579 111.513  0.00 51.87           N  
ATOM  15245  CA  VAL R 159     120.978 126.131 110.328  0.00 51.87           C  
ATOM  15246  C   VAL R 159     119.500 126.468 110.442  0.00 51.87           C  
ATOM  15247  O   VAL R 159     118.918 127.107 109.555  0.00 51.87           O  
ATOM  15248  CB  VAL R 159     121.190 124.625 110.112  0.00 51.87           C  
ATOM  15249  CG1 VAL R 159     120.262 124.124 109.047  0.00 51.87           C  
ATOM  15250  CG2 VAL R 159     122.614 124.357 109.701  0.00 51.87           C  
ATOM  15251  H   VAL R 159     122.180 125.907 112.093  0.00  0.00           H  
ATOM  15252  HA  VAL R 159     121.382 126.659 109.464  0.00  0.00           H  
ATOM  15253  HB  VAL R 159     120.982 124.098 111.043  0.00  0.00           H  
ATOM  15254 HG11 VAL R 159     120.419 123.055 108.901  0.00  0.00           H  
ATOM  15255 HG12 VAL R 159     119.230 124.301 109.351  0.00  0.00           H  
ATOM  15256 HG13 VAL R 159     120.461 124.651 108.114  0.00  0.00           H  
ATOM  15257 HG21 VAL R 159     122.754 123.287 109.550  0.00  0.00           H  
ATOM  15258 HG22 VAL R 159     122.830 124.885 108.772  0.00  0.00           H  
ATOM  15259 HG23 VAL R 159     123.290 124.705 110.482  0.00  0.00           H  
ATOM  15260  N   TRP R 160     118.875 126.068 111.547  0.00 53.72           N  
ATOM  15261  CA  TRP R 160     117.429 126.238 111.636  0.00 53.72           C  
ATOM  15262  C   TRP R 160     117.057 127.712 111.730  0.00 53.72           C  
ATOM  15263  O   TRP R 160     116.087 128.155 111.103  0.00 53.72           O  
ATOM  15264  CB  TRP R 160     116.884 125.462 112.831  0.00 53.72           C  
ATOM  15265  CG  TRP R 160     116.763 123.999 112.573  0.00 53.72           C  
ATOM  15266  CD1 TRP R 160     117.543 123.011 113.091  0.00 53.72           C  
ATOM  15267  CD2 TRP R 160     115.800 123.351 111.737  0.00 53.72           C  
ATOM  15268  CE2 TRP R 160     116.059 121.970 111.795  0.00 53.72           C  
ATOM  15269  CE3 TRP R 160     114.741 123.804 110.949  0.00 53.72           C  
ATOM  15270  NE1 TRP R 160     117.132 121.790 112.627  0.00 53.72           N  
ATOM  15271  CZ2 TRP R 160     115.303 121.040 111.093  0.00 53.72           C  
ATOM  15272  CZ3 TRP R 160     113.992 122.877 110.252  0.00 53.72           C  
ATOM  15273  CH2 TRP R 160     114.277 121.513 110.328  0.00 53.72           C  
ATOM  15274  H   TRP R 160     119.402 125.656 112.304  0.00  0.00           H  
ATOM  15275  HA  TRP R 160     116.981 125.830 110.730  0.00  0.00           H  
ATOM  15276  HB2 TRP R 160     117.530 125.625 113.694  0.00  0.00           H  
ATOM  15277  HB3 TRP R 160     115.909 125.862 113.108  0.00  0.00           H  
ATOM  15278  HD1 TRP R 160     118.349 123.257 113.766  0.00  0.00           H  
ATOM  15279  HE1 TRP R 160     117.615 120.951 112.916  0.00  0.00           H  
ATOM  15280  HE3 TRP R 160     114.522 124.860 110.894  0.00  0.00           H  
ATOM  15281  HZ2 TRP R 160     115.537 119.988 111.166  0.00  0.00           H  
ATOM  15282  HZ3 TRP R 160     113.168 123.203 109.634  0.00  0.00           H  
ATOM  15283  HH2 TRP R 160     113.664 120.827 109.763  0.00  0.00           H  
ATOM  15284  N   VAL R 161     117.858 128.501 112.447  0.00 53.10           N  
ATOM  15285  CA  VAL R 161     117.558 129.917 112.608  0.00 53.10           C  
ATOM  15286  C   VAL R 161     117.770 130.666 111.303  0.00 53.10           C  
ATOM  15287  O   VAL R 161     116.977 131.541 110.946  0.00 53.10           O  
ATOM  15288  CB  VAL R 161     118.407 130.502 113.748  0.00 53.10           C  
ATOM  15289  CG1 VAL R 161     118.352 132.021 113.748  0.00 53.10           C  
ATOM  15290  CG2 VAL R 161     117.932 129.950 115.072  0.00 53.10           C  
ATOM  15291  H   VAL R 161     118.683 128.118 112.886  0.00  0.00           H  
ATOM  15292  HA  VAL R 161     116.508 130.011 112.885  0.00  0.00           H  
ATOM  15293  HB  VAL R 161     119.442 130.195 113.599  0.00  0.00           H  
ATOM  15294 HG11 VAL R 161     118.962 132.407 114.565  0.00  0.00           H  
ATOM  15295 HG12 VAL R 161     118.734 132.399 112.800  0.00  0.00           H  
ATOM  15296 HG13 VAL R 161     117.320 132.348 113.879  0.00  0.00           H  
ATOM  15297 HG21 VAL R 161     118.536 130.367 115.878  0.00  0.00           H  
ATOM  15298 HG22 VAL R 161     116.887 130.220 115.225  0.00  0.00           H  
ATOM  15299 HG23 VAL R 161     118.030 128.864 115.070  0.00  0.00           H  
ATOM  15300  N   LEU R 162     118.842 130.355 110.573  0.00 56.86           N  
ATOM  15301  CA  LEU R 162     119.079 131.026 109.303  0.00 56.86           C  
ATOM  15302  C   LEU R 162     118.001 130.666 108.294  0.00 56.86           C  
ATOM  15303  O   LEU R 162     117.528 131.530 107.544  0.00 56.86           O  
ATOM  15304  CB  LEU R 162     120.466 130.660 108.778  0.00 56.86           C  
ATOM  15305  CG  LEU R 162     120.916 131.289 107.462  0.00 56.86           C  
ATOM  15306  CD1 LEU R 162     120.831 132.797 107.526  0.00 56.86           C  
ATOM  15307  CD2 LEU R 162     122.340 130.851 107.159  0.00 56.86           C  
ATOM  15308  H   LEU R 162     119.490 129.653 110.901  0.00  0.00           H  
ATOM  15309  HA  LEU R 162     119.048 132.102 109.471  0.00  0.00           H  
ATOM  15310  HB2 LEU R 162     121.207 130.873 109.548  0.00  0.00           H  
ATOM  15311  HB3 LEU R 162     120.544 129.576 108.701  0.00  0.00           H  
ATOM  15312  HG  LEU R 162     120.264 130.935 106.664  0.00  0.00           H  
ATOM  15313 HD11 LEU R 162     121.157 133.220 106.576  0.00  0.00           H  
ATOM  15314 HD12 LEU R 162     119.801 133.095 107.722  0.00  0.00           H  
ATOM  15315 HD13 LEU R 162     121.473 133.164 108.326  0.00  0.00           H  
ATOM  15316 HD21 LEU R 162     122.666 131.298 106.220  0.00  0.00           H  
ATOM  15317 HD22 LEU R 162     123.000 131.176 107.964  0.00  0.00           H  
ATOM  15318 HD23 LEU R 162     122.377 129.765 107.076  0.00  0.00           H  
ATOM  15319  N   SER R 163     117.583 129.398 108.274  0.00 56.70           N  
ATOM  15320  CA  SER R 163     116.509 128.999 107.374  0.00 56.70           C  
ATOM  15321  C   SER R 163     115.219 129.736 107.710  0.00 56.70           C  
ATOM  15322  O   SER R 163     114.538 130.258 106.817  0.00 56.70           O  
ATOM  15323  CB  SER R 163     116.312 127.487 107.456  0.00 56.70           C  
ATOM  15324  OG  SER R 163     115.903 127.103 108.754  0.00 56.70           O  
ATOM  15325  H   SER R 163     118.011 128.715 108.883  0.00  0.00           H  
ATOM  15326  HA  SER R 163     116.798 129.255 106.355  0.00  0.00           H  
ATOM  15327  HB2 SER R 163     115.558 127.180 106.732  0.00  0.00           H  
ATOM  15328  HB3 SER R 163     117.247 126.985 107.207  0.00  0.00           H  
ATOM  15329  HG  SER R 163     116.573 127.362 109.391  0.00  0.00           H  
ATOM  15330  N   PHE R 164     114.880 129.815 108.998  0.00 61.96           N  
ATOM  15331  CA  PHE R 164     113.672 130.533 109.386  0.00 61.96           C  
ATOM  15332  C   PHE R 164     113.776 132.010 109.033  0.00 61.96           C  
ATOM  15333  O   PHE R 164     112.803 132.612 108.569  0.00 61.96           O  
ATOM  15334  CB  PHE R 164     113.409 130.358 110.881  0.00 61.96           C  
ATOM  15335  CG  PHE R 164     112.082 130.894 111.326  0.00 61.96           C  
ATOM  15336  CD1 PHE R 164     111.932 132.231 111.642  0.00 61.96           C  
ATOM  15337  CD2 PHE R 164     110.988 130.060 111.436  0.00 61.96           C  
ATOM  15338  CE1 PHE R 164     110.713 132.725 112.054  0.00 61.96           C  
ATOM  15339  CE2 PHE R 164     109.768 130.547 111.847  0.00 61.96           C  
ATOM  15340  CZ  PHE R 164     109.629 131.880 112.156  0.00 61.96           C  
ATOM  15341  H   PHE R 164     115.460 129.378 109.700  0.00  0.00           H  
ATOM  15342  HA  PHE R 164     112.831 130.109 108.838  0.00  0.00           H  
ATOM  15343  HB2 PHE R 164     113.477 129.301 111.139  0.00  0.00           H  
ATOM  15344  HB3 PHE R 164     114.204 130.844 111.447  0.00  0.00           H  
ATOM  15345  HD1 PHE R 164     112.775 132.901 111.567  0.00  0.00           H  
ATOM  15346  HD2 PHE R 164     111.083 129.011 111.198  0.00  0.00           H  
ATOM  15347  HE1 PHE R 164     110.609 133.772 112.296  0.00  0.00           H  
ATOM  15348  HE2 PHE R 164     108.920 129.882 111.927  0.00  0.00           H  
ATOM  15349  HZ  PHE R 164     108.673 132.265 112.478  0.00  0.00           H  
ATOM  15350  N   THR R 165     114.932 132.624 109.289  0.00 59.65           N  
ATOM  15351  CA  THR R 165     115.098 134.043 109.004  0.00 59.65           C  
ATOM  15352  C   THR R 165     114.937 134.330 107.518  0.00 59.65           C  
ATOM  15353  O   THR R 165     114.270 135.298 107.135  0.00 59.65           O  
ATOM  15354  CB  THR R 165     116.464 134.516 109.503  0.00 59.65           C  
ATOM  15355  CG2 THR R 165     116.712 135.974 109.143  0.00 59.65           C  
ATOM  15356  OG1 THR R 165     116.534 134.360 110.926  0.00 59.65           O  
ATOM  15357  H   THR R 165     115.703 132.105 109.684  0.00  0.00           H  
ATOM  15358  HA  THR R 165     114.327 134.593 109.544  0.00  0.00           H  
ATOM  15359  HB  THR R 165     117.239 133.903 109.043  0.00  0.00           H  
ATOM  15360  HG1 THR R 165     116.686 133.437 111.140  0.00  0.00           H  
ATOM  15361 HG21 THR R 165     117.691 136.278 109.512  0.00  0.00           H  
ATOM  15362 HG22 THR R 165     116.680 136.092 108.060  0.00  0.00           H  
ATOM  15363 HG23 THR R 165     115.943 136.597 109.599  0.00  0.00           H  
ATOM  15364  N   ILE R 166     115.559 133.478 106.681  0.00 59.14           N  
ATOM  15365  CA  ILE R 166     115.487 133.518 105.219  0.00 59.14           C  
ATOM  15366  C   ILE R 166     114.057 133.327 104.693  0.00 59.14           C  
ATOM  15367  O   ILE R 166     113.701 133.919 103.678  0.00 59.14           O  
ATOM  15368  CB  ILE R 166     116.453 132.458 104.583  0.00 59.14           C  
ATOM  15369  CG1 ILE R 166     117.902 132.991 104.551  0.00 59.14           C  
ATOM  15370  CG2 ILE R 166     116.076 131.863 103.205  0.00 59.14           C  
ATOM  15371  CD1 ILE R 166     118.158 134.021 103.436  0.00 59.14           C  
ATOM  15372  H   ILE R 166     116.118 132.720 107.063  0.00  0.00           H  
ATOM  15373  HA  ILE R 166     115.790 134.521 104.917  0.00  0.00           H  
ATOM  15374  HB  ILE R 166     116.459 131.597 105.249  0.00  0.00           H  
ATOM  15375 HG12 ILE R 166     118.164 133.425 105.517  0.00  0.00           H  
ATOM  15376 HG13 ILE R 166     118.586 132.152 104.417  0.00  0.00           H  
ATOM  15377 HG21 ILE R 166     116.857 131.200 102.834  0.00  0.00           H  
ATOM  15378 HG22 ILE R 166     115.164 131.267 103.251  0.00  0.00           H  
ATOM  15379 HG23 ILE R 166     115.927 132.642 102.459  0.00  0.00           H  
ATOM  15380 HD11 ILE R 166     119.007 134.662 103.676  0.00  0.00           H  
ATOM  15381 HD12 ILE R 166     118.369 133.524 102.490  0.00  0.00           H  
ATOM  15382 HD13 ILE R 166     117.302 134.673 103.265  0.00  0.00           H  
ATOM  15383  N   SER R 167     113.269 132.509 105.396  0.00 61.42           N  
ATOM  15384  CA  SER R 167     111.903 132.202 104.986  0.00 61.42           C  
ATOM  15385  C   SER R 167     110.876 133.202 105.512  0.00 61.42           C  
ATOM  15386  O   SER R 167     109.800 133.332 104.920  0.00 61.42           O  
ATOM  15387  CB  SER R 167     111.532 130.799 105.457  0.00 61.42           C  
ATOM  15388  OG  SER R 167     111.477 130.738 106.870  0.00 61.42           O  
ATOM  15389  H   SER R 167     113.691 131.988 106.151  0.00  0.00           H  
ATOM  15390  HA  SER R 167     111.864 132.216 103.897  0.00  0.00           H  
ATOM  15391  HB2 SER R 167     110.562 130.522 105.044  0.00  0.00           H  
ATOM  15392  HB3 SER R 167     112.271 130.086 105.091  0.00  0.00           H  
ATOM  15393  HG  SER R 167     112.335 130.969 107.234  0.00  0.00           H  
ATOM  15394  N   CYS R 168     111.183 133.901 106.601  0.00 67.49           N  
ATOM  15395  CA  CYS R 168     110.223 134.808 107.227  0.00 67.49           C  
ATOM  15396  C   CYS R 168     109.605 135.832 106.286  0.00 67.49           C  
ATOM  15397  O   CYS R 168     108.385 136.051 106.373  0.00 67.49           O  
ATOM  15398  CB  CYS R 168     110.907 135.534 108.394  0.00 67.49           C  
ATOM  15399  SG  CYS R 168     109.905 136.819 109.172  0.00 67.49           S  
ATOM  15400  H   CYS R 168     112.099 133.812 107.016  0.00  0.00           H  
ATOM  15401  HA  CYS R 168     109.414 134.204 107.639  0.00  0.00           H  
ATOM  15402  HB2 CYS R 168     111.207 134.805 109.147  0.00  0.00           H  
ATOM  15403  HB3 CYS R 168     111.846 135.968 108.049  0.00  0.00           H  
ATOM  15404  HG  CYS R 168     109.593 137.751 108.267  0.00  0.00           H  
ATOM  15405  N   PRO R 169     110.348 136.479 105.390  0.00 66.68           N  
ATOM  15406  CA  PRO R 169     109.750 137.519 104.543  0.00 66.68           C  
ATOM  15407  C   PRO R 169     108.525 137.055 103.770  0.00 66.68           C  
ATOM  15408  O   PRO R 169     107.677 137.872 103.402  0.00 66.68           O  
ATOM  15409  CB  PRO R 169     110.901 137.891 103.601  0.00 66.68           C  
ATOM  15410  CG  PRO R 169     112.123 137.573 104.370  0.00 66.68           C  
ATOM  15411  CD  PRO R 169     111.791 136.346 105.153  0.00 66.68           C  
ATOM  15412  HA  PRO R 169     109.488 138.381 105.156  0.00  0.00           H  
ATOM  15413  HB2 PRO R 169     110.859 137.260 102.713  0.00  0.00           H  
ATOM  15414  HB3 PRO R 169     110.870 138.962 103.399  0.00  0.00           H  
ATOM  15415  HG2 PRO R 169     112.937 137.352 103.680  0.00  0.00           H  
ATOM  15416  HG3 PRO R 169     112.342 138.391 105.056  0.00  0.00           H  
ATOM  15417  HD2 PRO R 169     111.975 135.466 104.537  0.00  0.00           H  
ATOM  15418  HD3 PRO R 169     112.317 136.375 106.107  0.00  0.00           H  
ATOM  15419  N   LEU R 170     108.445 135.748 103.495  0.00 69.62           N  
ATOM  15420  CA  LEU R 170     107.341 135.102 102.814  0.00 69.62           C  
ATOM  15421  C   LEU R 170     106.135 134.845 103.731  0.00 69.62           C  
ATOM  15422  O   LEU R 170     105.138 134.371 103.191  0.00 69.62           O  
ATOM  15423  CB  LEU R 170     107.838 133.773 102.205  0.00 69.62           C  
ATOM  15424  CG  LEU R 170     109.140 133.856 101.377  0.00 69.62           C  
ATOM  15425  CD1 LEU R 170     109.592 132.451 100.947  0.00 69.62           C  
ATOM  15426  CD2 LEU R 170     109.050 134.847 100.195  0.00 69.62           C  
ATOM  15427  H   LEU R 170     109.136 135.105 103.861  0.00  0.00           H  
ATOM  15428  HA  LEU R 170     106.989 135.754 102.012  0.00  0.00           H  
ATOM  15429  HB2 LEU R 170     107.982 133.053 103.013  0.00  0.00           H  
ATOM  15430  HB3 LEU R 170     107.047 133.355 101.581  0.00  0.00           H  
ATOM  15431  HG  LEU R 170     109.927 134.223 102.037  0.00  0.00           H  
ATOM  15432 HD11 LEU R 170     109.477 132.286  99.876  0.00  0.00           H  
ATOM  15433 HD12 LEU R 170     110.640 132.301 101.199  0.00  0.00           H  
ATOM  15434 HD13 LEU R 170     109.035 131.662 101.452  0.00  0.00           H  
ATOM  15435 HD21 LEU R 170     109.782 135.647 100.310  0.00  0.00           H  
ATOM  15436 HD22 LEU R 170     109.239 134.377  99.230  0.00  0.00           H  
ATOM  15437 HD23 LEU R 170     108.077 135.326 100.118  0.00  0.00           H  
ATOM  15438  N   LEU R 171     106.210 135.134 105.052  0.00 70.32           N  
ATOM  15439  CA  LEU R 171     105.117 134.830 105.968  0.00 70.32           C  
ATOM  15440  C   LEU R 171     103.873 135.650 105.654  0.00 70.32           C  
ATOM  15441  O   LEU R 171     102.749 135.143 105.753  0.00 70.32           O  
ATOM  15442  CB  LEU R 171     105.566 135.071 107.408  0.00 70.32           C  
ATOM  15443  CG  LEU R 171     106.463 134.002 108.036  0.00 70.32           C  
ATOM  15444  CD1 LEU R 171     106.928 134.442 109.406  0.00 70.32           C  
ATOM  15445  CD2 LEU R 171     105.739 132.669 108.139  0.00 70.32           C  
ATOM  15446  H   LEU R 171     107.081 135.494 105.416  0.00  0.00           H  
ATOM  15447  HA  LEU R 171     104.866 133.775 105.861  0.00  0.00           H  
ATOM  15448  HB2 LEU R 171     106.063 136.039 107.472  0.00  0.00           H  
ATOM  15449  HB3 LEU R 171     104.688 135.218 108.038  0.00  0.00           H  
ATOM  15450  HG  LEU R 171     107.339 133.870 107.401  0.00  0.00           H  
ATOM  15451 HD11 LEU R 171     107.565 133.671 109.839  0.00  0.00           H  
ATOM  15452 HD12 LEU R 171     107.492 135.371 109.318  0.00  0.00           H  
ATOM  15453 HD13 LEU R 171     106.063 134.602 110.050  0.00  0.00           H  
ATOM  15454 HD21 LEU R 171     106.401 131.929 108.589  0.00  0.00           H  
ATOM  15455 HD22 LEU R 171     104.850 132.785 108.759  0.00  0.00           H  
ATOM  15456 HD23 LEU R 171     105.446 132.336 107.143  0.00  0.00           H  
ATOM  15457  N   PHE R 172     104.042 136.918 105.280  0.00 74.08           N  
ATOM  15458  CA  PHE R 172     102.883 137.781 105.063  0.00 74.08           C  
ATOM  15459  C   PHE R 172     103.224 138.920 104.113  0.00 74.08           C  
ATOM  15460  O   PHE R 172     103.968 139.834 104.482  0.00 74.08           O  
ATOM  15461  CB  PHE R 172     102.371 138.325 106.389  0.00 74.08           C  
ATOM  15462  CG  PHE R 172     101.011 138.948 106.297  0.00 74.08           C  
ATOM  15463  CD1 PHE R 172     100.866 140.256 105.865  0.00 74.08           C  
ATOM  15464  CD2 PHE R 172      99.879 138.234 106.638  0.00 74.08           C  
ATOM  15465  CE1 PHE R 172      99.621 140.836 105.774  0.00 74.08           C  
ATOM  15466  CE2 PHE R 172      98.630 138.813 106.551  0.00 74.08           C  
ATOM  15467  CZ  PHE R 172      98.501 140.115 106.118  0.00 74.08           C  
ATOM  15468  H   PHE R 172     104.973 137.285 105.146  0.00  0.00           H  
ATOM  15469  HA  PHE R 172     102.092 137.183 104.610  0.00  0.00           H  
ATOM  15470  HB2 PHE R 172     102.352 137.522 107.126  0.00  0.00           H  
ATOM  15471  HB3 PHE R 172     103.079 139.057 106.777  0.00  0.00           H  
ATOM  15472  HD1 PHE R 172     101.737 140.835 105.594  0.00  0.00           H  
ATOM  15473  HD2 PHE R 172      99.967 137.212 106.977  0.00  0.00           H  
ATOM  15474  HE1 PHE R 172      99.524 141.856 105.433  0.00  0.00           H  
ATOM  15475  HE2 PHE R 172      97.752 138.246 106.822  0.00  0.00           H  
ATOM  15476  HZ  PHE R 172      97.524 140.569 106.048  0.00  0.00           H  
ATOM  15477  N   GLY R 173     102.683 138.858 102.900  0.00 74.91           N  
ATOM  15478  CA  GLY R 173     102.591 140.011 102.029  0.00 74.91           C  
ATOM  15479  C   GLY R 173     103.792 140.314 101.167  0.00 74.91           C  
ATOM  15480  O   GLY R 173     103.860 141.413 100.603  0.00 74.91           O  
ATOM  15481  H   GLY R 173     102.317 137.982 102.555  0.00  0.00           H  
ATOM  15482  HA2 GLY R 173     101.710 139.912 101.395  0.00  0.00           H  
ATOM  15483  HA3 GLY R 173     102.345 140.891 102.624  0.00  0.00           H  
ATOM  15484  N   LEU R 174     104.738 139.389 101.039  0.00 74.45           N  
ATOM  15485  CA  LEU R 174     105.853 139.556 100.120  0.00 74.45           C  
ATOM  15486  C   LEU R 174     105.781 138.580  98.958  0.00 74.45           C  
ATOM  15487  O   LEU R 174     106.647 138.612  98.078  0.00 74.45           O  
ATOM  15488  CB  LEU R 174     107.184 139.392 100.856  0.00 74.45           C  
ATOM  15489  CG  LEU R 174     107.536 140.449 101.909  0.00 74.45           C  
ATOM  15490  CD1 LEU R 174     109.016 140.407 102.181  0.00 74.45           C  
ATOM  15491  CD2 LEU R 174     107.117 141.856 101.511  0.00 74.45           C  
ATOM  15492  H   LEU R 174     104.694 138.543 101.588  0.00  0.00           H  
ATOM  15493  HA  LEU R 174     105.811 140.568  99.716  0.00  0.00           H  
ATOM  15494  HB2 LEU R 174     107.220 138.404 101.314  0.00  0.00           H  
ATOM  15495  HB3 LEU R 174     107.992 139.330 100.126  0.00  0.00           H  
ATOM  15496  HG  LEU R 174     107.016 140.191 102.832  0.00  0.00           H  
ATOM  15497 HD11 LEU R 174     109.270 141.158 102.930  0.00  0.00           H  
ATOM  15498 HD12 LEU R 174     109.290 139.419 102.551  0.00  0.00           H  
ATOM  15499 HD13 LEU R 174     109.561 140.614 101.260  0.00  0.00           H  
ATOM  15500 HD21 LEU R 174     107.395 142.555 102.300  0.00  0.00           H  
ATOM  15501 HD22 LEU R 174     107.618 142.136 100.584  0.00  0.00           H  
ATOM  15502 HD23 LEU R 174     106.037 141.886 101.364  0.00  0.00           H  
ATOM  15503  N   ASN R 175     104.811 137.661  98.944  0.00 74.45           N  
ATOM  15504  CA  ASN R 175     104.690 136.749  97.811  0.00 74.45           C  
ATOM  15505  C   ASN R 175     104.110 137.449  96.583  0.00 74.45           C  
ATOM  15506  O   ASN R 175     104.309 136.884  95.510  0.00 74.45           O  
ATOM  15507  CB  ASN R 175     103.952 135.453  98.213  0.00 74.45           C  
ATOM  15508  CG  ASN R 175     104.851 134.564  99.076  0.00 74.45           C  
ATOM  15509  ND2 ASN R 175     104.315 133.912 100.093  0.00 74.45           N  
ATOM  15510  OD1 ASN R 175     106.049 134.478  98.845  0.00 74.45           O  
ATOM  15511  H   ASN R 175     104.135 137.609  99.688  0.00  0.00           H  
ATOM  15512  HA  ASN R 175     105.702 136.461  97.517  0.00  0.00           H  
ATOM  15513  HB2 ASN R 175     103.001 135.666  98.701  0.00  0.00           H  
ATOM  15514  HB3 ASN R 175     103.721 134.871  97.318  0.00  0.00           H  
ATOM  15515 HD21 ASN R 175     103.322 133.985 100.303  0.00  0.00           H  
ATOM  15516 HD22 ASN R 175     104.912 133.429 100.746  0.00  0.00           H  
ATOM  15517  N   ASN R 176     103.453 138.640  96.714  0.00 73.10           N  
ATOM  15518  CA  ASN R 176     102.902 139.374  95.578  0.00 73.10           C  
ATOM  15519  C   ASN R 176     101.981 138.486  94.748  0.00 73.10           C  
ATOM  15520  O   ASN R 176     101.935 138.573  93.519  0.00 73.10           O  
ATOM  15521  CB  ASN R 176     104.019 139.957  94.715  0.00 73.10           C  
ATOM  15522  CG  ASN R 176     104.882 140.943  95.470  0.00 73.10           C  
ATOM  15523  ND2 ASN R 176     106.157 141.009  95.109  0.00 73.10           N  
ATOM  15524  OD1 ASN R 176     104.408 141.645  96.362  0.00 73.10           O  
ATOM  15525  H   ASN R 176     103.326 139.041  97.632  0.00  0.00           H  
ATOM  15526  HA  ASN R 176     102.310 140.202  95.967  0.00  0.00           H  
ATOM  15527  HB2 ASN R 176     104.642 139.148  94.334  0.00  0.00           H  
ATOM  15528  HB3 ASN R 176     103.585 140.448  93.844  0.00  0.00           H  
ATOM  15529 HD21 ASN R 176     106.503 140.419  94.366  0.00  0.00           H  
ATOM  15530 HD22 ASN R 176     106.782 141.649  95.577  0.00  0.00           H  
ATOM  15531  N   ALA R 177     101.243 137.620  95.432  0.00 77.64           N  
ATOM  15532  CA  ALA R 177     100.277 136.734  94.809  0.00 77.64           C  
ATOM  15533  C   ALA R 177      98.870 137.128  95.235  0.00 77.64           C  
ATOM  15534  O   ALA R 177      98.651 137.600  96.354  0.00 77.64           O  
ATOM  15535  CB  ALA R 177     100.541 135.279  95.189  0.00 77.64           C  
ATOM  15536  H   ALA R 177     101.340 137.556  96.435  0.00  0.00           H  
ATOM  15537  HA  ALA R 177     100.357 136.834  93.727  0.00  0.00           H  
ATOM  15538  HB1 ALA R 177      99.802 134.638  94.708  0.00  0.00           H  
ATOM  15539  HB2 ALA R 177     101.540 134.992  94.860  0.00  0.00           H  
ATOM  15540  HB3 ALA R 177     100.470 135.167  96.271  0.00  0.00           H  
ATOM  15541  N   ASP R 178      97.914 136.917  94.337  0.00 84.79           N  
ATOM  15542  CA  ASP R 178      96.524 137.208  94.634  0.00 84.79           C  
ATOM  15543  C   ASP R 178      95.850 135.969  95.220  0.00 84.79           C  
ATOM  15544  O   ASP R 178      96.461 134.910  95.381  0.00 84.79           O  
ATOM  15545  CB  ASP R 178      95.808 137.695  93.375  0.00 84.79           C  
ATOM  15546  CG  ASP R 178      94.605 138.560  93.687  0.00 84.79           C  
ATOM  15547  OD1 ASP R 178      94.039 138.418  94.790  0.00 84.79           O  
ATOM  15548  OD2 ASP R 178      94.227 139.386  92.830  0.00 84.79           O1-
ATOM  15549  H   ASP R 178      98.149 136.547  93.427  0.00  0.00           H  
ATOM  15550  HA  ASP R 178      96.490 138.003  95.379  0.00  0.00           H  
ATOM  15551  HB2 ASP R 178      96.507 138.256  92.755  0.00  0.00           H  
ATOM  15552  HB3 ASP R 178      95.493 136.836  92.782  0.00  0.00           H  
ATOM  15553  N   GLN R 179      94.565 136.105  95.551  0.00 86.95           N  
ATOM  15554  CA  GLN R 179      93.813 135.015  96.158  0.00 86.95           C  
ATOM  15555  C   GLN R 179      93.513 133.881  95.186  0.00 86.95           C  
ATOM  15556  O   GLN R 179      93.060 132.819  95.626  0.00 86.95           O  
ATOM  15557  CB  GLN R 179      92.505 135.554  96.738  0.00 86.95           C  
ATOM  15558  CG  GLN R 179      92.694 136.446  97.956  0.00 86.95           C  
ATOM  15559  CD  GLN R 179      91.390 136.966  98.547  0.00 86.95           C  
ATOM  15560  NE2 GLN R 179      90.293 136.834  97.804  0.00 86.95           N  
ATOM  15561  OE1 GLN R 179      91.377 137.495  99.658  0.00 86.95           O  
ATOM  15562  H   GLN R 179      94.090 136.980  95.382  0.00  0.00           H  
ATOM  15563  HA  GLN R 179      94.406 134.610  96.978  0.00  0.00           H  
ATOM  15564  HB2 GLN R 179      91.967 136.105  95.966  0.00  0.00           H  
ATOM  15565  HB3 GLN R 179      91.854 134.719  96.999  0.00  0.00           H  
ATOM  15566  HG2 GLN R 179      93.246 135.900  98.722  0.00  0.00           H  
ATOM  15567  HG3 GLN R 179      93.332 137.289  97.691  0.00  0.00           H  
ATOM  15568 HE21 GLN R 179      90.350 136.404  96.892  0.00  0.00           H  
ATOM  15569 HE22 GLN R 179      89.404 137.164  98.153  0.00  0.00           H  
ATOM  15570  N   ASN R 180      93.743 134.075  93.888  0.00 85.87           N  
ATOM  15571  CA  ASN R 180      93.406 133.085  92.876  0.00 85.87           C  
ATOM  15572  C   ASN R 180      94.612 132.300  92.369  0.00 85.87           C  
ATOM  15573  O   ASN R 180      94.501 131.613  91.350  0.00 85.87           O  
ATOM  15574  CB  ASN R 180      92.700 133.766  91.703  0.00 85.87           C  
ATOM  15575  CG  ASN R 180      93.596 134.742  90.971  0.00 85.87           C  
ATOM  15576  ND2 ASN R 180      93.096 135.289  89.871  0.00 85.87           N  
ATOM  15577  OD1 ASN R 180      94.724 135.004  91.389  0.00 85.87           O  
ATOM  15578  H   ASN R 180      94.167 134.936  93.573  0.00  0.00           H  
ATOM  15579  HA  ASN R 180      92.708 132.376  93.321  0.00  0.00           H  
ATOM  15580  HB2 ASN R 180      92.344 133.008  91.005  0.00  0.00           H  
ATOM  15581  HB3 ASN R 180      91.816 134.289  92.067  0.00  0.00           H  
ATOM  15582 HD21 ASN R 180      92.165 135.047  89.565  0.00  0.00           H  
ATOM  15583 HD22 ASN R 180      93.647 135.948  89.339  0.00  0.00           H  
ATOM  15584  N   GLU R 181      95.762 132.397  93.032  0.00 80.95           N  
ATOM  15585  CA  GLU R 181      96.933 131.653  92.589  0.00 80.95           C  
ATOM  15586  C   GLU R 181      97.899 131.518  93.757  0.00 80.95           C  
ATOM  15587  O   GLU R 181      97.864 132.305  94.707  0.00 80.95           O  
ATOM  15588  CB  GLU R 181      97.593 132.342  91.391  0.00 80.95           C  
ATOM  15589  CG  GLU R 181      98.745 131.578  90.767  0.00 80.95           C  
ATOM  15590  CD  GLU R 181      99.313 132.293  89.557  0.00 80.95           C  
ATOM  15591  OE1 GLU R 181      98.835 133.403  89.244  0.00 80.95           O  
ATOM  15592  OE2 GLU R 181     100.233 131.747  88.914  0.00 80.95           O1-
ATOM  15593  H   GLU R 181      95.826 132.989  93.848  0.00  0.00           H  
ATOM  15594  HA  GLU R 181      96.616 130.656  92.284  0.00  0.00           H  
ATOM  15595  HB2 GLU R 181      96.839 132.542  90.630  0.00  0.00           H  
ATOM  15596  HB3 GLU R 181      97.937 133.333  91.689  0.00  0.00           H  
ATOM  15597  HG2 GLU R 181      99.532 131.439  91.508  0.00  0.00           H  
ATOM  15598  HG3 GLU R 181      98.405 130.585  90.475  0.00  0.00           H  
ATOM  15599  N   CYS R 182      98.762 130.507  93.662  0.00 74.76           N  
ATOM  15600  CA  CYS R 182      99.836 130.242  94.595  0.00 74.76           C  
ATOM  15601  C   CYS R 182     101.103 129.997  93.772  0.00 74.76           C  
ATOM  15602  O   CYS R 182     101.193 128.973  93.095  0.00 74.76           O  
ATOM  15603  CB  CYS R 182      99.428 129.029  95.436  0.00 74.76           C  
ATOM  15604  SG  CYS R 182     100.580 128.557  96.743  0.00 74.76           S  
ATOM  15605  H   CYS R 182      98.784 129.943  92.824  0.00  0.00           H  
ATOM  15606  HA  CYS R 182      99.998 131.101  95.249  0.00  0.00           H  
ATOM  15607  HB2 CYS R 182      98.468 129.239  95.909  0.00  0.00           H  
ATOM  15608  HB3 CYS R 182      99.279 128.162  94.791  0.00  0.00           H  
ATOM  15609  N   ILE R 183     102.024 130.962  93.812  0.00 72.50           N  
ATOM  15610  CA  ILE R 183     103.320 130.967  93.145  0.00 72.50           C  
ATOM  15611  C   ILE R 183     104.153 132.050  93.862  0.00 72.50           C  
ATOM  15612  O   ILE R 183     103.571 132.997  94.405  0.00 72.50           O  
ATOM  15613  CB  ILE R 183     103.183 131.215  91.594  0.00 72.50           C  
ATOM  15614  CG1 ILE R 183     103.504 129.911  90.825  0.00 72.50           C  
ATOM  15615  CG2 ILE R 183     103.980 132.402  91.003  0.00 72.50           C  
ATOM  15616  CD1 ILE R 183     103.312 129.971  89.303  0.00 72.50           C  
ATOM  15617  H   ILE R 183     101.889 131.784  94.390  0.00  0.00           H  
ATOM  15618  HA  ILE R 183     103.800 130.005  93.339  0.00  0.00           H  
ATOM  15619  HB  ILE R 183     102.136 131.441  91.386  0.00  0.00           H  
ATOM  15620 HG12 ILE R 183     104.535 129.635  91.019  0.00  0.00           H  
ATOM  15621 HG13 ILE R 183     102.905 129.090  91.217  0.00  0.00           H  
ATOM  15622 HG21 ILE R 183     103.787 132.531  89.938  0.00  0.00           H  
ATOM  15623 HG22 ILE R 183     103.701 133.342  91.476  0.00  0.00           H  
ATOM  15624 HG23 ILE R 183     105.052 132.263  91.126  0.00  0.00           H  
ATOM  15625 HD11 ILE R 183     103.014 128.998  88.912  0.00  0.00           H  
ATOM  15626 HD12 ILE R 183     102.545 130.687  89.016  0.00  0.00           H  
ATOM  15627 HD13 ILE R 183     104.239 130.254  88.803  0.00  0.00           H  
ATOM  15628  N   ILE R 184     105.484 131.911  93.868  0.00 67.33           N  
ATOM  15629  CA  ILE R 184     106.392 132.844  94.535  0.00 67.33           C  
ATOM  15630  C   ILE R 184     106.685 134.016  93.568  0.00 67.33           C  
ATOM  15631  O   ILE R 184     107.774 134.112  92.999  0.00 67.33           O  
ATOM  15632  CB  ILE R 184     107.722 132.150  94.985  0.00 67.33           C  
ATOM  15633  CG1 ILE R 184     107.444 130.828  95.745  0.00 67.33           C  
ATOM  15634  CG2 ILE R 184     108.598 133.090  95.854  0.00 67.33           C  
ATOM  15635  CD1 ILE R 184     108.700 130.071  96.202  0.00 67.33           C  
ATOM  15636  H   ILE R 184     105.927 131.160  93.341  0.00  0.00           H  
ATOM  15637  HA  ILE R 184     105.911 133.255  95.427  0.00  0.00           H  
ATOM  15638  HB  ILE R 184     108.297 131.887  94.094  0.00  0.00           H  
ATOM  15639 HG12 ILE R 184     106.815 131.039  96.609  0.00  0.00           H  
ATOM  15640 HG13 ILE R 184     106.866 130.147  95.120  0.00  0.00           H  
ATOM  15641 HG21 ILE R 184     109.556 132.632  96.101  0.00  0.00           H  
ATOM  15642 HG22 ILE R 184     108.834 134.029  95.354  0.00  0.00           H  
ATOM  15643 HG23 ILE R 184     108.099 133.337  96.793  0.00  0.00           H  
ATOM  15644 HD11 ILE R 184     109.150 130.532  97.082  0.00  0.00           H  
ATOM  15645 HD12 ILE R 184     108.451 129.045  96.470  0.00  0.00           H  
ATOM  15646 HD13 ILE R 184     109.453 130.032  95.414  0.00  0.00           H  
ATOM  15647  N   ALA R 185     105.691 134.889  93.355  0.00 71.67           N  
ATOM  15648  CA  ALA R 185     105.723 136.018  92.415  0.00 71.67           C  
ATOM  15649  C   ALA R 185     106.621 137.194  92.867  0.00 71.67           C  
ATOM  15650  O   ALA R 185     106.293 138.363  92.660  0.00 71.67           O  
ATOM  15651  CB  ALA R 185     104.282 136.456  92.106  0.00 71.67           C  
ATOM  15652  H   ALA R 185     104.833 134.770  93.882  0.00  0.00           H  
ATOM  15653  HA  ALA R 185     106.155 135.657  91.480  0.00  0.00           H  
ATOM  15654  HB1 ALA R 185     104.257 137.291  91.405  0.00  0.00           H  
ATOM  15655  HB2 ALA R 185     103.704 135.648  91.662  0.00  0.00           H  
ATOM  15656  HB3 ALA R 185     103.763 136.774  93.008  0.00  0.00           H  
ATOM  15657  N   ASN R 186     107.770 136.867  93.456  0.00 71.35           N  
ATOM  15658  CA  ASN R 186     108.765 137.806  93.944  0.00 71.35           C  
ATOM  15659  C   ASN R 186     110.156 137.334  93.485  0.00 71.35           C  
ATOM  15660  O   ASN R 186     110.901 136.775  94.296  0.00 71.35           O  
ATOM  15661  CB  ASN R 186     108.636 137.971  95.476  0.00 71.35           C  
ATOM  15662  CG  ASN R 186     109.384 139.198  96.007  0.00 71.35           C  
ATOM  15663  ND2 ASN R 186     108.947 139.742  97.132  0.00 71.35           N  
ATOM  15664  OD1 ASN R 186     110.361 139.653  95.421  0.00 71.35           O  
ATOM  15665  H   ASN R 186     108.002 135.877  93.500  0.00  0.00           H  
ATOM  15666  HA  ASN R 186     108.628 138.800  93.519  0.00  0.00           H  
ATOM  15667  HB2 ASN R 186     107.580 138.103  95.716  0.00  0.00           H  
ATOM  15668  HB3 ASN R 186     108.958 137.075  96.007  0.00  0.00           H  
ATOM  15669 HD21 ASN R 186     108.112 139.351  97.580  0.00  0.00           H  
ATOM  15670 HD22 ASN R 186     109.403 140.546  97.531  0.00  0.00           H  
ATOM  15671  N   PRO R 187     110.509 137.574  92.198  0.00 71.90           N  
ATOM  15672  CA  PRO R 187     111.863 137.275  91.704  0.00 71.90           C  
ATOM  15673  C   PRO R 187     112.986 138.031  92.435  0.00 71.90           C  
ATOM  15674  O   PRO R 187     114.075 137.477  92.543  0.00 71.90           O  
ATOM  15675  CB  PRO R 187     111.810 137.599  90.203  0.00 71.90           C  
ATOM  15676  CG  PRO R 187     110.664 138.586  90.058  0.00 71.90           C  
ATOM  15677  CD  PRO R 187     109.676 138.132  91.127  0.00 71.90           C  
ATOM  15678  HA  PRO R 187     112.050 136.210  91.825  0.00  0.00           H  
ATOM  15679  HB2 PRO R 187     112.749 137.988  89.804  0.00  0.00           H  
ATOM  15680  HB3 PRO R 187     111.580 136.690  89.647  0.00  0.00           H  
ATOM  15681  HG2 PRO R 187     111.019 139.590  90.292  0.00  0.00           H  
ATOM  15682  HG3 PRO R 187     110.236 138.609  89.055  0.00  0.00           H  
ATOM  15683  HD2 PRO R 187     109.038 138.962  91.428  0.00  0.00           H  
ATOM  15684  HD3 PRO R 187     109.035 137.337  90.743  0.00  0.00           H  
ATOM  15685  N   ALA R 188     112.704 139.235  92.963  0.00 69.13           N  
ATOM  15686  CA  ALA R 188     113.640 140.022  93.768  0.00 69.13           C  
ATOM  15687  C   ALA R 188     114.043 139.309  95.071  0.00 69.13           C  
ATOM  15688  O   ALA R 188     115.230 139.263  95.388  0.00 69.13           O  
ATOM  15689  CB  ALA R 188     113.052 141.411  94.050  0.00 69.13           C  
ATOM  15690  H   ALA R 188     111.772 139.608  92.876  0.00  0.00           H  
ATOM  15691  HA  ALA R 188     114.543 140.166  93.174  0.00  0.00           H  
ATOM  15692  HB1 ALA R 188     113.756 142.020  94.619  0.00  0.00           H  
ATOM  15693  HB2 ALA R 188     112.838 141.944  93.124  0.00  0.00           H  
ATOM  15694  HB3 ALA R 188     112.129 141.357  94.627  0.00  0.00           H  
ATOM  15695  N   PHE R 189     113.069 138.704  95.767  0.00 66.51           N  
ATOM  15696  CA  PHE R 189     113.335 137.787  96.876  0.00 66.51           C  
ATOM  15697  C   PHE R 189     114.167 136.583  96.415  0.00 66.51           C  
ATOM  15698  O   PHE R 189     115.244 136.350  96.963  0.00 66.51           O  
ATOM  15699  CB  PHE R 189     112.034 137.368  97.605  0.00 66.51           C  
ATOM  15700  CG  PHE R 189     112.186 136.267  98.649  0.00 66.51           C  
ATOM  15701  CD1 PHE R 189     112.667 136.574  99.940  0.00 66.51           C  
ATOM  15702  CD2 PHE R 189     112.025 134.910  98.287  0.00 66.51           C  
ATOM  15703  CE1 PHE R 189     112.916 135.554 100.849  0.00 66.51           C  
ATOM  15704  CE2 PHE R 189     112.289 133.905  99.208  0.00 66.51           C  
ATOM  15705  CZ  PHE R 189     112.725 134.228 100.487  0.00 66.51           C  
ATOM  15706  H   PHE R 189     112.103 138.817  95.473  0.00  0.00           H  
ATOM  15707  HA  PHE R 189     113.947 138.326  97.602  0.00  0.00           H  
ATOM  15708  HB2 PHE R 189     111.608 138.241  98.099  0.00  0.00           H  
ATOM  15709  HB3 PHE R 189     111.289 137.041  96.880  0.00  0.00           H  
ATOM  15710  HD1 PHE R 189     112.842 137.600 100.229  0.00  0.00           H  
ATOM  15711  HD2 PHE R 189     111.695 134.645  97.292  0.00  0.00           H  
ATOM  15712  HE1 PHE R 189     113.268 135.788 101.844  0.00  0.00           H  
ATOM  15713  HE2 PHE R 189     112.145 132.870  98.931  0.00  0.00           H  
ATOM  15714  HZ  PHE R 189     112.913 133.447 101.210  0.00  0.00           H  
ATOM  15715  N   VAL R 190     113.667 135.874  95.393  0.00 68.31           N  
ATOM  15716  CA  VAL R 190     114.255 134.636  94.889  0.00 68.31           C  
ATOM  15717  C   VAL R 190     115.726 134.796  94.448  0.00 68.31           C  
ATOM  15718  O   VAL R 190     116.553 134.008  94.910  0.00 68.31           O  
ATOM  15719  CB  VAL R 190     113.395 134.003  93.758  0.00 68.31           C  
ATOM  15720  CG1 VAL R 190     114.050 132.819  93.019  0.00 68.31           C  
ATOM  15721  CG2 VAL R 190     112.023 133.554  94.297  0.00 68.31           C  
ATOM  15722  H   VAL R 190     112.793 136.167  94.971  0.00  0.00           H  
ATOM  15723  HA  VAL R 190     114.259 133.937  95.728  0.00  0.00           H  
ATOM  15724  HB  VAL R 190     113.217 134.773  93.010  0.00  0.00           H  
ATOM  15725 HG11 VAL R 190     113.333 132.333  92.358  0.00  0.00           H  
ATOM  15726 HG12 VAL R 190     114.893 133.129  92.400  0.00  0.00           H  
ATOM  15727 HG13 VAL R 190     114.406 132.060  93.717  0.00  0.00           H  
ATOM  15728 HG21 VAL R 190     111.383 133.179  93.498  0.00  0.00           H  
ATOM  15729 HG22 VAL R 190     112.130 132.753  95.030  0.00  0.00           H  
ATOM  15730 HG23 VAL R 190     111.482 134.364  94.784  0.00  0.00           H  
ATOM  15731  N   VAL R 191     116.052 135.836  93.657  0.00 70.74           N  
ATOM  15732  CA  VAL R 191     117.436 136.098  93.256  0.00 70.74           C  
ATOM  15733  C   VAL R 191     118.360 136.355  94.449  0.00 70.74           C  
ATOM  15734  O   VAL R 191     119.459 135.794  94.443  0.00 70.74           O  
ATOM  15735  CB  VAL R 191     117.658 137.267  92.249  0.00 70.74           C  
ATOM  15736  CG1 VAL R 191     117.037 136.979  90.885  0.00 70.74           C  
ATOM  15737  CG2 VAL R 191     117.273 138.676  92.736  0.00 70.74           C  
ATOM  15738  H   VAL R 191     115.336 136.479  93.320  0.00  0.00           H  
ATOM  15739  HA  VAL R 191     117.794 135.184  92.776  0.00  0.00           H  
ATOM  15740  HB  VAL R 191     118.733 137.309  92.056  0.00  0.00           H  
ATOM  15741 HG11 VAL R 191     117.324 137.735  90.154  0.00  0.00           H  
ATOM  15742 HG12 VAL R 191     117.361 136.015  90.503  0.00  0.00           H  
ATOM  15743 HG13 VAL R 191     115.953 136.969  90.951  0.00  0.00           H  
ATOM  15744 HG21 VAL R 191     117.355 139.411  91.934  0.00  0.00           H  
ATOM  15745 HG22 VAL R 191     116.249 138.694  93.092  0.00  0.00           H  
ATOM  15746 HG23 VAL R 191     117.913 139.028  93.545  0.00  0.00           H  
ATOM  15747  N   TYR R 192     117.923 137.143  95.455  0.00 67.33           N  
ATOM  15748  CA  TYR R 192     118.869 137.411  96.534  0.00 67.33           C  
ATOM  15749  C   TYR R 192     118.924 136.297  97.570  0.00 67.33           C  
ATOM  15750  O   TYR R 192     119.976 136.095  98.185  0.00 67.33           O  
ATOM  15751  CB  TYR R 192     118.559 138.746  97.214  0.00 67.33           C  
ATOM  15752  CG  TYR R 192     118.963 139.937  96.377  0.00 67.33           C  
ATOM  15753  CD1 TYR R 192     120.292 140.133  96.029  0.00 67.33           C  
ATOM  15754  CD2 TYR R 192     118.033 140.870  95.949  0.00 67.33           C  
ATOM  15755  CE1 TYR R 192     120.682 141.211  95.269  0.00 67.33           C  
ATOM  15756  CE2 TYR R 192     118.415 141.958  95.187  0.00 67.33           C  
ATOM  15757  CZ  TYR R 192     119.742 142.123  94.850  0.00 67.33           C  
ATOM  15758  OH  TYR R 192     120.137 143.201  94.092  0.00 67.33           O  
ATOM  15759  H   TYR R 192     116.982 137.506  95.498  0.00  0.00           H  
ATOM  15760  HA  TYR R 192     119.860 137.493  96.088  0.00  0.00           H  
ATOM  15761  HB2 TYR R 192     117.493 138.802  97.433  0.00  0.00           H  
ATOM  15762  HB3 TYR R 192     119.070 138.790  98.176  0.00  0.00           H  
ATOM  15763  HD1 TYR R 192     121.045 139.431  96.356  0.00  0.00           H  
ATOM  15764  HD2 TYR R 192     116.992 140.753  96.210  0.00  0.00           H  
ATOM  15765  HE1 TYR R 192     121.721 141.338  95.005  0.00  0.00           H  
ATOM  15766  HE2 TYR R 192     117.676 142.674  94.859  0.00  0.00           H  
ATOM  15767  HH  TYR R 192     119.463 143.883  94.130  0.00  0.00           H  
ATOM  15768  N   SER R 193     117.801 135.595  97.783  0.00 63.48           N  
ATOM  15769  CA  SER R 193     117.669 134.482  98.725  0.00 63.48           C  
ATOM  15770  C   SER R 193     118.501 133.266  98.269  0.00 63.48           C  
ATOM  15771  O   SER R 193     119.158 132.619  99.092  0.00 63.48           O  
ATOM  15772  CB  SER R 193     116.166 134.168  98.906  0.00 63.48           C  
ATOM  15773  OG  SER R 193     115.909 133.185  99.886  0.00 63.48           O  
ATOM  15774  H   SER R 193     116.951 135.851  97.282  0.00  0.00           H  
ATOM  15775  HA  SER R 193     118.066 134.808  99.689  0.00  0.00           H  
ATOM  15776  HB2 SER R 193     115.629 135.070  99.205  0.00  0.00           H  
ATOM  15777  HB3 SER R 193     115.727 133.840  97.962  0.00  0.00           H  
ATOM  15778  HG  SER R 193     114.965 133.206 100.080  0.00  0.00           H  
ATOM  15779  N   SER R 194     118.552 133.044  96.944  0.00 62.85           N  
ATOM  15780  CA  SER R 194     119.314 131.980  96.300  0.00 62.85           C  
ATOM  15781  C   SER R 194     120.819 132.009  96.632  0.00 62.85           C  
ATOM  15782  O   SER R 194     121.428 130.935  96.646  0.00 62.85           O  
ATOM  15783  CB  SER R 194     119.064 132.015  94.774  0.00 62.85           C  
ATOM  15784  OG  SER R 194     119.640 130.916  94.089  0.00 62.85           O  
ATOM  15785  H   SER R 194     117.973 133.606  96.325  0.00  0.00           H  
ATOM  15786  HA  SER R 194     118.919 131.039  96.683  0.00  0.00           H  
ATOM  15787  HB2 SER R 194     117.994 131.975  94.574  0.00  0.00           H  
ATOM  15788  HB3 SER R 194     119.434 132.946  94.339  0.00  0.00           H  
ATOM  15789  HG  SER R 194     120.429 130.624  94.563  0.00  0.00           H  
ATOM  15790  N   ILE R 195     121.412 133.187  96.923  0.00 60.17           N  
ATOM  15791  CA  ILE R 195     122.825 133.209  97.273  0.00 60.17           C  
ATOM  15792  C   ILE R 195     123.048 132.640  98.665  0.00 60.17           C  
ATOM  15793  O   ILE R 195     124.072 131.996  98.919  0.00 60.17           O  
ATOM  15794  CB  ILE R 195     123.383 134.637  97.140  0.00 60.17           C  
ATOM  15795  CG1 ILE R 195     123.448 135.028  95.661  0.00 60.17           C  
ATOM  15796  CG2 ILE R 195     124.755 134.752  97.795  0.00 60.17           C  
ATOM  15797  CD1 ILE R 195     123.781 136.475  95.414  0.00 60.17           C  
ATOM  15798  H   ILE R 195     120.846 134.015  97.041  0.00  0.00           H  
ATOM  15799  HA  ILE R 195     123.356 132.575  96.563  0.00  0.00           H  
ATOM  15800  HB  ILE R 195     122.702 135.321  97.647  0.00  0.00           H  
ATOM  15801 HG12 ILE R 195     124.178 134.398  95.153  0.00  0.00           H  
ATOM  15802 HG13 ILE R 195     122.498 134.789  95.182  0.00  0.00           H  
ATOM  15803 HG21 ILE R 195     125.126 135.771  97.686  0.00  0.00           H  
ATOM  15804 HG22 ILE R 195     124.674 134.506  98.854  0.00  0.00           H  
ATOM  15805 HG23 ILE R 195     125.447 134.061  97.314  0.00  0.00           H  
ATOM  15806 HD11 ILE R 195     123.806 136.665  94.341  0.00  0.00           H  
ATOM  15807 HD12 ILE R 195     123.023 137.107  95.876  0.00  0.00           H  
ATOM  15808 HD13 ILE R 195     124.756 136.703  95.846  0.00  0.00           H  
ATOM  15809  N   VAL R 196     122.108 132.854  99.581  0.00 56.10           N  
ATOM  15810  CA  VAL R 196     122.332 132.473 100.969  0.00 56.10           C  
ATOM  15811  C   VAL R 196     122.005 131.005 101.185  0.00 56.10           C  
ATOM  15812  O   VAL R 196     122.705 130.305 101.925  0.00 56.10           O  
ATOM  15813  CB  VAL R 196     121.504 133.377 101.901  0.00 56.10           C  
ATOM  15814  CG1 VAL R 196     121.631 132.928 103.346  0.00 56.10           C  
ATOM  15815  CG2 VAL R 196     121.940 134.819 101.763  0.00 56.10           C  
ATOM  15816  H   VAL R 196     121.233 133.283  99.316  0.00  0.00           H  
ATOM  15817  HA  VAL R 196     123.387 132.624 101.197  0.00  0.00           H  
ATOM  15818  HB  VAL R 196     120.456 133.305 101.609  0.00  0.00           H  
ATOM  15819 HG11 VAL R 196     121.037 133.582 103.984  0.00  0.00           H  
ATOM  15820 HG12 VAL R 196     121.271 131.904 103.442  0.00  0.00           H  
ATOM  15821 HG13 VAL R 196     122.676 132.975 103.651  0.00  0.00           H  
ATOM  15822 HG21 VAL R 196     121.345 135.444 102.428  0.00  0.00           H  
ATOM  15823 HG22 VAL R 196     122.994 134.907 102.028  0.00  0.00           H  
ATOM  15824 HG23 VAL R 196     121.796 135.146 100.733  0.00  0.00           H  
ATOM  15825  N   SER R 197     120.940 130.540 100.528  0.00 54.29           N  
ATOM  15826  CA  SER R 197     120.425 129.193 100.717  0.00 54.29           C  
ATOM  15827  C   SER R 197     121.001 128.174  99.702  0.00 54.29           C  
ATOM  15828  O   SER R 197     120.891 126.977  99.963  0.00 54.29           O  
ATOM  15829  CB  SER R 197     118.888 129.302 100.823  0.00 54.29           C  
ATOM  15830  OG  SER R 197     118.244 128.050 100.880  0.00 54.29           O  
ATOM  15831  H   SER R 197     120.386 131.170  99.957  0.00  0.00           H  
ATOM  15832  HA  SER R 197     120.750 128.811 101.688  0.00  0.00           H  
ATOM  15833  HB2 SER R 197     118.628 129.850 101.729  0.00  0.00           H  
ATOM  15834  HB3 SER R 197     118.481 129.893 100.004  0.00  0.00           H  
ATOM  15835  HG  SER R 197     117.435 128.118 101.425  0.00  0.00           H  
ATOM  15836  N   PHE R 198     121.668 128.615  98.615  0.00 57.76           N  
ATOM  15837  CA  PHE R 198     122.323 127.686  97.682  0.00 57.76           C  
ATOM  15838  C   PHE R 198     123.809 127.980  97.409  0.00 57.76           C  
ATOM  15839  O   PHE R 198     124.623 127.096  97.620  0.00 57.76           O  
ATOM  15840  CB  PHE R 198     121.494 127.444  96.399  0.00 57.76           C  
ATOM  15841  CG  PHE R 198     122.127 126.431  95.455  0.00 57.76           C  
ATOM  15842  CD1 PHE R 198     122.065 125.057  95.771  0.00 57.76           C  
ATOM  15843  CD2 PHE R 198     122.956 126.851  94.392  0.00 57.76           C  
ATOM  15844  CE1 PHE R 198     122.780 124.133  95.023  0.00 57.76           C  
ATOM  15845  CE2 PHE R 198     123.668 125.912  93.659  0.00 57.76           C  
ATOM  15846  CZ  PHE R 198     123.580 124.560  93.972  0.00 57.76           C  
ATOM  15847  H   PHE R 198     121.712 129.600  98.403  0.00  0.00           H  
ATOM  15848  HA  PHE R 198     122.370 126.700  98.150  0.00  0.00           H  
ATOM  15849  HB2 PHE R 198     120.515 127.051  96.680  0.00  0.00           H  
ATOM  15850  HB3 PHE R 198     121.302 128.377  95.869  0.00  0.00           H  
ATOM  15851  HD1 PHE R 198     121.473 124.723  96.610  0.00  0.00           H  
ATOM  15852  HD2 PHE R 198     123.057 127.901  94.159  0.00  0.00           H  
ATOM  15853  HE1 PHE R 198     122.733 123.083  95.275  0.00  0.00           H  
ATOM  15854  HE2 PHE R 198     124.312 126.240  92.856  0.00  0.00           H  
ATOM  15855  HZ  PHE R 198     124.150 123.834  93.413  0.00  0.00           H  
ATOM  15856  N   TYR R 199     124.187 129.175  96.948  0.00 60.27           N  
ATOM  15857  CA  TYR R 199     125.501 129.428  96.359  0.00 60.27           C  
ATOM  15858  C   TYR R 199     126.595 129.506  97.415  0.00 60.27           C  
ATOM  15859  O   TYR R 199     127.717 129.044  97.183  0.00 60.27           O  
ATOM  15860  CB  TYR R 199     125.472 130.707  95.524  0.00 60.27           C  
ATOM  15861  CG  TYR R 199     124.680 130.566  94.248  0.00 60.27           C  
ATOM  15862  CD1 TYR R 199     125.171 129.815  93.191  0.00 60.27           C  
ATOM  15863  CD2 TYR R 199     123.445 131.175  94.098  0.00 60.27           C  
ATOM  15864  CE1 TYR R 199     124.456 129.677  92.022  0.00 60.27           C  
ATOM  15865  CE2 TYR R 199     122.723 131.041  92.932  0.00 60.27           C  
ATOM  15866  CZ  TYR R 199     123.231 130.290  91.899  0.00 60.27           C  
ATOM  15867  OH  TYR R 199     122.509 130.158  90.737  0.00 60.27           O  
ATOM  15868  H   TYR R 199     123.501 129.914  97.008  0.00  0.00           H  
ATOM  15869  HA  TYR R 199     125.736 128.598  95.693  0.00  0.00           H  
ATOM  15870  HB2 TYR R 199     125.056 131.519  96.120  0.00  0.00           H  
ATOM  15871  HB3 TYR R 199     126.492 131.007  95.285  0.00  0.00           H  
ATOM  15872  HD1 TYR R 199     126.130 129.326  93.276  0.00  0.00           H  
ATOM  15873  HD2 TYR R 199     123.033 131.766  94.902  0.00  0.00           H  
ATOM  15874  HE1 TYR R 199     124.858 129.090  91.209  0.00  0.00           H  
ATOM  15875  HE2 TYR R 199     121.763 131.525  92.833  0.00  0.00           H  
ATOM  15876  HH  TYR R 199     121.684 130.643  90.815  0.00  0.00           H  
ATOM  15877  N   VAL R 200     126.289 130.050  98.586  0.00 55.80           N  
ATOM  15878  CA  VAL R 200     127.273 130.119  99.661  0.00 55.80           C  
ATOM  15879  C   VAL R 200     127.541 128.706 100.165  0.00 55.80           C  
ATOM  15880  O   VAL R 200     128.703 128.269 100.175  0.00 55.80           O  
ATOM  15881  CB  VAL R 200     126.804 131.055 100.785  0.00 55.80           C  
ATOM  15882  CG1 VAL R 200     127.662 130.884 102.028  0.00 55.80           C  
ATOM  15883  CG2 VAL R 200     126.860 132.491 100.307  0.00 55.80           C  
ATOM  15884  H   VAL R 200     125.364 130.424  98.743  0.00  0.00           H  
ATOM  15885  HA  VAL R 200     128.201 130.517  99.250  0.00  0.00           H  
ATOM  15886  HB  VAL R 200     125.772 130.810 101.036  0.00  0.00           H  
ATOM  15887 HG11 VAL R 200     127.309 131.558 102.809  0.00  0.00           H  
ATOM  15888 HG12 VAL R 200     127.593 129.854 102.379  0.00  0.00           H  
ATOM  15889 HG13 VAL R 200     128.700 131.117 101.789  0.00  0.00           H  
ATOM  15890 HG21 VAL R 200     126.527 133.154 101.106  0.00  0.00           H  
ATOM  15891 HG22 VAL R 200     127.884 132.743 100.030  0.00  0.00           H  
ATOM  15892 HG23 VAL R 200     126.210 132.612  99.441  0.00  0.00           H  
ATOM  15893  N   PRO R 201     126.524 127.965 100.607  0.00 54.26           N  
ATOM  15894  CA  PRO R 201     126.773 126.570 100.992  0.00 54.26           C  
ATOM  15895  C   PRO R 201     127.262 125.711  99.844  0.00 54.26           C  
ATOM  15896  O   PRO R 201     128.003 124.753 100.080  0.00 54.26           O  
ATOM  15897  CB  PRO R 201     125.410 126.102 101.520  0.00 54.26           C  
ATOM  15898  CG  PRO R 201     124.426 127.062 100.967  0.00 54.26           C  
ATOM  15899  CD  PRO R 201     125.140 128.367 100.898  0.00 54.26           C  
ATOM  15900  HA  PRO R 201     127.503 126.543 101.801  0.00  0.00           H  
ATOM  15901  HB2 PRO R 201     125.197 125.104 101.136  0.00  0.00           H  
ATOM  15902  HB3 PRO R 201     125.403 126.164 102.608  0.00  0.00           H  
ATOM  15903  HG2 PRO R 201     124.143 126.751  99.961  0.00  0.00           H  
ATOM  15904  HG3 PRO R 201     123.581 127.148 101.650  0.00  0.00           H  
ATOM  15905  HD2 PRO R 201     124.750 128.946 100.061  0.00  0.00           H  
ATOM  15906  HD3 PRO R 201     125.104 128.849 101.875  0.00  0.00           H  
ATOM  15907  N   PHE R 202     126.921 126.051  98.601  0.00 55.34           N  
ATOM  15908  CA  PHE R 202     127.488 125.329  97.466  0.00 55.34           C  
ATOM  15909  C   PHE R 202     128.999 125.504  97.401  0.00 55.34           C  
ATOM  15910  O   PHE R 202     129.746 124.524  97.291  0.00 55.34           O  
ATOM  15911  CB  PHE R 202     126.837 125.797  96.168  0.00 55.34           C  
ATOM  15912  CG  PHE R 202     127.478 125.238  94.936  0.00 55.34           C  
ATOM  15913  CD1 PHE R 202     127.250 123.933  94.550  0.00 55.34           C  
ATOM  15914  CD2 PHE R 202     128.296 126.031  94.150  0.00 55.34           C  
ATOM  15915  CE1 PHE R 202     127.837 123.423  93.412  0.00 55.34           C  
ATOM  15916  CE2 PHE R 202     128.883 125.528  93.012  0.00 55.34           C  
ATOM  15917  CZ  PHE R 202     128.654 124.222  92.641  0.00 55.34           C  
ATOM  15918  H   PHE R 202     126.271 126.808  98.445  0.00  0.00           H  
ATOM  15919  HA  PHE R 202     127.272 124.268  97.593  0.00  0.00           H  
ATOM  15920  HB2 PHE R 202     125.780 125.532  96.178  0.00  0.00           H  
ATOM  15921  HB3 PHE R 202     126.859 126.886  96.125  0.00  0.00           H  
ATOM  15922  HD1 PHE R 202     126.606 123.300  95.142  0.00  0.00           H  
ATOM  15923  HD2 PHE R 202     128.480 127.058  94.427  0.00  0.00           H  
ATOM  15924  HE1 PHE R 202     127.657 122.398  93.125  0.00  0.00           H  
ATOM  15925  HE2 PHE R 202     129.523 126.157  92.411  0.00  0.00           H  
ATOM  15926  HZ  PHE R 202     129.113 123.823  91.748  0.00  0.00           H  
ATOM  15927  N   ILE R 203     129.471 126.750  97.476  0.00 52.86           N  
ATOM  15928  CA  ILE R 203     130.908 126.990  97.429  0.00 52.86           C  
ATOM  15929  C   ILE R 203     131.585 126.346  98.628  0.00 52.86           C  
ATOM  15930  O   ILE R 203     132.665 125.754  98.510  0.00 52.86           O  
ATOM  15931  CB  ILE R 203     131.200 128.501  97.357  0.00 52.86           C  
ATOM  15932  CG1 ILE R 203     130.669 129.098  96.053  0.00 52.86           C  
ATOM  15933  CG2 ILE R 203     132.690 128.768  97.496  0.00 52.86           C  
ATOM  15934  CD1 ILE R 203     131.298 128.542  94.798  0.00 52.86           C  
ATOM  15935  H   ILE R 203     128.832 127.527  97.565  0.00  0.00           H  
ATOM  15936  HA  ILE R 203     131.301 126.524  96.525  0.00  0.00           H  
ATOM  15937  HB  ILE R 203     130.688 128.987  98.188  0.00  0.00           H  
ATOM  15938 HG12 ILE R 203     129.589 128.960  96.007  0.00  0.00           H  
ATOM  15939 HG13 ILE R 203     130.799 130.180  96.073  0.00  0.00           H  
ATOM  15940 HG21 ILE R 203     132.874 129.841  97.442  0.00  0.00           H  
ATOM  15941 HG22 ILE R 203     133.040 128.387  98.456  0.00  0.00           H  
ATOM  15942 HG23 ILE R 203     133.226 128.267  96.690  0.00  0.00           H  
ATOM  15943 HD11 ILE R 203     130.858 129.025  93.926  0.00  0.00           H  
ATOM  15944 HD12 ILE R 203     132.371 128.731  94.815  0.00  0.00           H  
ATOM  15945 HD13 ILE R 203     131.119 127.468  94.746  0.00  0.00           H  
ATOM  15946  N   VAL R 204     130.957 126.442  99.800  0.00 49.49           N  
ATOM  15947  CA  VAL R 204     131.563 125.893 101.008  0.00 49.49           C  
ATOM  15948  C   VAL R 204     131.712 124.386 100.885  0.00 49.49           C  
ATOM  15949  O   VAL R 204     132.777 123.826 101.166  0.00 49.49           O  
ATOM  15950  CB  VAL R 204     130.736 126.281 102.244  0.00 49.49           C  
ATOM  15951  CG1 VAL R 204     131.172 125.492 103.454  0.00 49.49           C  
ATOM  15952  CG2 VAL R 204     130.886 127.753 102.518  0.00 49.49           C  
ATOM  15953  H   VAL R 204     130.057 126.897  99.855  0.00  0.00           H  
ATOM  15954  HA  VAL R 204     132.558 126.325 101.116  0.00  0.00           H  
ATOM  15955  HB  VAL R 204     129.686 126.066 102.045  0.00  0.00           H  
ATOM  15956 HG11 VAL R 204     130.572 125.785 104.315  0.00  0.00           H  
ATOM  15957 HG12 VAL R 204     131.036 124.428 103.262  0.00  0.00           H  
ATOM  15958 HG13 VAL R 204     132.223 125.693 103.660  0.00  0.00           H  
ATOM  15959 HG21 VAL R 204     130.297 128.022 103.395  0.00  0.00           H  
ATOM  15960 HG22 VAL R 204     131.935 127.984 102.701  0.00  0.00           H  
ATOM  15961 HG23 VAL R 204     130.534 128.321 101.657  0.00  0.00           H  
ATOM  15962  N   ILE R 205     130.653 123.708 100.449  0.00 51.29           N  
ATOM  15963  CA  ILE R 205     130.700 122.258 100.330  0.00 51.29           C  
ATOM  15964  C   ILE R 205     131.712 121.844  99.275  0.00 51.29           C  
ATOM  15965  O   ILE R 205     132.490 120.901  99.475  0.00 51.29           O  
ATOM  15966  CB  ILE R 205     129.295 121.719 100.020  0.00 51.29           C  
ATOM  15967  CG1 ILE R 205     128.422 121.865 101.259  0.00 51.29           C  
ATOM  15968  CG2 ILE R 205     129.351 120.279  99.607  0.00 51.29           C  
ATOM  15969  CD1 ILE R 205     126.971 121.672 100.999  0.00 51.29           C  
ATOM  15970  H   ILE R 205     129.807 124.199 100.197  0.00  0.00           H  
ATOM  15971  HA  ILE R 205     131.019 121.847 101.288  0.00  0.00           H  
ATOM  15972  HB  ILE R 205     128.861 122.304  99.209  0.00  0.00           H  
ATOM  15973 HG12 ILE R 205     128.751 121.156 102.018  0.00  0.00           H  
ATOM  15974 HG13 ILE R 205     128.582 122.849 101.700  0.00  0.00           H  
ATOM  15975 HG21 ILE R 205     128.343 119.922  99.393  0.00  0.00           H  
ATOM  15976 HG22 ILE R 205     129.968 120.180  98.714  0.00  0.00           H  
ATOM  15977 HG23 ILE R 205     129.783 119.686 100.413  0.00  0.00           H  
ATOM  15978 HD11 ILE R 205     126.416 121.792 101.929  0.00  0.00           H  
ATOM  15979 HD12 ILE R 205     126.630 122.412 100.275  0.00  0.00           H  
ATOM  15980 HD13 ILE R 205     126.802 120.671 100.602  0.00  0.00           H  
ATOM  15981  N   LEU R 206     131.733 122.547  98.144  0.00 53.95           N  
ATOM  15982  CA  LEU R 206     132.666 122.196  97.083  0.00 53.95           C  
ATOM  15983  C   LEU R 206     134.106 122.331  97.561  0.00 53.95           C  
ATOM  15984  O   LEU R 206     134.920 121.412  97.397  0.00 53.95           O  
ATOM  15985  CB  LEU R 206     132.409 123.080  95.865  0.00 53.95           C  
ATOM  15986  CG  LEU R 206     133.321 122.862  94.665  0.00 53.95           C  
ATOM  15987  CD1 LEU R 206     133.156 121.454  94.145  0.00 53.95           C  
ATOM  15988  CD2 LEU R 206     133.001 123.877  93.591  0.00 53.95           C  
ATOM  15989  H   LEU R 206     131.101 123.325  98.021  0.00  0.00           H  
ATOM  15990  HA  LEU R 206     132.492 121.158  96.799  0.00  0.00           H  
ATOM  15991  HB2 LEU R 206     131.371 122.967  95.552  0.00  0.00           H  
ATOM  15992  HB3 LEU R 206     132.454 124.127  96.165  0.00  0.00           H  
ATOM  15993  HG  LEU R 206     134.355 123.000  94.981  0.00  0.00           H  
ATOM  15994 HD11 LEU R 206     133.811 121.304  93.287  0.00  0.00           H  
ATOM  15995 HD12 LEU R 206     133.417 120.744  94.929  0.00  0.00           H  
ATOM  15996 HD13 LEU R 206     132.121 121.297  93.843  0.00  0.00           H  
ATOM  15997 HD21 LEU R 206     133.655 123.718  92.734  0.00  0.00           H  
ATOM  15998 HD22 LEU R 206     131.962 123.763  93.281  0.00  0.00           H  
ATOM  15999 HD23 LEU R 206     133.154 124.882  93.983  0.00  0.00           H  
ATOM  16000  N   LEU R 207     134.428 123.457  98.200  0.00 53.46           N  
ATOM  16001  CA  LEU R 207     135.799 123.688  98.638  0.00 53.46           C  
ATOM  16002  C   LEU R 207     136.189 122.729  99.753  0.00 53.46           C  
ATOM  16003  O   LEU R 207     137.323 122.237  99.792  0.00 53.46           O  
ATOM  16004  CB  LEU R 207     135.953 125.132  99.100  0.00 53.46           C  
ATOM  16005  CG  LEU R 207     135.799 126.185  98.009  0.00 53.46           C  
ATOM  16006  CD1 LEU R 207     135.815 127.558  98.642  0.00 53.46           C  
ATOM  16007  CD2 LEU R 207     136.886 126.051  96.954  0.00 53.46           C  
ATOM  16008  H   LEU R 207     133.720 124.154  98.382  0.00  0.00           H  
ATOM  16009  HA  LEU R 207     136.465 123.523  97.791  0.00  0.00           H  
ATOM  16010  HB2 LEU R 207     135.238 125.333  99.898  0.00  0.00           H  
ATOM  16011  HB3 LEU R 207     136.922 125.254  99.584  0.00  0.00           H  
ATOM  16012  HG  LEU R 207     134.832 126.041  97.526  0.00  0.00           H  
ATOM  16013 HD11 LEU R 207     135.705 128.317  97.867  0.00  0.00           H  
ATOM  16014 HD12 LEU R 207     134.991 127.641  99.351  0.00  0.00           H  
ATOM  16015 HD13 LEU R 207     136.760 127.707  99.164  0.00  0.00           H  
ATOM  16016 HD21 LEU R 207     136.748 126.816  96.190  0.00  0.00           H  
ATOM  16017 HD22 LEU R 207     137.863 126.176  97.420  0.00  0.00           H  
ATOM  16018 HD23 LEU R 207     136.827 125.065  96.494  0.00  0.00           H  
ATOM  16019  N   VAL R 208     135.259 122.443 100.664  0.00 51.35           N  
ATOM  16020  CA  VAL R 208     135.555 121.547 101.771  0.00 51.35           C  
ATOM  16021  C   VAL R 208     135.815 120.136 101.267  0.00 51.35           C  
ATOM  16022  O   VAL R 208     136.777 119.481 101.690  0.00 51.35           O  
ATOM  16023  CB  VAL R 208     134.408 121.600 102.794  0.00 51.35           C  
ATOM  16024  CG1 VAL R 208     134.474 120.449 103.745  0.00 51.35           C  
ATOM  16025  CG2 VAL R 208     134.481 122.888 103.574  0.00 51.35           C  
ATOM  16026  H   VAL R 208     134.338 122.850 100.590  0.00  0.00           H  
ATOM  16027  HA  VAL R 208     136.461 121.903 102.261  0.00  0.00           H  
ATOM  16028  HB  VAL R 208     133.458 121.563 102.261  0.00  0.00           H  
ATOM  16029 HG11 VAL R 208     133.650 120.516 104.455  0.00  0.00           H  
ATOM  16030 HG12 VAL R 208     134.400 119.514 103.190  0.00  0.00           H  
ATOM  16031 HG13 VAL R 208     135.421 120.477 104.285  0.00  0.00           H  
ATOM  16032 HG21 VAL R 208     133.667 122.922 104.298  0.00  0.00           H  
ATOM  16033 HG22 VAL R 208     135.435 122.942 104.098  0.00  0.00           H  
ATOM  16034 HG23 VAL R 208     134.394 123.733 102.891  0.00  0.00           H  
ATOM  16035  N   TYR R 209     134.980 119.642 100.353  0.00 53.91           N  
ATOM  16036  CA  TYR R 209     135.217 118.299  99.840  0.00 53.91           C  
ATOM  16037  C   TYR R 209     136.466 118.247  98.972  0.00 53.91           C  
ATOM  16038  O   TYR R 209     137.147 117.216  98.935  0.00 53.91           O  
ATOM  16039  CB  TYR R 209     133.998 117.796  99.071  0.00 53.91           C  
ATOM  16040  CG  TYR R 209     132.877 117.332  99.975  0.00 53.91           C  
ATOM  16041  CD1 TYR R 209     133.122 116.457 101.020  0.00 53.91           C  
ATOM  16042  CD2 TYR R 209     131.574 117.755  99.779  0.00 53.91           C  
ATOM  16043  CE1 TYR R 209     132.114 116.029 101.846  0.00 53.91           C  
ATOM  16044  CE2 TYR R 209     130.557 117.324 100.604  0.00 53.91           C  
ATOM  16045  CZ  TYR R 209     130.835 116.462 101.634  0.00 53.91           C  
ATOM  16046  OH  TYR R 209     129.826 116.034 102.460  0.00 53.91           O  
ATOM  16047  H   TYR R 209     134.201 120.197 100.029  0.00  0.00           H  
ATOM  16048  HA  TYR R 209     135.373 117.637 100.692  0.00  0.00           H  
ATOM  16049  HB2 TYR R 209     133.631 118.587  98.416  0.00  0.00           H  
ATOM  16050  HB3 TYR R 209     134.296 116.978  98.415  0.00  0.00           H  
ATOM  16051  HD1 TYR R 209     134.124 116.097 101.199  0.00  0.00           H  
ATOM  16052  HD2 TYR R 209     131.342 118.432  98.970  0.00  0.00           H  
ATOM  16053  HE1 TYR R 209     132.333 115.353 102.659  0.00  0.00           H  
ATOM  16054  HE2 TYR R 209     129.546 117.665 100.438  0.00  0.00           H  
ATOM  16055  HH  TYR R 209     128.995 116.425 102.180  0.00  0.00           H  
ATOM  16056  N   ILE R 210     136.817 119.349  98.307  0.00 57.09           N  
ATOM  16057  CA  ILE R 210     138.079 119.378  97.577  0.00 57.09           C  
ATOM  16058  C   ILE R 210     139.256 119.283  98.542  0.00 57.09           C  
ATOM  16059  O   ILE R 210     140.209 118.530  98.306  0.00 57.09           O  
ATOM  16060  CB  ILE R 210     138.154 120.640  96.703  0.00 57.09           C  
ATOM  16061  CG1 ILE R 210     137.145 120.533  95.563  0.00 57.09           C  
ATOM  16062  CG2 ILE R 210     139.553 120.823  96.134  0.00 57.09           C  
ATOM  16063  CD1 ILE R 210     136.863 121.839  94.875  0.00 57.09           C  
ATOM  16064  H   ILE R 210     136.210 120.156  98.311  0.00  0.00           H  
ATOM  16065  HA  ILE R 210     138.110 118.509  96.920  0.00  0.00           H  
ATOM  16066  HB  ILE R 210     137.905 121.508  97.314  0.00  0.00           H  
ATOM  16067 HG12 ILE R 210     137.502 119.809  94.831  0.00  0.00           H  
ATOM  16068 HG13 ILE R 210     136.213 120.116  95.944  0.00  0.00           H  
ATOM  16069 HG21 ILE R 210     139.581 121.723  95.519  0.00  0.00           H  
ATOM  16070 HG22 ILE R 210     140.268 120.919  96.951  0.00  0.00           H  
ATOM  16071 HG23 ILE R 210     139.814 119.958  95.524  0.00  0.00           H  
ATOM  16072 HD11 ILE R 210     136.137 121.681  94.077  0.00  0.00           H  
ATOM  16073 HD12 ILE R 210     136.460 122.551  95.596  0.00  0.00           H  
ATOM  16074 HD13 ILE R 210     137.787 122.234  94.452  0.00  0.00           H  
ATOM  16075  N   LYS R 211     139.214 120.042  99.639  0.00 57.91           N  
ATOM  16076  CA  LYS R 211     140.288 119.958 100.624  0.00 57.91           C  
ATOM  16077  C   LYS R 211     140.389 118.556 101.204  0.00 57.91           C  
ATOM  16078  O   LYS R 211     141.492 118.042 101.426  0.00 57.91           O  
ATOM  16079  CB  LYS R 211     140.066 120.965 101.750  0.00 57.91           C  
ATOM  16080  CG  LYS R 211     140.388 122.398 101.399  0.00 57.91           C  
ATOM  16081  CD  LYS R 211     140.201 123.294 102.612  0.00 57.91           C  
ATOM  16082  CE  LYS R 211     140.537 124.742 102.313  0.00 57.91           C  
ATOM  16083  NZ  LYS R 211     140.351 125.590 103.517  0.00 57.91           N1+
ATOM  16084  H   LYS R 211     138.440 120.674  99.787  0.00  0.00           H  
ATOM  16085  HA  LYS R 211     141.230 120.196 100.129  0.00  0.00           H  
ATOM  16086  HB2 LYS R 211     139.033 120.901 102.092  0.00  0.00           H  
ATOM  16087  HB3 LYS R 211     140.650 120.667 102.621  0.00  0.00           H  
ATOM  16088  HG2 LYS R 211     141.420 122.464 101.054  0.00  0.00           H  
ATOM  16089  HG3 LYS R 211     139.730 122.732 100.596  0.00  0.00           H  
ATOM  16090  HD2 LYS R 211     139.170 123.225 102.958  0.00  0.00           H  
ATOM  16091  HD3 LYS R 211     140.830 122.937 103.427  0.00  0.00           H  
ATOM  16092  HE2 LYS R 211     141.571 124.812 101.976  0.00  0.00           H  
ATOM  16093  HE3 LYS R 211     139.895 125.105 101.511  0.00  0.00           H  
ATOM  16094  HZ1 LYS R 211     140.580 126.548 103.293  0.00  0.00           H  
ATOM  16095  HZ2 LYS R 211     139.389 125.537 103.822  0.00  0.00           H  
ATOM  16096  HZ3 LYS R 211     140.956 125.263 104.256  0.00  0.00           H  
ATOM  16097  N   ILE R 212     139.246 117.925 101.464  0.00 56.12           N  
ATOM  16098  CA  ILE R 212     139.255 116.577 102.022  0.00 56.12           C  
ATOM  16099  C   ILE R 212     139.877 115.597 101.038  0.00 56.12           C  
ATOM  16100  O   ILE R 212     140.680 114.735 101.418  0.00 56.12           O  
ATOM  16101  CB  ILE R 212     137.833 116.156 102.428  0.00 56.12           C  
ATOM  16102  CG1 ILE R 212     137.451 116.870 103.720  0.00 56.12           C  
ATOM  16103  CG2 ILE R 212     137.739 114.649 102.585  0.00 56.12           C  
ATOM  16104  CD1 ILE R 212     136.018 116.707 104.116  0.00 56.12           C  
ATOM  16105  H   ILE R 212     138.364 118.379 101.275  0.00  0.00           H  
ATOM  16106  HA  ILE R 212     139.872 116.589 102.921  0.00  0.00           H  
ATOM  16107  HB  ILE R 212     137.143 116.466 101.644  0.00  0.00           H  
ATOM  16108 HG12 ILE R 212     138.091 116.519 104.529  0.00  0.00           H  
ATOM  16109 HG13 ILE R 212     137.682 117.931 103.628  0.00  0.00           H  
ATOM  16110 HG21 ILE R 212     136.724 114.376 102.872  0.00  0.00           H  
ATOM  16111 HG22 ILE R 212     137.990 114.168 101.640  0.00  0.00           H  
ATOM  16112 HG23 ILE R 212     138.436 114.319 103.356  0.00  0.00           H  
ATOM  16113 HD11 ILE R 212     135.834 117.247 105.045  0.00  0.00           H  
ATOM  16114 HD12 ILE R 212     135.376 117.106 103.331  0.00  0.00           H  
ATOM  16115 HD13 ILE R 212     135.799 115.649 104.261  0.00  0.00           H  
ATOM  16116  N   TYR R 213     139.492 115.686  99.763  0.00 61.27           N  
ATOM  16117  CA  TYR R 213     140.113 114.822  98.767  0.00 61.27           C  
ATOM  16118  C   TYR R 213     141.616 115.050  98.718  0.00 61.27           C  
ATOM  16119  O   TYR R 213     142.394 114.094  98.626  0.00 61.27           O  
ATOM  16120  CB  TYR R 213     139.496 115.047  97.390  0.00 61.27           C  
ATOM  16121  CG  TYR R 213     140.084 114.137  96.339  0.00 61.27           C  
ATOM  16122  CD1 TYR R 213     139.679 112.815  96.234  0.00 61.27           C  
ATOM  16123  CD2 TYR R 213     141.057 114.595  95.463  0.00 61.27           C  
ATOM  16124  CE1 TYR R 213     140.220 111.976  95.281  0.00 61.27           C  
ATOM  16125  CE2 TYR R 213     141.603 113.765  94.506  0.00 61.27           C  
ATOM  16126  CZ  TYR R 213     141.183 112.456  94.418  0.00 61.27           C  
ATOM  16127  OH  TYR R 213     141.730 111.630  93.464  0.00 61.27           O  
ATOM  16128  H   TYR R 213     138.777 116.347  99.496  0.00  0.00           H  
ATOM  16129  HA  TYR R 213     139.935 113.786  99.055  0.00  0.00           H  
ATOM  16130  HB2 TYR R 213     138.419 114.888  97.445  0.00  0.00           H  
ATOM  16131  HB3 TYR R 213     139.642 116.086  97.093  0.00  0.00           H  
ATOM  16132  HD1 TYR R 213     138.928 112.425  96.905  0.00  0.00           H  
ATOM  16133  HD2 TYR R 213     141.400 115.617  95.523  0.00  0.00           H  
ATOM  16134  HE1 TYR R 213     139.889 110.950  95.214  0.00  0.00           H  
ATOM  16135  HE2 TYR R 213     142.356 114.142  93.830  0.00  0.00           H  
ATOM  16136  HH  TYR R 213     142.053 112.158  92.730  0.00  0.00           H  
ATOM  16137  N   ILE R 214     142.045 116.313  98.766  0.00 63.63           N  
ATOM  16138  CA  ILE R 214     143.474 116.608  98.728  0.00 63.63           C  
ATOM  16139  C   ILE R 214     144.175 115.929  99.896  0.00 63.63           C  
ATOM  16140  O   ILE R 214     145.211 115.275  99.730  0.00 63.63           O  
ATOM  16141  CB  ILE R 214     143.710 118.128  98.741  0.00 63.63           C  
ATOM  16142  CG1 ILE R 214     143.214 118.753  97.443  0.00 63.63           C  
ATOM  16143  CG2 ILE R 214     145.182 118.446  98.940  0.00 63.63           C  
ATOM  16144  CD1 ILE R 214     143.123 120.261  97.504  0.00 63.63           C  
ATOM  16145  H   ILE R 214     141.380 117.070  98.829  0.00  0.00           H  
ATOM  16146  HA  ILE R 214     143.883 116.205  97.801  0.00  0.00           H  
ATOM  16147  HB  ILE R 214     143.148 118.559  99.570  0.00  0.00           H  
ATOM  16148 HG12 ILE R 214     143.875 118.463  96.626  0.00  0.00           H  
ATOM  16149 HG13 ILE R 214     142.236 118.341  97.194  0.00  0.00           H  
ATOM  16150 HG21 ILE R 214     145.323 119.527  98.946  0.00  0.00           H  
ATOM  16151 HG22 ILE R 214     145.519 118.031  99.890  0.00  0.00           H  
ATOM  16152 HG23 ILE R 214     145.762 118.009  98.127  0.00  0.00           H  
ATOM  16153 HD11 ILE R 214     142.764 120.643  96.548  0.00  0.00           H  
ATOM  16154 HD12 ILE R 214     142.431 120.552  98.294  0.00  0.00           H  
ATOM  16155 HD13 ILE R 214     144.109 120.677  97.713  0.00  0.00           H  
ATOM  16156  N   VAL R 215     143.611 116.073 101.095  0.00 66.10           N  
ATOM  16157  CA  VAL R 215     144.232 115.505 102.288  0.00 66.10           C  
ATOM  16158  C   VAL R 215     144.332 113.993 102.153  0.00 66.10           C  
ATOM  16159  O   VAL R 215     145.398 113.398 102.358  0.00 66.10           O  
ATOM  16160  CB  VAL R 215     143.443 115.915 103.545  0.00 66.10           C  
ATOM  16161  CG1 VAL R 215     143.847 115.084 104.738  0.00 66.10           C  
ATOM  16162  CG2 VAL R 215     143.667 117.380 103.852  0.00 66.10           C  
ATOM  16163  H   VAL R 215     142.743 116.580 101.187  0.00  0.00           H  
ATOM  16164  HA  VAL R 215     145.241 115.908 102.372  0.00  0.00           H  
ATOM  16165  HB  VAL R 215     142.381 115.758 103.356  0.00  0.00           H  
ATOM  16166 HG11 VAL R 215     143.273 115.397 105.610  0.00  0.00           H  
ATOM  16167 HG12 VAL R 215     143.650 114.032 104.532  0.00  0.00           H  
ATOM  16168 HG13 VAL R 215     144.910 115.222 104.935  0.00  0.00           H  
ATOM  16169 HG21 VAL R 215     143.103 117.655 104.743  0.00  0.00           H  
ATOM  16170 HG22 VAL R 215     144.728 117.557 104.025  0.00  0.00           H  
ATOM  16171 HG23 VAL R 215     143.331 117.984 103.009  0.00  0.00           H  
ATOM  16172  N   LEU R 216     143.220 113.349 101.796  0.00 67.98           N  
ATOM  16173  CA  LEU R 216     143.198 111.893 101.742  0.00 67.98           C  
ATOM  16174  C   LEU R 216     144.165 111.371 100.689  0.00 67.98           C  
ATOM  16175  O   LEU R 216     144.896 110.400 100.929  0.00 67.98           O  
ATOM  16176  CB  LEU R 216     141.782 111.402 101.451  0.00 67.98           C  
ATOM  16177  CG  LEU R 216     140.730 111.667 102.526  0.00 67.98           C  
ATOM  16178  CD1 LEU R 216     139.371 111.223 102.034  0.00 67.98           C  
ATOM  16179  CD2 LEU R 216     141.078 110.963 103.817  0.00 67.98           C  
ATOM  16180  H   LEU R 216     142.388 113.871 101.561  0.00  0.00           H  
ATOM  16181  HA  LEU R 216     143.505 111.507 102.714  0.00  0.00           H  
ATOM  16182  HB2 LEU R 216     141.443 111.825 100.505  0.00  0.00           H  
ATOM  16183  HB3 LEU R 216     141.810 110.335 101.232  0.00  0.00           H  
ATOM  16184  HG  LEU R 216     140.694 112.740 102.717  0.00  0.00           H  
ATOM  16185 HD11 LEU R 216     138.625 111.414 102.805  0.00  0.00           H  
ATOM  16186 HD12 LEU R 216     139.112 111.777 101.132  0.00  0.00           H  
ATOM  16187 HD13 LEU R 216     139.396 110.157 101.810  0.00  0.00           H  
ATOM  16188 HD21 LEU R 216     140.311 111.171 104.563  0.00  0.00           H  
ATOM  16189 HD22 LEU R 216     141.133 109.889 103.642  0.00  0.00           H  
ATOM  16190 HD23 LEU R 216     142.042 111.321 104.179  0.00  0.00           H  
ATOM  16191  N   ARG R 217     144.213 112.027  99.527  0.00 75.66           N  
ATOM  16192  CA  ARG R 217     145.067 111.549  98.449  0.00 75.66           C  
ATOM  16193  C   ARG R 217     146.536 111.794  98.755  0.00 75.66           C  
ATOM  16194  O   ARG R 217     147.380 110.951  98.448  0.00 75.66           O  
ATOM  16195  CB  ARG R 217     144.656 112.233  97.142  0.00 75.66           C  
ATOM  16196  CG  ARG R 217     144.897 111.459  95.844  0.00 75.66           C  
ATOM  16197  CD  ARG R 217     144.345 110.042  95.825  0.00 75.66           C  
ATOM  16198  NE  ARG R 217     145.118 109.208  94.910  0.00 75.66           N  
ATOM  16199  CZ  ARG R 217     145.132 107.880  94.932  0.00 75.66           C  
ATOM  16200  NH1 ARG R 217     144.433 107.221  95.843  0.00 75.66           N  
ATOM  16201  NH2 ARG R 217     145.865 107.211  94.052  0.00 75.66           N1+
ATOM  16202  H   ARG R 217     143.655 112.858  99.393  0.00  0.00           H  
ATOM  16203  HA  ARG R 217     144.913 110.476  98.339  0.00  0.00           H  
ATOM  16204  HB2 ARG R 217     143.605 112.516  97.201  0.00  0.00           H  
ATOM  16205  HB3 ARG R 217     145.146 113.204  97.076  0.00  0.00           H  
ATOM  16206  HG2 ARG R 217     144.480 112.020  95.007  0.00  0.00           H  
ATOM  16207  HG3 ARG R 217     145.966 111.432  95.634  0.00  0.00           H  
ATOM  16208  HD2 ARG R 217     144.393 109.620  96.829  0.00  0.00           H  
ATOM  16209  HD3 ARG R 217     143.303 110.063  95.505  0.00  0.00           H  
ATOM  16210  HE  ARG R 217     145.668 109.708  94.226  0.00  0.00           H  
ATOM  16211 HH11 ARG R 217     143.887 107.728  96.524  0.00  0.00           H  
ATOM  16212 HH12 ARG R 217     144.446 106.211  95.857  0.00  0.00           H  
ATOM  16213 HH21 ARG R 217     146.412 107.711  93.366  0.00  0.00           H  
ATOM  16214 HH22 ARG R 217     145.876 106.201  94.068  0.00  0.00           H  
ATOM  16215  N   ARG R 218     146.863 112.915  99.398  0.00 72.30           N  
ATOM  16216  CA  ARG R 218     148.251 113.170  99.766  0.00 72.30           C  
ATOM  16217  C   ARG R 218     148.719 112.189 100.836  0.00 72.30           C  
ATOM  16218  O   ARG R 218     149.812 111.599 100.734  0.00 72.30           O  
ATOM  16219  CB  ARG R 218     148.377 114.611 100.250  0.00 72.30           C  
ATOM  16220  CG  ARG R 218     149.777 115.077 100.574  0.00 72.30           C  
ATOM  16221  CD  ARG R 218     149.744 116.553 100.938  0.00 72.30           C  
ATOM  16222  NE  ARG R 218     149.028 116.781 102.191  0.00 72.30           N  
ATOM  16223  CZ  ARG R 218     148.579 117.965 102.593  0.00 72.30           C  
ATOM  16224  NH1 ARG R 218     148.766 119.044 101.844  0.00 72.30           N  
ATOM  16225  NH2 ARG R 218     147.939 118.071 103.748  0.00 72.30           N1+
ATOM  16226  H   ARG R 218     146.149 113.590  99.631  0.00  0.00           H  
ATOM  16227  HA  ARG R 218     148.875 113.044  98.881  0.00  0.00           H  
ATOM  16228  HB2 ARG R 218     147.938 115.279  99.509  0.00  0.00           H  
ATOM  16229  HB3 ARG R 218     147.739 114.755 101.122  0.00  0.00           H  
ATOM  16230  HG2 ARG R 218     150.165 114.504 101.416  0.00  0.00           H  
ATOM  16231  HG3 ARG R 218     150.418 114.932  99.705  0.00  0.00           H  
ATOM  16232  HD2 ARG R 218     150.764 116.927 101.030  0.00  0.00           H  
ATOM  16233  HD3 ARG R 218     149.261 117.113 100.137  0.00  0.00           H  
ATOM  16234  HE  ARG R 218     148.882 115.964 102.766  0.00  0.00           H  
ATOM  16235 HH11 ARG R 218     149.252 118.968 100.962  0.00  0.00           H  
ATOM  16236 HH12 ARG R 218     148.422 119.941 102.156  0.00  0.00           H  
ATOM  16237 HH21 ARG R 218     147.793 117.252 104.321  0.00  0.00           H  
ATOM  16238 HH22 ARG R 218     147.597 118.970 104.055  0.00  0.00           H  
ATOM  16239  N   ARG R 219     147.831 111.857 101.771  0.00 69.60           N  
ATOM  16240  CA  ARG R 219     148.234 110.943 102.825  0.00 69.60           C  
ATOM  16241  C   ARG R 219     148.420 109.551 102.257  0.00 69.60           C  
ATOM  16242  O   ARG R 219     149.450 108.916 102.501  0.00 69.60           O  
ATOM  16243  CB  ARG R 219     147.214 110.945 103.960  0.00 69.60           C  
ATOM  16244  CG  ARG R 219     147.148 112.266 104.702  0.00 69.60           C  
ATOM  16245  CD  ARG R 219     146.220 112.198 105.900  0.00 69.60           C  
ATOM  16246  NE  ARG R 219     146.799 111.393 106.968  0.00 69.60           N  
ATOM  16247  CZ  ARG R 219     147.643 111.866 107.880  0.00 69.60           C  
ATOM  16248  NH1 ARG R 219     148.000 113.143 107.873  0.00 69.60           N  
ATOM  16249  NH2 ARG R 219     148.123 111.061 108.812  0.00 69.60           N1+
ATOM  16250  H   ARG R 219     146.897 112.239 101.739  0.00  0.00           H  
ATOM  16251  HA  ARG R 219     149.191 111.281 103.224  0.00  0.00           H  
ATOM  16252  HB2 ARG R 219     146.229 110.704 103.561  0.00  0.00           H  
ATOM  16253  HB3 ARG R 219     147.453 110.147 104.663  0.00  0.00           H  
ATOM  16254  HG2 ARG R 219     148.148 112.546 105.033  0.00  0.00           H  
ATOM  16255  HG3 ARG R 219     146.806 113.047 104.023  0.00  0.00           H  
ATOM  16256  HD2 ARG R 219     146.029 113.206 106.268  0.00  0.00           H  
ATOM  16257  HD3 ARG R 219     145.266 111.766 105.596  0.00  0.00           H  
ATOM  16258  HE  ARG R 219     146.524 110.422 106.990  0.00  0.00           H  
ATOM  16259 HH11 ARG R 219     147.630 113.767 107.170  0.00  0.00           H  
ATOM  16260 HH12 ARG R 219     148.642 113.492 108.571  0.00  0.00           H  
ATOM  16261 HH21 ARG R 219     147.848 110.089 108.830  0.00  0.00           H  
ATOM  16262 HH22 ARG R 219     148.764 111.418 109.506  0.00  0.00           H  
ATOM  16263  N   ARG R 220     147.479 109.078 101.436  0.00 76.81           N  
ATOM  16264  CA  ARG R 220     147.664 107.732 100.913  0.00 76.81           C  
ATOM  16265  C   ARG R 220     148.856 107.707  99.967  0.00 76.81           C  
ATOM  16266  O   ARG R 220     149.617 106.733  99.952  0.00 76.81           O  
ATOM  16267  CB  ARG R 220     146.380 107.235 100.253  0.00 76.81           C  
ATOM  16268  CG  ARG R 220     145.370 106.765 101.295  0.00 76.81           C  
ATOM  16269  CD  ARG R 220     144.205 105.999 100.704  0.00 76.81           C  
ATOM  16270  NE  ARG R 220     143.352 106.854  99.883  0.00 76.81           N  
ATOM  16271  CZ  ARG R 220     142.306 107.534 100.348  0.00 76.81           C  
ATOM  16272  NH1 ARG R 220     141.963 107.450 101.628  0.00 76.81           N  
ATOM  16273  NH2 ARG R 220     141.587 108.289  99.529  0.00 76.81           N1+
ATOM  16274  H   ARG R 220     146.680 109.649 101.201  0.00  0.00           H  
ATOM  16275  HA  ARG R 220     147.887 107.073 101.752  0.00  0.00           H  
ATOM  16276  HB2 ARG R 220     145.942 108.038  99.660  0.00  0.00           H  
ATOM  16277  HB3 ARG R 220     146.614 106.412  99.578  0.00  0.00           H  
ATOM  16278  HG2 ARG R 220     145.875 106.142 102.033  0.00  0.00           H  
ATOM  16279  HG3 ARG R 220     144.994 107.626 101.848  0.00  0.00           H  
ATOM  16280  HD2 ARG R 220     144.583 105.175 100.099  0.00  0.00           H  
ATOM  16281  HD3 ARG R 220     143.613 105.562 101.508  0.00  0.00           H  
ATOM  16282  HE  ARG R 220     143.598 106.912  98.905  0.00  0.00           H  
ATOM  16283 HH11 ARG R 220     142.497 106.867 102.257  0.00  0.00           H  
ATOM  16284 HH12 ARG R 220     141.168 107.969 101.973  0.00  0.00           H  
ATOM  16285 HH21 ARG R 220     141.833 108.349  98.551  0.00  0.00           H  
ATOM  16286 HH22 ARG R 220     140.794 108.804  99.883  0.00  0.00           H  
ATOM  16287  N   LYS R 221     149.046 108.763  99.158  0.00 81.03           N  
ATOM  16288  CA  LYS R 221     150.209 108.732  98.295  0.00 81.03           C  
ATOM  16289  C   LYS R 221     151.488 108.885  99.107  0.00 81.03           C  
ATOM  16290  O   LYS R 221     152.569 108.952  98.505  0.00 81.03           O  
ATOM  16291  CB  LYS R 221     150.155 109.838  97.239  0.00 81.03           C  
ATOM  16292  CG  LYS R 221     149.518 109.442  95.920  0.00 81.03           C  
ATOM  16293  CD  LYS R 221     149.608 110.587  94.916  0.00 81.03           C  
ATOM  16294  CE  LYS R 221     148.539 111.636  95.148  0.00 81.03           C  
ATOM  16295  NZ  LYS R 221     147.803 111.993  93.902  0.00 81.03           N1+
ATOM  16296  H   LYS R 221     148.392 109.532  99.170  0.00  0.00           H  
ATOM  16297  HA  LYS R 221     150.236 107.769  97.786  0.00  0.00           H  
ATOM  16298  HB2 LYS R 221     149.630 110.701  97.648  0.00  0.00           H  
ATOM  16299  HB3 LYS R 221     151.163 110.210  97.055  0.00  0.00           H  
ATOM  16300  HG2 LYS R 221     150.028 108.566  95.519  0.00  0.00           H  
ATOM  16301  HG3 LYS R 221     148.472 109.185  96.085  0.00  0.00           H  
ATOM  16302  HD2 LYS R 221     150.592 111.051  94.983  0.00  0.00           H  
ATOM  16303  HD3 LYS R 221     149.514 110.191  93.905  0.00  0.00           H  
ATOM  16304  HE2 LYS R 221     147.832 111.274  95.895  0.00  0.00           H  
ATOM  16305  HE3 LYS R 221     148.996 112.532  95.568  0.00  0.00           H  
ATOM  16306  HZ1 LYS R 221     147.352 111.170  93.529  0.00  0.00           H  
ATOM  16307  HZ2 LYS R 221     147.105 112.693  94.111  0.00  0.00           H  
ATOM  16308  HZ3 LYS R 221     148.452 112.359  93.220  0.00  0.00           H  
ATOM  16309  N   LEU R 222     151.394 108.929 100.446  0.00439.48           N  
ATOM  16310  CA  LEU R 222     152.589 108.864 101.283  0.00439.48           C  
ATOM  16311  C   LEU R 222     152.562 107.762 102.347  0.00439.48           C  
ATOM  16312  O   LEU R 222     153.493 107.691 103.158  0.00439.48           O  
ATOM  16313  CB  LEU R 222     152.822 110.220 101.962  0.00624.65           C  
ATOM  16314  CG  LEU R 222     152.981 111.421 101.026  0.00624.65           C  
ATOM  16315  CD1 LEU R 222     153.110 112.706 101.828  0.00624.65           C  
ATOM  16316  CD2 LEU R 222     154.180 111.249 100.110  0.00624.65           C  
ATOM  16317  H   LEU R 222     150.488 109.008 100.886  0.00  0.00           H  
ATOM  16318  HA  LEU R 222     153.440 108.671 100.630  0.00  0.00           H  
ATOM  16319  HB2 LEU R 222     152.010 110.415 102.663  0.00  0.00           H  
ATOM  16320  HB3 LEU R 222     153.695 110.152 102.611  0.00  0.00           H  
ATOM  16321  HG  LEU R 222     152.086 111.493 100.408  0.00  0.00           H  
ATOM  16322 HD11 LEU R 222     153.222 113.550 101.147  0.00  0.00           H  
ATOM  16323 HD12 LEU R 222     152.216 112.847 102.436  0.00  0.00           H  
ATOM  16324 HD13 LEU R 222     153.984 112.644 102.476  0.00  0.00           H  
ATOM  16325 HD21 LEU R 222     154.267 112.118  99.457  0.00  0.00           H  
ATOM  16326 HD22 LEU R 222     155.085 111.154 100.710  0.00  0.00           H  
ATOM  16327 HD23 LEU R 222     154.050 110.352  99.505  0.00  0.00           H  
ATOM  16328  N   VAL R 223     151.539 106.900 102.377  0.00439.48           N  
ATOM  16329  CA  VAL R 223     151.442 105.909 103.455  0.00439.48           C  
ATOM  16330  C   VAL R 223     152.393 104.733 103.266  0.00439.48           C  
ATOM  16331  O   VAL R 223     152.746 104.074 104.251  0.00439.48           O  
ATOM  16332  CB  VAL R 223     150.030 105.329 103.661  0.00618.89           C  
ATOM  16333  CG1 VAL R 223     149.043 106.410 103.993  0.00618.89           C  
ATOM  16334  CG2 VAL R 223     149.574 104.573 102.418  0.00618.89           C  
ATOM  16335  H   VAL R 223     150.832 106.931 101.657  0.00  0.00           H  
ATOM  16336  HA  VAL R 223     151.725 106.409 104.381  0.00  0.00           H  
ATOM  16337  HB  VAL R 223     150.065 104.628 104.495  0.00  0.00           H  
ATOM  16338 HG11 VAL R 223     148.055 105.971 104.133  0.00  0.00           H  
ATOM  16339 HG12 VAL R 223     149.349 106.913 104.910  0.00  0.00           H  
ATOM  16340 HG13 VAL R 223     149.007 107.132 103.178  0.00  0.00           H  
ATOM  16341 HG21 VAL R 223     148.574 104.171 102.583  0.00  0.00           H  
ATOM  16342 HG22 VAL R 223     149.556 105.252 101.565  0.00  0.00           H  
ATOM  16343 HG23 VAL R 223     150.265 103.755 102.216  0.00  0.00           H  
ATOM  16344  N   ASN R 224     152.816 104.443 102.037  0.00439.48           N  
ATOM  16345  CA  ASN R 224     153.735 103.334 101.780  0.00439.48           C  
ATOM  16346  C   ASN R 224     153.177 101.998 102.273  0.00439.48           C  
ATOM  16347  O   ASN R 224     153.897 101.183 102.855  0.00439.48           O  
ATOM  16348  CB  ASN R 224     155.106 103.600 102.406  0.00584.59           C  
ATOM  16349  CG  ASN R 224     155.724 104.899 101.931  0.00584.59           C  
ATOM  16350  ND2 ASN R 224     155.561 105.292 100.776  0.00584.59           N  
ATOM  16351  OD1 ASN R 224     156.447 105.569 102.820  0.00584.59           O  
ATOM  16352  H   ASN R 224     152.502 104.995 101.252  0.00  0.00           H  
ATOM  16353  HA  ASN R 224     153.871 103.259 100.701  0.00  0.00           H  
ATOM  16354  HB2 ASN R 224     155.011 103.620 103.492  0.00  0.00           H  
ATOM  16355  HB3 ASN R 224     155.777 102.773 102.173  0.00  0.00           H  
ATOM  16356 HD21 ASN R 224     155.009 104.746 100.130  0.00  0.00           H  
ATOM  16357 HD22 ASN R 224     155.980 106.160 100.474  0.00  0.00           H  
ATOM  16358  N   THR R 225     151.886 101.768 102.041  0.00439.48           N  
ATOM  16359  CA  THR R 225     151.231 100.525 102.425  0.00439.48           C  
ATOM  16360  C   THR R 225     151.204  99.606 101.208  0.00439.48           C  
ATOM  16361  O   THR R 225     151.528 100.017 100.091  0.00439.48           O  
ATOM  16362  CB  THR R 225     149.812 100.782 102.945  0.00599.52           C  
ATOM  16363  CG2 THR R 225     149.840 101.661 104.185  0.00599.52           C  
ATOM  16364  OG1 THR R 225     149.026 101.410 101.924  0.00599.52           O  
ATOM  16365  H   THR R 225     151.322 102.470 101.582  0.00  0.00           H  
ATOM  16366  HA  THR R 225     151.814 100.049 103.213  0.00  0.00           H  
ATOM  16367  HB  THR R 225     149.354  99.827 103.202  0.00  0.00           H  
ATOM  16368  HG1 THR R 225     148.983 100.837 101.155  0.00  0.00           H  
ATOM  16369 HG21 THR R 225     148.821 101.829 104.535  0.00  0.00           H  
ATOM  16370 HG22 THR R 225     150.416 101.168 104.968  0.00  0.00           H  
ATOM  16371 HG23 THR R 225     150.303 102.618 103.942  0.00  0.00           H  
ATOM  16372  N   ASN R 226     150.814  98.347 101.417  0.00439.48           N  
ATOM  16373  CA  ASN R 226     150.785  97.404 100.291  0.00439.48           C  
ATOM  16374  C   ASN R 226     149.506  97.415  99.459  0.00439.48           C  
ATOM  16375  O   ASN R 226     149.500  97.919  98.332  0.00439.48           O  
ATOM  16376  CB  ASN R 226     151.030  95.990 100.817  0.00584.59           C  
ATOM  16377  CG  ASN R 226     151.074  94.959  99.709  0.00584.59           C  
ATOM  16378  ND2 ASN R 226     151.874  95.060  98.779  0.00584.59           N  
ATOM  16379  OD1 ASN R 226     150.206  93.958  99.800  0.00584.59           O  
ATOM  16380  H   ASN R 226     150.542  98.050 102.343  0.00  0.00           H  
ATOM  16381  HA  ASN R 226     151.612  97.657  99.628  0.00  0.00           H  
ATOM  16382  HB2 ASN R 226     151.969  95.967 101.371  0.00  0.00           H  
ATOM  16383  HB3 ASN R 226     150.246  95.726 101.526  0.00  0.00           H  
ATOM  16384 HD21 ASN R 226     152.515  95.840  98.747  0.00  0.00           H  
ATOM  16385 HD22 ASN R 226     151.890  94.363  98.048  0.00  0.00           H  
ATOM  16386  N   ARG R 361     148.414  96.865  99.993  0.00439.48           N  
ATOM  16387  CA  ARG R 361     147.202  96.831  99.184  0.00439.48           C  
ATOM  16388  C   ARG R 361     145.877  96.704  99.924  0.00430.43           C  
ATOM  16389  O   ARG R 361     144.924  97.427  99.616  0.00349.54           O  
ATOM  16390  CB  ARG R 361     147.285  95.673  98.186  0.00617.22           C  
ATOM  16391  CG  ARG R 361     146.102  95.612  97.220  0.00617.22           C  
ATOM  16392  CD  ARG R 361     146.234  94.474  96.225  0.00617.22           C  
ATOM  16393  NE  ARG R 361     145.111  94.434  95.292  0.00617.22           N  
ATOM  16394  CZ  ARG R 361     144.878  93.437  94.445  0.00617.22           C  
ATOM  16395  NH1 ARG R 361     145.680  92.380  94.418  0.00617.22           N  
ATOM  16396  NH2 ARG R 361     143.832  93.491  93.632  0.00617.22           N1+
ATOM  16397  H   ARG R 361     148.445  96.489 100.930  0.00  0.00           H  
ATOM  16398  HA  ARG R 361     147.167  97.756  98.609  0.00  0.00           H  
ATOM  16399  HB2 ARG R 361     148.212  95.751  97.618  0.00  0.00           H  
ATOM  16400  HB3 ARG R 361     147.357  94.731  98.730  0.00  0.00           H  
ATOM  16401  HG2 ARG R 361     145.178  95.494  97.786  0.00  0.00           H  
ATOM  16402  HG3 ARG R 361     146.024  96.557  96.682  0.00  0.00           H  
ATOM  16403  HD2 ARG R 361     147.164  94.585  95.668  0.00  0.00           H  
ATOM  16404  HD3 ARG R 361     146.293  93.527  96.762  0.00  0.00           H  
ATOM  16405  HE  ARG R 361     144.490  95.230  95.317  0.00  0.00           H  
ATOM  16406 HH11 ARG R 361     146.472  92.331  95.043  0.00  0.00           H  
ATOM  16407 HH12 ARG R 361     145.499  91.625  93.772  0.00  0.00           H  
ATOM  16408 HH21 ARG R 361     143.214  94.289  93.657  0.00  0.00           H  
ATOM  16409 HH22 ARG R 361     143.654  92.734  92.988  0.00  0.00           H  
ATOM  16410  N   LYS R 362     145.798  95.794 100.899  0.00372.31           N  
ATOM  16411  CA  LYS R 362     144.464  95.420 101.351  0.00373.92           C  
ATOM  16412  C   LYS R 362     143.711  96.523 102.073  0.00309.60           C  
ATOM  16413  O   LYS R 362     142.560  96.284 102.452  0.00289.52           O  
ATOM  16414  CB  LYS R 362     144.579  94.183 102.253  0.00542.10           C  
ATOM  16415  CG  LYS R 362     143.258  93.543 102.671  0.00542.10           C  
ATOM  16416  CD  LYS R 362     142.546  92.912 101.486  0.00542.10           C  
ATOM  16417  CE  LYS R 362     141.299  92.167 101.919  0.00542.10           C  
ATOM  16418  NZ  LYS R 362     141.618  90.984 102.761  0.00542.10           N1+
ATOM  16419  H   LYS R 362     146.641  95.398 101.289  0.00  0.00           H  
ATOM  16420  HA  LYS R 362     143.882  95.139 100.473  0.00  0.00           H  
ATOM  16421  HB2 LYS R 362     145.201  93.435 101.761  0.00  0.00           H  
ATOM  16422  HB3 LYS R 362     145.153  94.439 103.144  0.00  0.00           H  
ATOM  16423  HG2 LYS R 362     143.447  92.782 103.428  0.00  0.00           H  
ATOM  16424  HG3 LYS R 362     142.614  94.300 103.120  0.00  0.00           H  
ATOM  16425  HD2 LYS R 362     142.275  93.688 100.770  0.00  0.00           H  
ATOM  16426  HD3 LYS R 362     143.223  92.223 100.981  0.00  0.00           H  
ATOM  16427  HE2 LYS R 362     140.648  92.842 102.474  0.00  0.00           H  
ATOM  16428  HE3 LYS R 362     140.744  91.846 101.037  0.00  0.00           H  
ATOM  16429  HZ1 LYS R 362     141.814  91.285 103.705  0.00  0.00           H  
ATOM  16430  HZ2 LYS R 362     140.830  90.352 102.766  0.00  0.00           H  
ATOM  16431  HZ3 LYS R 362     142.427  90.510 102.384  0.00  0.00           H  
ATOM  16432  N   LEU R 363     144.260  97.719 102.256  0.00 80.96           N  
ATOM  16433  CA  LEU R 363     143.419  98.778 102.784  0.00 80.96           C  
ATOM  16434  C   LEU R 363     143.328  99.971 101.852  0.00 80.96           C  
ATOM  16435  O   LEU R 363     142.275 100.611 101.795  0.00 80.96           O  
ATOM  16436  CB  LEU R 363     143.928  99.236 104.158  0.00 80.96           C  
ATOM  16437  CG  LEU R 363     143.020 100.213 104.903  0.00 80.96           C  
ATOM  16438  CD1 LEU R 363     141.676  99.578 105.224  0.00 80.96           C  
ATOM  16439  CD2 LEU R 363     143.692 100.660 106.169  0.00 80.96           C  
ATOM  16440  H   LEU R 363     145.233  97.868 102.029  0.00  0.00           H  
ATOM  16441  HA  LEU R 363     142.414  98.376 102.915  0.00  0.00           H  
ATOM  16442  HB2 LEU R 363     144.108  98.363 104.785  0.00  0.00           H  
ATOM  16443  HB3 LEU R 363     144.918  99.678 104.046  0.00  0.00           H  
ATOM  16444  HG  LEU R 363     142.852 101.085 104.271  0.00  0.00           H  
ATOM  16445 HD11 LEU R 363     141.051 100.297 105.754  0.00  0.00           H  
ATOM  16446 HD12 LEU R 363     141.183  99.282 104.298  0.00  0.00           H  
ATOM  16447 HD13 LEU R 363     141.829  98.699 105.850  0.00  0.00           H  
ATOM  16448 HD21 LEU R 363     143.043 101.357 106.699  0.00  0.00           H  
ATOM  16449 HD22 LEU R 363     143.889  99.794 106.802  0.00  0.00           H  
ATOM  16450 HD23 LEU R 363     144.633 101.154 105.927  0.00  0.00           H  
ATOM  16451  N   SER R 364     144.399 100.286 101.115  0.00 88.66           N  
ATOM  16452  CA  SER R 364     144.347 101.445 100.234  0.00 88.66           C  
ATOM  16453  C   SER R 364     143.258 101.277  99.187  0.00 88.66           C  
ATOM  16454  O   SER R 364     142.661 102.262  98.739  0.00 88.66           O  
ATOM  16455  CB  SER R 364     145.708 101.667  99.574  0.00 88.66           C  
ATOM  16456  OG  SER R 364     146.745 101.675 100.540  0.00 88.66           O  
ATOM  16457  H   SER R 364     145.235  99.722 101.172  0.00  0.00           H  
ATOM  16458  HA  SER R 364     144.111 102.323 100.836  0.00  0.00           H  
ATOM  16459  HB2 SER R 364     145.893 100.874  98.849  0.00  0.00           H  
ATOM  16460  HB3 SER R 364     145.702 102.617  99.040  0.00  0.00           H  
ATOM  16461  HG  SER R 364     147.588 101.816 100.104  0.00  0.00           H  
ATOM  16462  N   GLN R 365     142.996 100.027  98.789  0.00 85.41           N  
ATOM  16463  CA  GLN R 365     141.851  99.716  97.943  0.00 85.41           C  
ATOM  16464  C   GLN R 365     140.581 100.336  98.497  0.00 85.41           C  
ATOM  16465  O   GLN R 365     139.816 100.982  97.772  0.00 85.41           O  
ATOM  16466  CB  GLN R 365     141.702  98.200  97.812  0.00 85.41           C  
ATOM  16467  CG  GLN R 365     140.634  97.772  96.822  0.00 85.41           C  
ATOM  16468  CD  GLN R 365     139.389  97.218  97.489  0.00 85.41           C  
ATOM  16469  NE2 GLN R 365     138.259  97.319  96.801  0.00 85.41           N  
ATOM  16470  OE1 GLN R 365     139.436  96.728  98.618  0.00 85.41           O  
ATOM  16471  H   GLN R 365     143.599  99.269  99.075  0.00  0.00           H  
ATOM  16472  HA  GLN R 365     142.033 100.131  96.952  0.00  0.00           H  
ATOM  16473  HB2 GLN R 365     142.659  97.766  97.521  0.00  0.00           H  
ATOM  16474  HB3 GLN R 365     141.481  97.773  98.790  0.00  0.00           H  
ATOM  16475  HG2 GLN R 365     140.361  98.620  96.194  0.00  0.00           H  
ATOM  16476  HG3 GLN R 365     141.046  97.023  96.146  0.00  0.00           H  
ATOM  16477 HE21 GLN R 365     138.261  97.747  95.886  0.00  0.00           H  
ATOM  16478 HE22 GLN R 365     137.396  96.968  97.192  0.00  0.00           H  
ATOM  16479  N   GLN R 366     140.340 100.141  99.793  0.00 76.36           N  
ATOM  16480  CA  GLN R 366     139.074 100.565 100.373  0.00 76.36           C  
ATOM  16481  C   GLN R 366     138.991 102.083 100.399  0.00 76.36           C  
ATOM  16482  O   GLN R 366     138.091 102.682  99.798  0.00 76.36           O  
ATOM  16483  CB  GLN R 366     138.934  99.984 101.783  0.00 76.36           C  
ATOM  16484  CG  GLN R 366     137.627 100.316 102.488  0.00 76.36           C  
ATOM  16485  CD  GLN R 366     137.804 100.556 103.974  0.00 76.36           C  
ATOM  16486  NE2 GLN R 366     136.812 101.183 104.592  0.00 76.36           N  
ATOM  16487  OE1 GLN R 366     138.819 100.179 104.561  0.00 76.36           O  
ATOM  16488  H   GLN R 366     141.036  99.698 100.375  0.00  0.00           H  
ATOM  16489  HA  GLN R 366     138.262 100.182  99.756  0.00  0.00           H  
ATOM  16490  HB2 GLN R 366     139.056  98.902 101.741  0.00  0.00           H  
ATOM  16491  HB3 GLN R 366     139.770 100.320 102.396  0.00  0.00           H  
ATOM  16492  HG2 GLN R 366     137.182 101.199 102.029  0.00  0.00           H  
ATOM  16493  HG3 GLN R 366     136.916  99.504 102.334  0.00  0.00           H  
ATOM  16494 HE21 GLN R 366     135.996 101.472 104.072  0.00  0.00           H  
ATOM  16495 HE22 GLN R 366     136.873 101.371 105.582  0.00  0.00           H  
ATOM  16496  N   LYN R 367     139.930 102.724 101.093  0.00 70.48           N  
ATOM  16497  CA  LYN R 367     139.750 104.133 101.396  0.00 70.48           C  
ATOM  16498  C   LYN R 367     139.929 105.016 100.172  0.00 70.48           C  
ATOM  16499  O   LYN R 367     139.637 106.212 100.247  0.00 70.48           O  
ATOM  16500  CB  LYN R 367     140.710 104.567 102.494  0.00 70.48           C  
ATOM  16501  CG  LYN R 367     140.059 105.529 103.451  0.00 70.48           C  
ATOM  16502  CD  LYN R 367     140.775 105.568 104.761  0.00 70.48           C  
ATOM  16503  CE  LYN R 367     140.396 106.814 105.521  0.00 70.48           C  
ATOM  16504  NZ  LYN R 367     138.924 106.841 105.715  0.00 70.48           N  
ATOM  16505  H   LYN R 367     140.755 102.230 101.402  0.00  0.00           H  
ATOM  16506  HA  LYN R 367     138.733 104.271 101.764  0.00  0.00           H  
ATOM  16507  HB2 LYN R 367     141.056 103.690 103.041  0.00  0.00           H  
ATOM  16508  HB3 LYN R 367     141.585 105.038 102.046  0.00  0.00           H  
ATOM  16509  HG2 LYN R 367     140.050 106.527 103.012  0.00  0.00           H  
ATOM  16510  HG3 LYN R 367     139.022 105.234 103.613  0.00  0.00           H  
ATOM  16511  HD2 LYN R 367     140.507 104.689 105.348  0.00  0.00           H  
ATOM  16512  HD3 LYN R 367     141.851 105.562 104.587  0.00  0.00           H  
ATOM  16513  HE2 LYN R 367     140.890 106.811 106.492  0.00  0.00           H  
ATOM  16514  HE3 LYN R 367     140.704 107.693 104.954  0.00  0.00           H  
ATOM  16515  HZ1 LYN R 367     138.638 106.026 106.238  0.00  0.00           H  
ATOM  16516  HZ2 LYN R 367     138.465 106.841 104.815  0.00  0.00           H  
ATOM  16517  N   GLU R 368     140.414 104.469  99.060  0.00 74.33           N  
ATOM  16518  CA  GLU R 368     140.641 105.267  97.862  0.00 74.33           C  
ATOM  16519  C   GLU R 368     139.354 105.341  97.054  0.00 74.33           C  
ATOM  16520  O   GLU R 368     138.815 106.425  96.812  0.00 74.33           O  
ATOM  16521  CB  GLU R 368     141.771 104.654  97.026  0.00 74.33           C  
ATOM  16522  CG  GLU R 368     142.032 105.355  95.699  0.00 74.33           C  
ATOM  16523  CD  GLU R 368     141.173 104.825  94.568  0.00 74.33           C  
ATOM  16524  OE1 GLU R 368     141.277 103.621  94.253  0.00 74.33           O  
ATOM  16525  OE2 GLU R 368     140.398 105.616  93.989  0.00 74.33           O1-
ATOM  16526  H   GLU R 368     140.632 103.483  99.036  0.00  0.00           H  
ATOM  16527  HA  GLU R 368     140.929 106.275  98.159  0.00  0.00           H  
ATOM  16528  HB2 GLU R 368     142.689 104.641  97.614  0.00  0.00           H  
ATOM  16529  HB3 GLU R 368     141.554 103.602  96.842  0.00  0.00           H  
ATOM  16530  HG2 GLU R 368     141.859 106.425  95.815  0.00  0.00           H  
ATOM  16531  HG3 GLU R 368     143.084 105.249  95.435  0.00  0.00           H  
ATOM  16532  N   LYS R 369     138.855 104.179  96.636  0.00 71.39           N  
ATOM  16533  CA  LYS R 369     137.613 104.125  95.883  0.00 71.39           C  
ATOM  16534  C   LYS R 369     136.459 104.652  96.726  0.00 71.39           C  
ATOM  16535  O   LYS R 369     135.637 105.445  96.254  0.00 71.39           O  
ATOM  16536  CB  LYS R 369     137.364 102.690  95.420  0.00 71.39           C  
ATOM  16537  CG  LYS R 369     135.981 102.414  94.852  0.00 71.39           C  
ATOM  16538  CD  LYS R 369     136.088 101.646  93.539  0.00 71.39           C  
ATOM  16539  CE  LYS R 369     134.849 100.816  93.256  0.00 71.39           C  
ATOM  16540  NZ  LYS R 369     133.614 101.638  93.276  0.00 71.39           N1+
ATOM  16541  H   LYS R 369     139.341 103.318  96.841  0.00  0.00           H  
ATOM  16542  HA  LYS R 369     137.715 104.759  95.002  0.00  0.00           H  
ATOM  16543  HB2 LYS R 369     138.118 102.414  94.683  0.00  0.00           H  
ATOM  16544  HB3 LYS R 369     137.557 102.006  96.247  0.00  0.00           H  
ATOM  16545  HG2 LYS R 369     135.404 101.829  95.569  0.00  0.00           H  
ATOM  16546  HG3 LYS R 369     135.464 103.358  94.679  0.00  0.00           H  
ATOM  16547  HD2 LYS R 369     136.249 102.348  92.721  0.00  0.00           H  
ATOM  16548  HD3 LYS R 369     136.961 100.995  93.570  0.00  0.00           H  
ATOM  16549  HE2 LYS R 369     134.949 100.335  92.283  0.00  0.00           H  
ATOM  16550  HE3 LYS R 369     134.768 100.021  93.998  0.00  0.00           H  
ATOM  16551  HZ1 LYS R 369     132.815 101.051  93.084  0.00  0.00           H  
ATOM  16552  HZ2 LYS R 369     133.507 102.064  94.186  0.00  0.00           H  
ATOM  16553  HZ3 LYS R 369     133.678 102.360  92.572  0.00  0.00           H  
ATOM  16554  N   LYS R 370     136.389 104.223  97.989  0.00 68.38           N  
ATOM  16555  CA  LYS R 370     135.220 104.515  98.811  0.00 68.38           C  
ATOM  16556  C   LYS R 370     135.207 105.961  99.295  0.00 68.38           C  
ATOM  16557  O   LYS R 370     134.184 106.646  99.183  0.00 68.38           O  
ATOM  16558  CB  LYS R 370     135.178 103.560 100.002  0.00 68.38           C  
ATOM  16559  CG  LYS R 370     133.866 103.571 100.753  0.00 68.38           C  
ATOM  16560  CD  LYS R 370     133.858 102.531 101.852  0.00 68.38           C  
ATOM  16561  CE  LYS R 370     132.495 102.415 102.499  0.00 68.38           C  
ATOM  16562  NZ  LYS R 370     132.549 101.578 103.723  0.00 68.38           N1+
ATOM  16563  H   LYS R 370     137.151 103.690  98.384  0.00  0.00           H  
ATOM  16564  HA  LYS R 370     134.328 104.348  98.208  0.00  0.00           H  
ATOM  16565  HB2 LYS R 370     135.390 102.547  99.661  0.00  0.00           H  
ATOM  16566  HB3 LYS R 370     135.989 103.802 100.688  0.00  0.00           H  
ATOM  16567  HG2 LYS R 370     133.704 104.558 101.186  0.00  0.00           H  
ATOM  16568  HG3 LYS R 370     133.049 103.372 100.059  0.00  0.00           H  
ATOM  16569  HD2 LYS R 370     134.147 101.565 101.439  0.00  0.00           H  
ATOM  16570  HD3 LYS R 370     134.597 102.797 102.608  0.00  0.00           H  
ATOM  16571  HE2 LYS R 370     132.129 103.409 102.755  0.00  0.00           H  
ATOM  16572  HE3 LYS R 370     131.793 101.976 101.790  0.00  0.00           H  
ATOM  16573  HZ1 LYS R 370     131.627 101.519 104.132  0.00  0.00           H  
ATOM  16574  HZ2 LYS R 370     132.871 100.651 103.484  0.00  0.00           H  
ATOM  16575  HZ3 LYS R 370     133.186 101.994 104.388  0.00  0.00           H  
ATOM  16576  N   ALA R 371     136.325 106.448  99.839  0.00 68.36           N  
ATOM  16577  CA  ALA R 371     136.353 107.834 100.296  0.00 68.36           C  
ATOM  16578  C   ALA R 371     136.168 108.792  99.132  0.00 68.36           C  
ATOM  16579  O   ALA R 371     135.450 109.790  99.246  0.00 68.36           O  
ATOM  16580  CB  ALA R 371     137.659 108.141 101.023  0.00 68.36           C  
ATOM  16581  H   ALA R 371     137.140 105.859  99.931  0.00  0.00           H  
ATOM  16582  HA  ALA R 371     135.529 107.981 100.995  0.00  0.00           H  
ATOM  16583  HB1 ALA R 371     137.656 109.180 101.354  0.00  0.00           H  
ATOM  16584  HB2 ALA R 371     137.757 107.485 101.888  0.00  0.00           H  
ATOM  16585  HB3 ALA R 371     138.499 107.978 100.347  0.00  0.00           H  
ATOM  16586  N   THR R 372     136.803 108.501  97.996  0.00 67.37           N  
ATOM  16587  CA  THR R 372     136.643 109.357  96.829  0.00 67.37           C  
ATOM  16588  C   THR R 372     135.197 109.344  96.357  0.00 67.37           C  
ATOM  16589  O   THR R 372     134.601 110.399  96.108  0.00 67.37           O  
ATOM  16590  CB  THR R 372     137.586 108.907  95.714  0.00 67.37           C  
ATOM  16591  CG2 THR R 372     137.428 109.788  94.487  0.00 67.37           C  
ATOM  16592  OG1 THR R 372     138.941 108.997  96.169  0.00 67.37           O  
ATOM  16593  H   THR R 372     137.396 107.685  97.944  0.00  0.00           H  
ATOM  16594  HA  THR R 372     136.904 110.377  97.111  0.00  0.00           H  
ATOM  16595  HB  THR R 372     137.363 107.874  95.448  0.00  0.00           H  
ATOM  16596  HG1 THR R 372     139.226 108.141  96.498  0.00  0.00           H  
ATOM  16597 HG21 THR R 372     138.109 109.450  93.706  0.00  0.00           H  
ATOM  16598 HG22 THR R 372     136.402 109.727  94.125  0.00  0.00           H  
ATOM  16599 HG23 THR R 372     137.660 110.821  94.748  0.00  0.00           H  
ATOM  16600  N   GLN R 373     134.611 108.153  96.233  0.00 65.90           N  
ATOM  16601  CA  GLN R 373     133.315 108.048  95.577  0.00 65.90           C  
ATOM  16602  C   GLN R 373     132.198 108.580  96.464  0.00 65.90           C  
ATOM  16603  O   GLN R 373     131.236 109.166  95.957  0.00 65.90           O  
ATOM  16604  CB  GLN R 373     133.042 106.597  95.186  0.00 65.90           C  
ATOM  16605  CG  GLN R 373     133.852 106.115  93.994  0.00 65.90           C  
ATOM  16606  CD  GLN R 373     133.533 106.875  92.719  0.00 65.90           C  
ATOM  16607  NE2 GLN R 373     132.372 107.153  92.423  0.00 65.90           N  
ATOM  16608  OE1 GLN R 373     134.567 107.219  91.960  0.00 65.90           O  
ATOM  16609  H   GLN R 373     135.066 107.326  96.594  0.00  0.00           H  
ATOM  16610  HA  GLN R 373     133.343 108.647  94.667  0.00  0.00           H  
ATOM  16611  HB2 GLN R 373     133.237 105.950  96.041  0.00  0.00           H  
ATOM  16612  HB3 GLN R 373     131.980 106.473  94.975  0.00  0.00           H  
ATOM  16613  HG2 GLN R 373     134.915 106.210  94.216  0.00  0.00           H  
ATOM  16614  HG3 GLN R 373     133.669 105.052  93.838  0.00  0.00           H  
ATOM  16615 HE21 GLN R 373     131.615 106.875  93.032  0.00  0.00           H  
ATOM  16616 HE22 GLN R 373     132.175 107.659  91.571  0.00  0.00           H  
ATOM  16617  N   LEU R 374     132.312 108.412  97.784  0.00 64.49           N  
ATOM  16618  CA  LEU R 374     131.335 109.029  98.674  0.00 64.49           C  
ATOM  16619  C   LEU R 374     131.442 110.546  98.621  0.00 64.49           C  
ATOM  16620  O   LEU R 374     130.431 111.251  98.712  0.00 64.49           O  
ATOM  16621  CB  LEU R 374     131.530 108.529 100.102  0.00 64.49           C  
ATOM  16622  CG  LEU R 374     131.199 107.059 100.345  0.00 64.49           C  
ATOM  16623  CD1 LEU R 374     131.556 106.683 101.756  0.00 64.49           C  
ATOM  16624  CD2 LEU R 374     129.742 106.774 100.085  0.00 64.49           C  
ATOM  16625  H   LEU R 374     133.071 107.861  98.159  0.00  0.00           H  
ATOM  16626  HA  LEU R 374     130.337 108.742  98.342  0.00  0.00           H  
ATOM  16627  HB2 LEU R 374     132.556 108.723 100.414  0.00  0.00           H  
ATOM  16628  HB3 LEU R 374     130.944 109.147 100.783  0.00  0.00           H  
ATOM  16629  HG  LEU R 374     131.797 106.453  99.664  0.00  0.00           H  
ATOM  16630 HD11 LEU R 374     131.318 105.633 101.924  0.00  0.00           H  
ATOM  16631 HD12 LEU R 374     132.622 106.843 101.917  0.00  0.00           H  
ATOM  16632 HD13 LEU R 374     130.987 107.300 102.452  0.00  0.00           H  
ATOM  16633 HD21 LEU R 374     129.540 105.719 100.267  0.00  0.00           H  
ATOM  16634 HD22 LEU R 374     129.128 107.381 100.750  0.00  0.00           H  
ATOM  16635 HD23 LEU R 374     129.503 107.016  99.049  0.00  0.00           H  
ATOM  16636  N   LEU R 375     132.662 111.063  98.483  0.00 61.00           N  
ATOM  16637  CA  LEU R 375     132.842 112.497  98.297  0.00 61.00           C  
ATOM  16638  C   LEU R 375     132.239 112.950  96.976  0.00 61.00           C  
ATOM  16639  O   LEU R 375     131.601 114.006  96.901  0.00 61.00           O  
ATOM  16640  CB  LEU R 375     134.327 112.840  98.351  0.00 61.00           C  
ATOM  16641  CG  LEU R 375     134.999 112.612  99.702  0.00 61.00           C  
ATOM  16642  CD1 LEU R 375     136.502 112.592  99.538  0.00 61.00           C  
ATOM  16643  CD2 LEU R 375     134.603 113.686 100.672  0.00 61.00           C  
ATOM  16644  H   LEU R 375     133.472 110.460  98.507  0.00  0.00           H  
ATOM  16645  HA  LEU R 375     132.335 113.019  99.108  0.00  0.00           H  
ATOM  16646  HB2 LEU R 375     134.856 112.273  97.585  0.00  0.00           H  
ATOM  16647  HB3 LEU R 375     134.468 113.878  98.049  0.00  0.00           H  
ATOM  16648  HG  LEU R 375     134.677 111.648 100.096  0.00  0.00           H  
ATOM  16649 HD11 LEU R 375     136.972 112.429 100.508  0.00  0.00           H  
ATOM  16650 HD12 LEU R 375     136.783 111.787  98.859  0.00  0.00           H  
ATOM  16651 HD13 LEU R 375     136.836 113.546  99.129  0.00  0.00           H  
ATOM  16652 HD21 LEU R 375     135.091 113.509 101.630  0.00  0.00           H  
ATOM  16653 HD22 LEU R 375     134.909 114.658 100.284  0.00  0.00           H  
ATOM  16654 HD23 LEU R 375     133.522 113.673 100.808  0.00  0.00           H  
ATOM  16655  N   ALA R 376     132.439 112.163  95.918  0.00 58.93           N  
ATOM  16656  CA  ALA R 376     131.879 112.507  94.618  0.00 58.93           C  
ATOM  16657  C   ALA R 376     130.360 112.419  94.628  0.00 58.93           C  
ATOM  16658  O   ALA R 376     129.682 113.231  93.989  0.00 58.93           O  
ATOM  16659  CB  ALA R 376     132.460 111.595  93.544  0.00 58.93           C  
ATOM  16660  H   ALA R 376     132.984 111.318  96.013  0.00  0.00           H  
ATOM  16661  HA  ALA R 376     132.161 113.534  94.385  0.00  0.00           H  
ATOM  16662  HB1 ALA R 376     132.036 111.858  92.575  0.00  0.00           H  
ATOM  16663  HB2 ALA R 376     133.543 111.715  93.511  0.00  0.00           H  
ATOM  16664  HB3 ALA R 376     132.217 110.558  93.777  0.00  0.00           H  
ATOM  16665  N   ILE R 377     129.807 111.436  95.338  0.00 57.47           N  
ATOM  16666  CA  ILE R 377     128.357 111.278  95.375  0.00 57.47           C  
ATOM  16667  C   ILE R 377     127.714 112.450  96.106  0.00 57.47           C  
ATOM  16668  O   ILE R 377     126.717 113.018  95.645  0.00 57.47           O  
ATOM  16669  CB  ILE R 377     127.982 109.930  96.016  0.00 57.47           C  
ATOM  16670  CG1 ILE R 377     128.367 108.784  95.084  0.00 57.47           C  
ATOM  16671  CG2 ILE R 377     126.499 109.860  96.312  0.00 57.47           C  
ATOM  16672  CD1 ILE R 377     128.319 107.419  95.732  0.00 57.47           C  
ATOM  16673  H   ILE R 377     130.392 110.795  95.854  0.00  0.00           H  
ATOM  16674  HA  ILE R 377     127.991 111.278  94.348  0.00  0.00           H  
ATOM  16675  HB  ILE R 377     128.532 109.821  96.951  0.00  0.00           H  
ATOM  16676 HG12 ILE R 377     127.714 108.793  94.211  0.00  0.00           H  
ATOM  16677 HG13 ILE R 377     129.367 108.961  94.688  0.00  0.00           H  
ATOM  16678 HG21 ILE R 377     126.263 108.897  96.764  0.00  0.00           H  
ATOM  16679 HG22 ILE R 377     126.227 110.660  97.000  0.00  0.00           H  
ATOM  16680 HG23 ILE R 377     125.937 109.973  95.385  0.00  0.00           H  
ATOM  16681 HD11 ILE R 377     128.606 106.660  95.004  0.00  0.00           H  
ATOM  16682 HD12 ILE R 377     129.009 107.392  96.575  0.00  0.00           H  
ATOM  16683 HD13 ILE R 377     127.307 107.219  96.085  0.00  0.00           H  
ATOM  16684  N   TYR R 378     128.277 112.832  97.254  0.00 57.10           N  
ATOM  16685  CA  TYR R 378     127.671 113.894  98.048  0.00 57.10           C  
ATOM  16686  C   TYR R 378     127.607 115.195  97.264  0.00 57.10           C  
ATOM  16687  O   TYR R 378     126.627 115.941  97.368  0.00 57.10           O  
ATOM  16688  CB  TYR R 378     128.443 114.081  99.353  0.00 57.10           C  
ATOM  16689  CG  TYR R 378     128.404 112.873 100.262  0.00 57.10           C  
ATOM  16690  CD1 TYR R 378     127.366 111.957 100.188  0.00 57.10           C  
ATOM  16691  CD2 TYR R 378     129.396 112.656 101.206  0.00 57.10           C  
ATOM  16692  CE1 TYR R 378     127.323 110.859 101.012  0.00 57.10           C  
ATOM  16693  CE2 TYR R 378     129.358 111.557 102.038  0.00 57.10           C  
ATOM  16694  CZ  TYR R 378     128.318 110.662 101.935  0.00 57.10           C  
ATOM  16695  OH  TYR R 378     128.265 109.562 102.756  0.00 57.10           O  
ATOM  16696  H   TYR R 378     129.124 112.385  97.574  0.00  0.00           H  
ATOM  16697  HA  TYR R 378     126.652 113.595  98.295  0.00  0.00           H  
ATOM  16698  HB2 TYR R 378     129.480 114.330  99.127  0.00  0.00           H  
ATOM  16699  HB3 TYR R 378     128.049 114.947  99.885  0.00  0.00           H  
ATOM  16700  HD1 TYR R 378     126.570 112.100  99.472  0.00  0.00           H  
ATOM  16701  HD2 TYR R 378     130.215 113.353 101.298  0.00  0.00           H  
ATOM  16702  HE1 TYR R 378     126.508 110.155 100.932  0.00  0.00           H  
ATOM  16703  HE2 TYR R 378     130.142 111.403 102.765  0.00  0.00           H  
ATOM  16704  HH  TYR R 378     127.490 109.038 102.540  0.00  0.00           H  
ATOM  16705  N   LEU R 379     128.646 115.495  96.484  0.00 53.80           N  
ATOM  16706  CA  LEU R 379     128.572 116.636  95.580  0.00 53.80           C  
ATOM  16707  C   LEU R 379     127.662 116.337  94.400  0.00 53.80           C  
ATOM  16708  O   LEU R 379     126.867 117.189  93.986  0.00 53.80           O  
ATOM  16709  CB  LEU R 379     129.961 117.008  95.076  0.00 53.80           C  
ATOM  16710  CG  LEU R 379     130.925 117.638  96.069  0.00 53.80           C  
ATOM  16711  CD1 LEU R 379     132.294 117.731  95.445  0.00 53.80           C  
ATOM  16712  CD2 LEU R 379     130.431 118.999  96.470  0.00 53.80           C  
ATOM  16713  H   LEU R 379     129.484 114.932  96.520  0.00  0.00           H  
ATOM  16714  HA  LEU R 379     128.163 117.485  96.127  0.00  0.00           H  
ATOM  16715  HB2 LEU R 379     130.428 116.128  94.633  0.00  0.00           H  
ATOM  16716  HB3 LEU R 379     129.864 117.661  94.209  0.00  0.00           H  
ATOM  16717  HG  LEU R 379     130.982 117.007  96.956  0.00  0.00           H  
ATOM  16718 HD11 LEU R 379     132.987 118.182  96.155  0.00  0.00           H  
ATOM  16719 HD12 LEU R 379     132.643 116.732  95.182  0.00  0.00           H  
ATOM  16720 HD13 LEU R 379     132.243 118.346  94.546  0.00  0.00           H  
ATOM  16721 HD21 LEU R 379     131.127 119.444  97.181  0.00  0.00           H  
ATOM  16722 HD22 LEU R 379     130.359 119.635  95.587  0.00  0.00           H  
ATOM  16723 HD23 LEU R 379     129.448 118.908  96.933  0.00  0.00           H  
ATOM  16724  N   GLY R 380     127.768 115.136  93.846  0.00 57.61           N  
ATOM  16725  CA  GLY R 380     127.040 114.788  92.646  0.00 57.61           C  
ATOM  16726  C   GLY R 380     125.541 114.887  92.814  0.00 57.61           C  
ATOM  16727  O   GLY R 380     124.877 115.664  92.121  0.00 57.61           O  
ATOM  16728  H   GLY R 380     128.368 114.439  94.263  0.00  0.00           H  
ATOM  16729  HA2 GLY R 380     127.356 115.437  91.830  0.00  0.00           H  
ATOM  16730  HA3 GLY R 380     127.304 113.775  92.343  0.00  0.00           H  
ATOM  16731  N   LEU R 381     124.995 114.103  93.742  0.00 57.83           N  
ATOM  16732  CA  LEU R 381     123.548 114.050  93.895  0.00 57.83           C  
ATOM  16733  C   LEU R 381     123.003 115.332  94.507  0.00 57.83           C  
ATOM  16734  O   LEU R 381     121.883 115.741  94.184  0.00 57.83           O  
ATOM  16735  CB  LEU R 381     123.167 112.826  94.724  0.00 57.83           C  
ATOM  16736  CG  LEU R 381     123.525 111.517  94.009  0.00 57.83           C  
ATOM  16737  CD1 LEU R 381     123.345 110.303  94.900  0.00 57.83           C  
ATOM  16738  CD2 LEU R 381     122.693 111.344  92.746  0.00 57.83           C  
ATOM  16739  H   LEU R 381     125.585 113.544  94.341  0.00  0.00           H  
ATOM  16740  HA  LEU R 381     123.108 113.936  92.904  0.00  0.00           H  
ATOM  16741  HB2 LEU R 381     123.679 112.866  95.686  0.00  0.00           H  
ATOM  16742  HB3 LEU R 381     122.097 112.846  94.929  0.00  0.00           H  
ATOM  16743  HG  LEU R 381     124.574 111.568  93.717  0.00  0.00           H  
ATOM  16744 HD11 LEU R 381     123.612 109.403  94.346  0.00  0.00           H  
ATOM  16745 HD12 LEU R 381     123.989 110.395  95.775  0.00  0.00           H  
ATOM  16746 HD13 LEU R 381     122.305 110.238  95.220  0.00  0.00           H  
ATOM  16747 HD21 LEU R 381     122.965 110.409  92.257  0.00  0.00           H  
ATOM  16748 HD22 LEU R 381     121.635 111.323  93.007  0.00  0.00           H  
ATOM  16749 HD23 LEU R 381     122.883 112.177  92.069  0.00  0.00           H  
ATOM  16750  N   PHE R 382     123.766 115.998  95.396  0.00 54.02           N  
ATOM  16751  CA  PHE R 382     123.426 117.346  95.887  0.00 54.02           C  
ATOM  16752  C   PHE R 382     123.283 118.312  94.713  0.00 54.02           C  
ATOM  16753  O   PHE R 382     122.239 118.941  94.538  0.00 54.02           O  
ATOM  16754  CB  PHE R 382     124.491 117.869  96.883  0.00 54.02           C  
ATOM  16755  CG  PHE R 382     124.484 119.344  97.272  0.00 54.02           C  
ATOM  16756  CD1 PHE R 382     123.370 119.921  97.913  0.00 54.02           C  
ATOM  16757  CD2 PHE R 382     125.626 120.145  97.040  0.00 54.02           C  
ATOM  16758  CE1 PHE R 382     123.387 121.267  98.251  0.00 54.02           C  
ATOM  16759  CE2 PHE R 382     125.627 121.485  97.399  0.00 54.02           C  
ATOM  16760  CZ  PHE R 382     124.506 122.049  97.992  0.00 54.02           C  
ATOM  16761  H   PHE R 382     124.678 115.638  95.646  0.00  0.00           H  
ATOM  16762  HA  PHE R 382     122.462 117.301  96.398  0.00  0.00           H  
ATOM  16763  HB2 PHE R 382     124.473 117.276  97.797  0.00  0.00           H  
ATOM  16764  HB3 PHE R 382     125.455 117.713  96.407  0.00  0.00           H  
ATOM  16765  HD1 PHE R 382     122.502 119.322  98.148  0.00  0.00           H  
ATOM  16766  HD2 PHE R 382     126.511 119.719  96.589  0.00  0.00           H  
ATOM  16767  HE1 PHE R 382     122.526 121.703  98.728  0.00  0.00           H  
ATOM  16768  HE2 PHE R 382     126.506 122.086  97.222  0.00  0.00           H  
ATOM  16769  HZ  PHE R 382     124.509 123.094  98.269  0.00  0.00           H  
ATOM  16770  N   ILE R 383     124.328 118.345  93.882  0.00 55.90           N  
ATOM  16771  CA  ILE R 383     124.393 119.335  92.814  0.00 55.90           C  
ATOM  16772  C   ILE R 383     123.423 118.976  91.697  0.00 55.90           C  
ATOM  16773  O   ILE R 383     122.639 119.813  91.238  0.00 55.90           O  
ATOM  16774  CB  ILE R 383     125.836 119.454  92.296  0.00 55.90           C  
ATOM  16775  CG1 ILE R 383     126.722 120.071  93.378  0.00 55.90           C  
ATOM  16776  CG2 ILE R 383     125.893 120.280  91.028  0.00 55.90           C  
ATOM  16777  CD1 ILE R 383     128.196 120.044  93.058  0.00 55.90           C  
ATOM  16778  H   ILE R 383     125.095 117.698  93.997  0.00  0.00           H  
ATOM  16779  HA  ILE R 383     124.098 120.300  93.225  0.00  0.00           H  
ATOM  16780  HB  ILE R 383     126.207 118.454  92.074  0.00  0.00           H  
ATOM  16781 HG12 ILE R 383     126.410 121.100  93.557  0.00  0.00           H  
ATOM  16782 HG13 ILE R 383     126.548 119.557  94.324  0.00  0.00           H  
ATOM  16783 HG21 ILE R 383     126.925 120.348  90.684  0.00  0.00           H  
ATOM  16784 HG22 ILE R 383     125.284 119.807  90.258  0.00  0.00           H  
ATOM  16785 HG23 ILE R 383     125.511 121.281  91.228  0.00  0.00           H  
ATOM  16786 HD11 ILE R 383     128.754 120.500  93.876  0.00  0.00           H  
ATOM  16787 HD12 ILE R 383     128.521 119.012  92.928  0.00  0.00           H  
ATOM  16788 HD13 ILE R 383     128.379 120.600  92.139  0.00  0.00           H  
ATOM  16789  N   ILE R 384     123.460 117.723  91.247  0.00 58.65           N  
ATOM  16790  CA  ILE R 384     122.577 117.295  90.168  0.00 58.65           C  
ATOM  16791  C   ILE R 384     121.123 117.553  90.538  0.00 58.65           C  
ATOM  16792  O   ILE R 384     120.323 117.995  89.705  0.00 58.65           O  
ATOM  16793  CB  ILE R 384     122.830 115.810  89.844  0.00 58.65           C  
ATOM  16794  CG1 ILE R 384     124.193 115.642  89.171  0.00 58.65           C  
ATOM  16795  CG2 ILE R 384     121.734 115.244  88.959  0.00 58.65           C  
ATOM  16796  CD1 ILE R 384     124.671 114.206  89.101  0.00 58.65           C  
ATOM  16797  H   ILE R 384     124.104 117.059  91.653  0.00  0.00           H  
ATOM  16798  HA  ILE R 384     122.813 117.883  89.281  0.00  0.00           H  
ATOM  16799  HB  ILE R 384     122.838 115.251  90.780  0.00  0.00           H  
ATOM  16800 HG12 ILE R 384     124.153 116.059  88.165  0.00  0.00           H  
ATOM  16801 HG13 ILE R 384     124.933 116.244  89.698  0.00  0.00           H  
ATOM  16802 HG21 ILE R 384     121.942 114.195  88.749  0.00  0.00           H  
ATOM  16803 HG22 ILE R 384     120.774 115.329  89.469  0.00  0.00           H  
ATOM  16804 HG23 ILE R 384     121.698 115.801  88.023  0.00  0.00           H  
ATOM  16805 HD11 ILE R 384     125.644 114.170  88.611  0.00  0.00           H  
ATOM  16806 HD12 ILE R 384     124.758 113.802  90.110  0.00  0.00           H  
ATOM  16807 HD13 ILE R 384     123.956 113.612  88.532  0.00  0.00           H  
ATOM  16808  N   CYS R 385     120.759 117.289  91.793  0.00 61.07           N  
ATOM  16809  CA  CYS R 385     119.365 117.406  92.201  0.00 61.07           C  
ATOM  16810  C   CYS R 385     118.933 118.863  92.324  0.00 61.07           C  
ATOM  16811  O   CYS R 385     117.865 119.245  91.832  0.00 61.07           O  
ATOM  16812  CB  CYS R 385     119.145 116.665  93.519  0.00 61.07           C  
ATOM  16813  SG  CYS R 385     119.265 114.867  93.376  0.00 61.07           S  
ATOM  16814  H   CYS R 385     121.452 117.005  92.471  0.00  0.00           H  
ATOM  16815  HA  CYS R 385     118.747 116.932  91.438  0.00  0.00           H  
ATOM  16816  HB2 CYS R 385     119.866 117.018  94.257  0.00  0.00           H  
ATOM  16817  HB3 CYS R 385     118.169 116.931  93.925  0.00  0.00           H  
ATOM  16818  HG  CYS R 385     120.481 114.535  92.934  0.00  0.00           H  
ATOM  16819  N   TRP R 386     119.762 119.655  93.023  0.00 57.65           N  
ATOM  16820  CA  TRP R 386     119.447 121.031  93.383  0.00 57.65           C  
ATOM  16821  C   TRP R 386     119.871 122.051  92.321  0.00 57.65           C  
ATOM  16822  O   TRP R 386     119.120 123.004  92.112  0.00 57.65           O  
ATOM  16823  CB  TRP R 386     120.050 121.385  94.760  0.00 57.65           C  
ATOM  16824  CG  TRP R 386     119.402 120.731  95.945  0.00 57.65           C  
ATOM  16825  CD1 TRP R 386     119.966 119.798  96.744  0.00 57.65           C  
ATOM  16826  CD2 TRP R 386     118.046 120.920  96.456  0.00 57.65           C  
ATOM  16827  CE2 TRP R 386     117.872 120.084  97.603  0.00 57.65           C  
ATOM  16828  CE3 TRP R 386     116.937 121.707  96.063  0.00 57.65           C  
ATOM  16829  NE1 TRP R 386     119.077 119.429  97.734  0.00 57.65           N  
ATOM  16830  CZ2 TRP R 386     116.667 120.037  98.324  0.00 57.65           C  
ATOM  16831  CZ3 TRP R 386     115.712 121.640  96.758  0.00 57.65           C  
ATOM  16832  CH2 TRP R 386     115.577 120.813  97.890  0.00 57.65           C  
ATOM  16833  H   TRP R 386     120.625 119.278  93.405  0.00  0.00           H  
ATOM  16834  HA  TRP R 386     118.364 121.135  93.473  0.00  0.00           H  
ATOM  16835  HB2 TRP R 386     121.119 121.179  94.772  0.00  0.00           H  
ATOM  16836  HB3 TRP R 386     119.983 122.455  94.934  0.00  0.00           H  
ATOM  16837  HD1 TRP R 386     120.962 119.411  96.610  0.00  0.00           H  
ATOM  16838  HE1 TRP R 386     119.282 118.712  98.431  0.00  0.00           H  
ATOM  16839  HE3 TRP R 386     117.022 122.348  95.198  0.00  0.00           H  
ATOM  16840  HZ2 TRP R 386     116.567 119.383  99.178  0.00  0.00           H  
ATOM  16841  HZ3 TRP R 386     114.867 122.214  96.412  0.00  0.00           H  
ATOM  16842  HH2 TRP R 386     114.634 120.753  98.413  0.00  0.00           H  
ATOM  16843  N   LEU R 387     121.020 121.857  91.642  0.00 58.96           N  
ATOM  16844  CA  LEU R 387     121.604 122.903  90.808  0.00 58.96           C  
ATOM  16845  C   LEU R 387     120.699 123.303  89.652  0.00 58.96           C  
ATOM  16846  O   LEU R 387     120.612 124.509  89.364  0.00 58.96           O  
ATOM  16847  CB  LEU R 387     122.971 122.461  90.275  0.00 58.96           C  
ATOM  16848  CG  LEU R 387     123.750 123.544  89.526  0.00 58.96           C  
ATOM  16849  CD1 LEU R 387     124.087 124.688  90.458  0.00 58.96           C  
ATOM  16850  CD2 LEU R 387     125.007 122.985  88.896  0.00 58.96           C  
ATOM  16851  H   LEU R 387     121.472 120.959  91.735  0.00  0.00           H  
ATOM  16852  HA  LEU R 387     121.757 123.783  91.433  0.00  0.00           H  
ATOM  16853  HB2 LEU R 387     123.576 122.087  91.101  0.00  0.00           H  
ATOM  16854  HB3 LEU R 387     122.842 121.595  89.626  0.00  0.00           H  
ATOM  16855  HG  LEU R 387     123.114 123.931  88.730  0.00  0.00           H  
ATOM  16856 HD11 LEU R 387     124.641 125.451  89.912  0.00  0.00           H  
ATOM  16857 HD12 LEU R 387     123.167 125.120  90.852  0.00  0.00           H  
ATOM  16858 HD13 LEU R 387     124.696 124.318  91.283  0.00  0.00           H  
ATOM  16859 HD21 LEU R 387     125.536 123.781  88.372  0.00  0.00           H  
ATOM  16860 HD22 LEU R 387     125.650 122.572  89.673  0.00  0.00           H  
ATOM  16861 HD23 LEU R 387     124.741 122.199  88.189  0.00  0.00           H  
ATOM  16862  N   PRO R 388     120.030 122.384  88.949  0.00 62.10           N  
ATOM  16863  CA  PRO R 388     119.157 122.809  87.844  0.00 62.10           C  
ATOM  16864  C   PRO R 388     118.233 123.948  88.227  0.00 62.10           C  
ATOM  16865  O   PRO R 388     118.012 124.870  87.432  0.00 62.10           O  
ATOM  16866  CB  PRO R 388     118.384 121.527  87.518  0.00 62.10           C  
ATOM  16867  CG  PRO R 388     119.319 120.439  87.896  0.00 62.10           C  
ATOM  16868  CD  PRO R 388     119.978 120.928  89.150  0.00 62.10           C  
ATOM  16869  HA  PRO R 388     119.764 123.100  86.987  0.00  0.00           H  
ATOM  16870  HB2 PRO R 388     117.495 121.473  88.146  0.00  0.00           H  
ATOM  16871  HB3 PRO R 388     118.194 121.483  86.446  0.00  0.00           H  
ATOM  16872  HG2 PRO R 388     118.751 119.535  88.116  0.00  0.00           H  
ATOM  16873  HG3 PRO R 388     120.071 120.321  87.115  0.00  0.00           H  
ATOM  16874  HD2 PRO R 388     119.337 120.706  90.003  0.00  0.00           H  
ATOM  16875  HD3 PRO R 388     120.994 120.535  89.199  0.00  0.00           H  
ATOM  16876  N   PHE R 389     117.603 123.837  89.409  0.00 65.10           N  
ATOM  16877  CA  PHE R 389     116.547 124.736  89.871  0.00 65.10           C  
ATOM  16878  C   PHE R 389     117.031 126.185  90.041  0.00 65.10           C  
ATOM  16879  O   PHE R 389     116.277 127.114  89.756  0.00 65.10           O  
ATOM  16880  CB  PHE R 389     115.915 124.161  91.161  0.00 65.10           C  
ATOM  16881  CG  PHE R 389     114.779 124.975  91.758  0.00 65.10           C  
ATOM  16882  CD1 PHE R 389     113.467 124.856  91.253  0.00 65.10           C  
ATOM  16883  CD2 PHE R 389     115.059 125.984  92.702  0.00 65.10           C  
ATOM  16884  CE1 PHE R 389     112.464 125.684  91.738  0.00 65.10           C  
ATOM  16885  CE2 PHE R 389     114.046 126.806  93.171  0.00 65.10           C  
ATOM  16886  CZ  PHE R 389     112.754 126.653  92.690  0.00 65.10           C  
ATOM  16887  H   PHE R 389     117.876 123.106  90.054  0.00  0.00           H  
ATOM  16888  HA  PHE R 389     115.775 124.757  89.099  0.00  0.00           H  
ATOM  16889  HB2 PHE R 389     115.532 123.160  90.966  0.00  0.00           H  
ATOM  16890  HB3 PHE R 389     116.683 124.038  91.926  0.00  0.00           H  
ATOM  16891  HD1 PHE R 389     113.231 124.121  90.499  0.00  0.00           H  
ATOM  16892  HD2 PHE R 389     116.069 126.123  93.049  0.00  0.00           H  
ATOM  16893  HE1 PHE R 389     111.451 125.581  91.376  0.00  0.00           H  
ATOM  16894  HE2 PHE R 389     114.263 127.569  93.906  0.00  0.00           H  
ATOM  16895  HZ  PHE R 389     111.961 127.290  93.058  0.00  0.00           H  
ATOM  16896  N   PHE R 390     118.288 126.345  90.476  0.00 64.25           N  
ATOM  16897  CA  PHE R 390     118.915 127.650  90.675  0.00 64.25           C  
ATOM  16898  C   PHE R 390     119.505 128.191  89.372  0.00 64.25           C  
ATOM  16899  O   PHE R 390     119.478 129.403  89.173  0.00 64.25           O  
ATOM  16900  CB  PHE R 390     119.964 127.580  91.802  0.00 64.25           C  
ATOM  16901  CG  PHE R 390     119.338 127.080  93.086  0.00 64.25           C  
ATOM  16902  CD1 PHE R 390     118.390 127.879  93.754  0.00 64.25           C  
ATOM  16903  CD2 PHE R 390     119.494 125.734  93.470  0.00 64.25           C  
ATOM  16904  CE1 PHE R 390     117.617 127.332  94.763  0.00 64.25           C  
ATOM  16905  CE2 PHE R 390     118.711 125.209  94.486  0.00 64.25           C  
ATOM  16906  CZ  PHE R 390     117.770 125.999  95.119  0.00 64.25           C  
ATOM  16907  H   PHE R 390     118.844 125.527  90.686  0.00  0.00           H  
ATOM  16908  HA  PHE R 390     118.149 128.358  90.993  0.00  0.00           H  
ATOM  16909  HB2 PHE R 390     120.810 126.949  91.525  0.00  0.00           H  
ATOM  16910  HB3 PHE R 390     120.369 128.578  91.980  0.00  0.00           H  
ATOM  16911  HD1 PHE R 390     118.212 128.898  93.442  0.00  0.00           H  
ATOM  16912  HD2 PHE R 390     120.202 125.101  92.957  0.00  0.00           H  
ATOM  16913  HE1 PHE R 390     116.859 127.940  95.230  0.00  0.00           H  
ATOM  16914  HE2 PHE R 390     118.801 124.173  94.762  0.00  0.00           H  
ATOM  16915  HZ  PHE R 390     117.134 125.557  95.869  0.00  0.00           H  
ATOM  16916  N   ILE R 391     119.969 127.291  88.492  0.00 69.56           N  
ATOM  16917  CA  ILE R 391     120.524 127.631  87.185  0.00 69.56           C  
ATOM  16918  C   ILE R 391     119.432 128.190  86.287  0.00 69.56           C  
ATOM  16919  O   ILE R 391     119.600 129.237  85.651  0.00 69.56           O  
ATOM  16920  CB  ILE R 391     121.201 126.398  86.554  0.00 69.56           C  
ATOM  16921  CG1 ILE R 391     122.504 126.051  87.281  0.00 69.56           C  
ATOM  16922  CG2 ILE R 391     121.465 126.606  85.066  0.00 69.56           C  
ATOM  16923  CD1 ILE R 391     123.584 127.131  87.211  0.00 69.56           C  
ATOM  16924  H   ILE R 391     119.920 126.324  88.778  0.00  0.00           H  
ATOM  16925  HA  ILE R 391     121.281 128.403  87.325  0.00  0.00           H  
ATOM  16926  HB  ILE R 391     120.522 125.552  86.659  0.00  0.00           H  
ATOM  16927 HG12 ILE R 391     122.286 125.826  88.325  0.00  0.00           H  
ATOM  16928 HG13 ILE R 391     122.901 125.117  86.883  0.00  0.00           H  
ATOM  16929 HG21 ILE R 391     121.943 125.717  84.654  0.00  0.00           H  
ATOM  16930 HG22 ILE R 391     120.521 126.783  84.550  0.00  0.00           H  
ATOM  16931 HG23 ILE R 391     122.120 127.467  84.929  0.00  0.00           H  
ATOM  16932 HD11 ILE R 391     124.469 126.797  87.753  0.00  0.00           H  
ATOM  16933 HD12 ILE R 391     123.846 127.317  86.169  0.00  0.00           H  
ATOM  16934 HD13 ILE R 391     123.209 128.050  87.661  0.00  0.00           H  
ATOM  16935  N   THR R 392     118.292 127.504  86.227  0.00 73.43           N  
ATOM  16936  CA  THR R 392     117.177 128.011  85.442  0.00 73.43           C  
ATOM  16937  C   THR R 392     116.607 129.287  86.040  0.00 73.43           C  
ATOM  16938  O   THR R 392     116.175 130.176  85.300  0.00 73.43           O  
ATOM  16939  CB  THR R 392     116.084 126.949  85.345  0.00 73.43           C  
ATOM  16940  CG2 THR R 392     116.584 125.736  84.584  0.00 73.43           C  
ATOM  16941  OG1 THR R 392     115.684 126.552  86.661  0.00 73.43           O  
ATOM  16942  H   THR R 392     118.201 126.631  86.727  0.00  0.00           H  
ATOM  16943  HA  THR R 392     117.535 128.231  84.436  0.00  0.00           H  
ATOM  16944  HB  THR R 392     115.224 127.369  84.822  0.00  0.00           H  
ATOM  16945  HG1 THR R 392     114.997 125.884  86.599  0.00  0.00           H  
ATOM  16946 HG21 THR R 392     115.791 124.991  84.526  0.00  0.00           H  
ATOM  16947 HG22 THR R 392     116.877 126.034  83.577  0.00  0.00           H  
ATOM  16948 HG23 THR R 392     117.444 125.311  85.102  0.00  0.00           H  
ATOM  16949  N   HIS R 393     116.560 129.390  87.382  0.00 73.35           N  
ATOM  16950  CA  HIS R 393     116.025 130.565  88.078  0.00 73.35           C  
ATOM  16951  C   HIS R 393     116.880 131.812  87.881  0.00 73.35           C  
ATOM  16952  O   HIS R 393     116.346 132.855  87.500  0.00 73.35           O  
ATOM  16953  CB  HIS R 393     115.815 130.327  89.590  0.00 73.35           C  
ATOM  16954  CG  HIS R 393     114.374 130.102  89.943  0.00 73.35           C  
ATOM  16955  CD2 HIS R 393     113.329 130.990  90.027  0.00 73.35           C  
ATOM  16956  ND1 HIS R 393     113.843 128.865  90.253  0.00 73.35           N  
ATOM  16957  CE1 HIS R 393     112.535 129.039  90.470  0.00 73.35           C  
ATOM  16958  NE2 HIS R 393     112.155 130.303  90.320  0.00 73.35           N  
ATOM  16959  H   HIS R 393     116.769 128.565  87.933  0.00  0.00           H  
ATOM  16960  HA  HIS R 393     115.057 130.794  87.627  0.00  0.00           H  
ATOM  16961  HB2 HIS R 393     116.439 129.521  89.961  0.00  0.00           H  
ATOM  16962  HB3 HIS R 393     116.121 131.198  90.174  0.00  0.00           H  
ATOM  16963  HD1 HIS R 393     114.360 127.986  90.304  0.00  0.00           H  
ATOM  16964  HD2 HIS R 393     113.329 132.058  89.869  0.00  0.00           H  
ATOM  16965  HE1 HIS R 393     111.844 128.240  90.705  0.00  0.00           H  
ATOM  16966  N   ILE R 394     118.187 131.701  88.165  0.00 73.95           N  
ATOM  16967  CA  ILE R 394     119.031 132.890  88.160  0.00 73.95           C  
ATOM  16968  C   ILE R 394     119.273 133.360  86.734  0.00 73.95           C  
ATOM  16969  O   ILE R 394     119.343 134.565  86.465  0.00 73.95           O  
ATOM  16970  CB  ILE R 394     120.352 132.617  88.905  0.00 73.95           C  
ATOM  16971  CG1 ILE R 394     120.986 133.931  89.371  0.00 73.95           C  
ATOM  16972  CG2 ILE R 394     121.335 131.849  88.021  0.00 73.95           C  
ATOM  16973  CD1 ILE R 394     120.220 134.645  90.472  0.00 73.95           C  
ATOM  16974  H   ILE R 394     118.570 130.797  88.401  0.00  0.00           H  
ATOM  16975  HA  ILE R 394     118.502 133.681  88.691  0.00  0.00           H  
ATOM  16976  HB  ILE R 394     120.133 132.010  89.783  0.00  0.00           H  
ATOM  16977 HG12 ILE R 394     122.006 133.741  89.706  0.00  0.00           H  
ATOM  16978 HG13 ILE R 394     121.099 134.600  88.518  0.00  0.00           H  
ATOM  16979 HG21 ILE R 394     122.258 131.671  88.573  0.00  0.00           H  
ATOM  16980 HG22 ILE R 394     120.895 130.895  87.732  0.00  0.00           H  
ATOM  16981 HG23 ILE R 394     121.554 132.433  87.127  0.00  0.00           H  
ATOM  16982 HD11 ILE R 394     120.740 135.565  90.740  0.00  0.00           H  
ATOM  16983 HD12 ILE R 394     119.217 134.885  90.120  0.00  0.00           H  
ATOM  16984 HD13 ILE R 394     120.153 133.998  91.347  0.00  0.00           H  
ATOM  16985  N   LEU R 395     119.400 132.421  85.798  0.00 80.97           N  
ATOM  16986  CA  LEU R 395     119.603 132.804  84.408  0.00 80.97           C  
ATOM  16987  C   LEU R 395     118.343 133.428  83.822  0.00 80.97           C  
ATOM  16988  O   LEU R 395     118.420 134.443  83.124  0.00 80.97           O  
ATOM  16989  CB  LEU R 395     120.039 131.585  83.595  0.00 80.97           C  
ATOM  16990  CG  LEU R 395     120.080 131.706  82.070  0.00 80.97           C  
ATOM  16991  CD1 LEU R 395     121.326 132.459  81.622  0.00 80.97           C  
ATOM  16992  CD2 LEU R 395     120.029 130.327  81.441  0.00 80.97           C  
ATOM  16993  H   LEU R 395     119.355 131.445  86.053  0.00  0.00           H  
ATOM  16994  HA  LEU R 395     120.402 133.545  84.370  0.00  0.00           H  
ATOM  16995  HB2 LEU R 395     121.012 131.247  83.952  0.00  0.00           H  
ATOM  16996  HB3 LEU R 395     119.417 130.733  83.869  0.00  0.00           H  
ATOM  16997  HG  LEU R 395     119.203 132.266  81.745  0.00  0.00           H  
ATOM  16998 HD11 LEU R 395     121.335 132.533  80.535  0.00  0.00           H  
ATOM  16999 HD12 LEU R 395     121.321 133.460  82.054  0.00  0.00           H  
ATOM  17000 HD13 LEU R 395     122.215 131.924  81.956  0.00  0.00           H  
ATOM  17001 HD21 LEU R 395     120.059 130.421  80.355  0.00  0.00           H  
ATOM  17002 HD22 LEU R 395     120.884 129.742  81.778  0.00  0.00           H  
ATOM  17003 HD23 LEU R 395     119.107 129.826  81.737  0.00  0.00           H  
ATOM  17004  N   ASN R 396     117.150 132.908  84.168  0.00 83.10           N  
ATOM  17005  CA  ASN R 396     115.843 133.444  83.728  0.00 83.10           C  
ATOM  17006  C   ASN R 396     115.619 134.930  84.083  0.00 83.10           C  
ATOM  17007  O   ASN R 396     114.981 135.641  83.315  0.00 83.10           O  
ATOM  17008  CB  ASN R 396     114.712 132.541  84.295  0.00 83.10           C  
ATOM  17009  CG  ASN R 396     113.275 133.040  84.106  0.00 83.10           C  
ATOM  17010  ND2 ASN R 396     112.408 132.853  85.095  0.00 83.10           N  
ATOM  17011  OD1 ASN R 396     112.908 133.529  83.047  0.00 83.10           O  
ATOM  17012  H   ASN R 396     117.110 132.087  84.760  0.00  0.00           H  
ATOM  17013  HA  ASN R 396     115.843 133.345  82.640  0.00  0.00           H  
ATOM  17014  HB2 ASN R 396     114.763 131.559  83.828  0.00  0.00           H  
ATOM  17015  HB3 ASN R 396     114.866 132.402  85.365  0.00  0.00           H  
ATOM  17016 HD21 ASN R 396     112.622 132.262  85.898  0.00  0.00           H  
ATOM  17017 HD22 ASN R 396     111.455 133.139  84.949  0.00  0.00           H  
ATOM  17018  N   ILE R 397     116.097 135.374  85.251  0.00 79.52           N  
ATOM  17019  CA  ILE R 397     115.733 136.697  85.760  0.00 79.52           C  
ATOM  17020  C   ILE R 397     116.619 137.834  85.187  0.00 79.52           C  
ATOM  17021  O   ILE R 397     116.089 138.888  84.838  0.00 79.52           O  
ATOM  17022  CB  ILE R 397     115.667 136.690  87.317  0.00 79.52           C  
ATOM  17023  CG1 ILE R 397     114.536 135.732  87.790  0.00 79.52           C  
ATOM  17024  CG2 ILE R 397     115.465 138.084  87.949  0.00 79.52           C  
ATOM  17025  CD1 ILE R 397     114.729 135.137  89.192  0.00 79.52           C  
ATOM  17026  H   ILE R 397     116.583 134.734  85.865  0.00  0.00           H  
ATOM  17027  HA  ILE R 397     114.718 136.927  85.425  0.00  0.00           H  
ATOM  17028  HB  ILE R 397     116.616 136.296  87.684  0.00  0.00           H  
ATOM  17029 HG12 ILE R 397     113.579 136.251  87.740  0.00  0.00           H  
ATOM  17030 HG13 ILE R 397     114.430 134.888  87.108  0.00  0.00           H  
ATOM  17031 HG21 ILE R 397     115.256 138.018  89.015  0.00  0.00           H  
ATOM  17032 HG22 ILE R 397     116.347 138.715  87.832  0.00  0.00           H  
ATOM  17033 HG23 ILE R 397     114.621 138.602  87.494  0.00  0.00           H  
ATOM  17034 HD11 ILE R 397     114.231 134.172  89.277  0.00  0.00           H  
ATOM  17035 HD12 ILE R 397     115.779 134.945  89.404  0.00  0.00           H  
ATOM  17036 HD13 ILE R 397     114.320 135.785  89.966  0.00  0.00           H  
ATOM  17037  N   HIS R 398     117.938 137.609  85.084  0.00 84.75           N  
ATOM  17038  CA  HIS R 398     118.896 138.600  84.615  0.00 84.75           C  
ATOM  17039  C   HIS R 398     119.004 138.598  83.096  0.00 84.75           C  
ATOM  17040  O   HIS R 398     119.428 139.602  82.515  0.00 84.75           O  
ATOM  17041  CB  HIS R 398     120.256 138.362  85.265  0.00 84.75           C  
ATOM  17042  CG  HIS R 398     120.265 138.620  86.741  0.00 84.75           C  
ATOM  17043  CD2 HIS R 398     120.570 139.853  87.277  0.00 84.75           C  
ATOM  17044  ND1 HIS R 398     119.996 137.810  87.792  0.00 84.75           N  
ATOM  17045  CE1 HIS R 398     120.149 138.561  88.932  0.00 84.75           C  
ATOM  17046  NE2 HIS R 398     120.496 139.790  88.594  0.00 84.75           N  
ATOM  17047  H   HIS R 398     118.273 136.772  85.539  0.00  0.00           H  
ATOM  17048  HA  HIS R 398     118.542 139.583  84.926  0.00  0.00           H  
ATOM  17049  HB2 HIS R 398     120.573 137.337  85.075  0.00  0.00           H  
ATOM  17050  HB3 HIS R 398     121.003 138.993  84.783  0.00  0.00           H  
ATOM  17051  HD1 HIS R 398     119.722 136.779  87.623  0.00  0.00           H  
ATOM  17052  HD2 HIS R 398     120.802 140.625  86.668  0.00  0.00           H  
ATOM  17053  HE1 HIS R 398     119.996 138.141  89.838  0.00  0.00           H  
ATOM  17054  N   CYS R 399     118.636 137.495  82.448  0.00 97.78           N  
ATOM  17055  CA  CYS R 399     118.649 137.380  80.997  0.00 97.78           C  
ATOM  17056  C   CYS R 399     117.217 137.459  80.499  0.00 97.78           C  
ATOM  17057  O   CYS R 399     116.302 136.914  81.123  0.00 97.78           O  
ATOM  17058  CB  CYS R 399     119.301 136.070  80.529  0.00 97.78           C  
ATOM  17059  SG  CYS R 399     118.236 134.574  80.422  0.00 97.78           S  
ATOM  17060  H   CYS R 399     118.329 136.684  82.966  0.00  0.00           H  
ATOM  17061  HA  CYS R 399     119.210 138.218  80.584  0.00  0.00           H  
ATOM  17062  HB2 CYS R 399     119.783 136.235  79.566  0.00  0.00           H  
ATOM  17063  HB3 CYS R 399     120.161 135.852  81.163  0.00  0.00           H  
ATOM  17064  N   ASP R 400     117.024 138.138  79.369  0.00110.09           N  
ATOM  17065  CA  ASP R 400     115.688 138.284  78.803  0.00110.09           C  
ATOM  17066  C   ASP R 400     115.364 137.005  78.035  0.00110.09           C  
ATOM  17067  O   ASP R 400     115.353 136.948  76.804  0.00110.09           O  
ATOM  17068  CB  ASP R 400     115.611 139.515  77.912  0.00110.09           C  
ATOM  17069  CG  ASP R 400     115.759 140.808  78.691  0.00110.09           C  
ATOM  17070  OD1 ASP R 400     114.730 141.458  78.971  0.00110.09           O  
ATOM  17071  OD2 ASP R 400     116.907 141.175  79.023  0.00110.09           O1-
ATOM  17072  H   ASP R 400     117.809 138.560  78.893  0.00  0.00           H  
ATOM  17073  HA  ASP R 400     114.972 138.395  79.617  0.00  0.00           H  
ATOM  17074  HB2 ASP R 400     116.389 139.460  77.150  0.00  0.00           H  
ATOM  17075  HB3 ASP R 400     114.659 139.519  77.381  0.00  0.00           H  
ATOM  17076  N   CYS R 401     115.097 135.958  78.811  0.00105.46           N  
ATOM  17077  CA  CYS R 401     114.798 134.643  78.279  0.00105.46           C  
ATOM  17078  C   CYS R 401     113.483 134.152  78.869  0.00105.46           C  
ATOM  17079  O   CYS R 401     113.091 134.552  79.969  0.00105.46           O  
ATOM  17080  CB  CYS R 401     115.936 133.661  78.590  0.00105.46           C  
ATOM  17081  SG  CYS R 401     117.632 134.354  78.491  0.00105.46           S  
ATOM  17082  H   CYS R 401     115.097 136.061  79.816  0.00  0.00           H  
ATOM  17083  HA  CYS R 401     114.689 134.720  77.197  0.00  0.00           H  
ATOM  17084  HB2 CYS R 401     115.780 133.231  79.579  0.00  0.00           H  
ATOM  17085  HB3 CYS R 401     115.860 132.800  77.926  0.00  0.00           H  
ATOM  17086  N   ASN R 402     112.809 133.277  78.129  0.00 97.81           N  
ATOM  17087  CA  ASN R 402     111.515 132.726  78.518  0.00 97.81           C  
ATOM  17088  C   ASN R 402     111.690 131.275  78.942  0.00 97.81           C  
ATOM  17089  O   ASN R 402     112.168 130.451  78.155  0.00 97.81           O  
ATOM  17090  CB  ASN R 402     110.505 132.834  77.376  0.00 97.81           C  
ATOM  17091  CG  ASN R 402     109.142 132.283  77.750  0.00 97.81           C  
ATOM  17092  ND2 ASN R 402     108.177 132.443  76.855  0.00 97.81           N  
ATOM  17093  OD1 ASN R 402     108.957 131.725  78.831  0.00 97.81           O  
ATOM  17094  H   ASN R 402     113.190 132.961  77.248  0.00  0.00           H  
ATOM  17095  HA  ASN R 402     111.138 133.293  79.369  0.00  0.00           H  
ATOM  17096  HB2 ASN R 402     110.405 133.878  77.079  0.00  0.00           H  
ATOM  17097  HB3 ASN R 402     110.885 132.300  76.505  0.00  0.00           H  
ATOM  17098 HD21 ASN R 402     108.371 132.911  75.981  0.00  0.00           H  
ATOM  17099 HD22 ASN R 402     107.248 132.097  77.047  0.00  0.00           H  
ATOM  17100  N   ILE R 403     111.309 130.965  80.174  0.00 83.31           N  
ATOM  17101  CA  ILE R 403     111.382 129.606  80.702  0.00 83.31           C  
ATOM  17102  C   ILE R 403     109.958 129.069  80.809  0.00 83.31           C  
ATOM  17103  O   ILE R 403     109.117 129.692  81.470  0.00 83.31           O  
ATOM  17104  CB  ILE R 403     112.092 129.556  82.064  0.00 83.31           C  
ATOM  17105  CG1 ILE R 403     112.102 128.120  82.581  0.00 83.31           C  
ATOM  17106  CG2 ILE R 403     111.395 130.450  83.077  0.00 83.31           C  
ATOM  17107  CD1 ILE R 403     113.008 127.906  83.754  0.00 83.31           C  
ATOM  17108  H   ILE R 403     110.951 131.683  80.788  0.00  0.00           H  
ATOM  17109  HA  ILE R 403     111.936 128.987  79.997  0.00  0.00           H  
ATOM  17110  HB  ILE R 403     113.120 129.895  81.940  0.00  0.00           H  
ATOM  17111 HG12 ILE R 403     111.087 127.825  82.849  0.00  0.00           H  
ATOM  17112 HG13 ILE R 403     112.391 127.447  81.774  0.00  0.00           H  
ATOM  17113 HG21 ILE R 403     111.918 130.395  84.032  0.00  0.00           H  
ATOM  17114 HG22 ILE R 403     111.401 131.479  82.719  0.00  0.00           H  
ATOM  17115 HG23 ILE R 403     110.365 130.117  83.208  0.00  0.00           H  
ATOM  17116 HD11 ILE R 403     112.961 126.862  84.064  0.00  0.00           H  
ATOM  17117 HD12 ILE R 403     114.031 128.156  83.474  0.00  0.00           H  
ATOM  17118 HD13 ILE R 403     112.692 128.544  84.579  0.00  0.00           H  
ATOM  17119  N   PRO R 404     109.631 127.946  80.165  0.00 82.68           N  
ATOM  17120  CA  PRO R 404     108.271 127.430  80.258  0.00 82.68           C  
ATOM  17121  C   PRO R 404     108.015 126.826  81.628  0.00 82.68           C  
ATOM  17122  O   PRO R 404     108.950 126.350  82.294  0.00 82.68           O  
ATOM  17123  CB  PRO R 404     108.222 126.360  79.154  0.00 82.68           C  
ATOM  17124  CG  PRO R 404     109.617 125.897  79.039  0.00 82.68           C  
ATOM  17125  CD  PRO R 404     110.482 127.096  79.314  0.00 82.68           C  
ATOM  17126  HA  PRO R 404     107.550 128.221  80.052  0.00  0.00           H  
ATOM  17127  HB2 PRO R 404     107.593 125.532  79.482  0.00  0.00           H  
ATOM  17128  HB3 PRO R 404     107.917 126.824  78.216  0.00  0.00           H  
ATOM  17129  HG2 PRO R 404     109.808 125.132  79.792  0.00  0.00           H  
ATOM  17130  HG3 PRO R 404     109.799 125.544  78.024  0.00  0.00           H  
ATOM  17131  HD2 PRO R 404     111.360 126.784  79.880  0.00  0.00           H  
ATOM  17132  HD3 PRO R 404     110.687 127.615  78.377  0.00  0.00           H  
ATOM  17133  N   PRO R 405     106.740 126.818  82.068  0.00 79.18           N  
ATOM  17134  CA  PRO R 405     106.408 126.260  83.385  0.00 79.18           C  
ATOM  17135  C   PRO R 405     106.689 124.753  83.501  0.00 79.18           C  
ATOM  17136  O   PRO R 405     106.673 124.237  84.620  0.00 79.18           O  
ATOM  17137  CB  PRO R 405     104.914 126.586  83.547  0.00 79.18           C  
ATOM  17138  CG  PRO R 405     104.379 126.670  82.124  0.00 79.18           C  
ATOM  17139  CD  PRO R 405     105.547 127.278  81.354  0.00 79.18           C  
ATOM  17140  HA  PRO R 405     106.982 126.765  84.165  0.00  0.00           H  
ATOM  17141  HB2 PRO R 405     104.370 125.860  84.154  0.00  0.00           H  
ATOM  17142  HB3 PRO R 405     104.810 127.555  84.038  0.00  0.00           H  
ATOM  17143  HG2 PRO R 405     104.179 125.664  81.751  0.00  0.00           H  
ATOM  17144  HG3 PRO R 405     103.457 127.246  82.038  0.00  0.00           H  
ATOM  17145  HD2 PRO R 405     105.526 126.978  80.306  0.00  0.00           H  
ATOM  17146  HD3 PRO R 405     105.512 128.368  81.401  0.00  0.00           H  
ATOM  17147  N   VAL R 406     106.950 124.076  82.362  0.00 79.78           N  
ATOM  17148  CA  VAL R 406     106.959 122.617  82.361  0.00 79.78           C  
ATOM  17149  C   VAL R 406     108.193 122.072  83.068  0.00 79.78           C  
ATOM  17150  O   VAL R 406     108.143 120.993  83.671  0.00 79.78           O  
ATOM  17151  CB  VAL R 406     106.859 122.096  80.915  0.00 79.78           C  
ATOM  17152  CG1 VAL R 406     105.667 122.725  80.201  0.00 79.78           C  
ATOM  17153  CG2 VAL R 406     108.149 122.376  80.148  0.00 79.78           C  
ATOM  17154  H   VAL R 406     107.049 124.567  81.485  0.00  0.00           H  
ATOM  17155  HA  VAL R 406     106.079 122.274  82.905  0.00  0.00           H  
ATOM  17156  HB  VAL R 406     106.708 121.017  80.949  0.00  0.00           H  
ATOM  17157 HG11 VAL R 406     105.612 122.345  79.181  0.00  0.00           H  
ATOM  17158 HG12 VAL R 406     104.750 122.472  80.732  0.00  0.00           H  
ATOM  17159 HG13 VAL R 406     105.786 123.808  80.179  0.00  0.00           H  
ATOM  17160 HG21 VAL R 406     108.056 121.999  79.129  0.00  0.00           H  
ATOM  17161 HG22 VAL R 406     108.331 123.450  80.122  0.00  0.00           H  
ATOM  17162 HG23 VAL R 406     108.982 121.878  80.644  0.00  0.00           H  
ATOM  17163  N   LEU R 407     109.313 122.792  83.012  0.00 75.68           N  
ATOM  17164  CA  LEU R 407     110.536 122.332  83.656  0.00 75.68           C  
ATOM  17165  C   LEU R 407     110.643 122.777  85.105  0.00 75.68           C  
ATOM  17166  O   LEU R 407     111.225 122.052  85.921  0.00 75.68           O  
ATOM  17167  CB  LEU R 407     111.761 122.818  82.878  0.00 75.68           C  
ATOM  17168  CG  LEU R 407     111.920 122.259  81.461  0.00 75.68           C  
ATOM  17169  CD1 LEU R 407     113.192 122.801  80.821  0.00 75.68           C  
ATOM  17170  CD2 LEU R 407     111.919 120.732  81.452  0.00 75.68           C  
ATOM  17171  H   LEU R 407     109.323 123.672  82.517  0.00  0.00           H  
ATOM  17172  HA  LEU R 407     110.536 121.242  83.638  0.00  0.00           H  
ATOM  17173  HB2 LEU R 407     111.751 123.907  82.836  0.00  0.00           H  
ATOM  17174  HB3 LEU R 407     112.661 122.602  83.453  0.00  0.00           H  
ATOM  17175  HG  LEU R 407     111.072 122.600  80.867  0.00  0.00           H  
ATOM  17176 HD11 LEU R 407     113.294 122.396  79.814  0.00  0.00           H  
ATOM  17177 HD12 LEU R 407     113.139 123.889  80.771  0.00  0.00           H  
ATOM  17178 HD13 LEU R 407     114.054 122.506  81.419  0.00  0.00           H  
ATOM  17179 HD21 LEU R 407     112.034 120.374  80.429  0.00  0.00           H  
ATOM  17180 HD22 LEU R 407     112.745 120.364  82.060  0.00  0.00           H  
ATOM  17181 HD23 LEU R 407     110.977 120.366  81.861  0.00  0.00           H  
ATOM  17182  N   TYR R 408     110.106 123.966  85.437  0.00 71.51           N  
ATOM  17183  CA  TYR R 408     110.173 124.534  86.795  0.00 71.51           C  
ATOM  17184  C   TYR R 408     109.594 123.576  87.846  0.00 71.51           C  
ATOM  17185  O   TYR R 408     110.222 123.366  88.885  0.00 71.51           O  
ATOM  17186  CB  TYR R 408     109.480 125.921  86.876  0.00 71.51           C  
ATOM  17187  CG  TYR R 408     110.325 127.189  86.773  0.00 71.51           C  
ATOM  17188  CD1 TYR R 408     111.664 127.244  87.229  0.00 71.51           C  
ATOM  17189  CD2 TYR R 408     109.703 128.382  86.340  0.00 71.51           C  
ATOM  17190  CE1 TYR R 408     112.346 128.473  87.286  0.00 71.51           C  
ATOM  17191  CE2 TYR R 408     110.379 129.616  86.422  0.00 71.51           C  
ATOM  17192  CZ  TYR R 408     111.689 129.664  86.930  0.00 71.51           C  
ATOM  17193  OH  TYR R 408     112.292 130.862  87.165  0.00 71.51           O  
ATOM  17194  H   TYR R 408     109.639 124.518  84.732  0.00  0.00           H  
ATOM  17195  HA  TYR R 408     111.232 124.617  87.025  0.00  0.00           H  
ATOM  17196  HB2 TYR R 408     108.642 125.967  86.179  0.00  0.00           H  
ATOM  17197  HB3 TYR R 408     109.016 126.025  87.860  0.00  0.00           H  
ATOM  17198  HD1 TYR R 408     112.182 126.376  87.602  0.00  0.00           H  
ATOM  17199  HD2 TYR R 408     108.674 128.371  86.010  0.00  0.00           H  
ATOM  17200  HE1 TYR R 408     113.360 128.502  87.659  0.00  0.00           H  
ATOM  17201  HE2 TYR R 408     109.870 130.528  86.149  0.00  0.00           H  
ATOM  17202  HH  TYR R 408     112.456 130.894  88.122  0.00  0.00           H  
ATOM  17203  N   SER R 409     108.482 122.916  87.497  0.00 70.78           N  
ATOM  17204  CA  SER R 409     107.945 121.786  88.249  0.00 70.78           C  
ATOM  17205  C   SER R 409     108.943 120.603  88.290  0.00 70.78           C  
ATOM  17206  O   SER R 409     109.145 120.017  89.353  0.00 70.78           O  
ATOM  17207  CB  SER R 409     106.568 121.405  87.655  0.00 70.78           C  
ATOM  17208  OG  SER R 409     105.870 120.470  88.458  0.00 70.78           O  
ATOM  17209  H   SER R 409     108.033 123.137  86.618  0.00  0.00           H  
ATOM  17210  HA  SER R 409     107.786 122.122  89.275  0.00  0.00           H  
ATOM  17211  HB2 SER R 409     105.942 122.293  87.559  0.00  0.00           H  
ATOM  17212  HB3 SER R 409     106.684 120.993  86.650  0.00  0.00           H  
ATOM  17213  HG  SER R 409     104.978 120.355  88.107  0.00  0.00           H  
ATOM  17214  N   ALA R 410     109.645 120.322  87.176  0.00 71.87           N  
ATOM  17215  CA  ALA R 410     110.482 119.133  87.079  0.00 71.87           C  
ATOM  17216  C   ALA R 410     111.709 119.253  87.970  0.00 71.87           C  
ATOM  17217  O   ALA R 410     112.147 118.261  88.563  0.00 71.87           O  
ATOM  17218  CB  ALA R 410     110.898 118.899  85.628  0.00 71.87           C  
ATOM  17219  H   ALA R 410     109.655 120.993  86.421  0.00  0.00           H  
ATOM  17220  HA  ALA R 410     109.899 118.274  87.412  0.00  0.00           H  
ATOM  17221  HB1 ALA R 410     111.523 118.008  85.568  0.00  0.00           H  
ATOM  17222  HB2 ALA R 410     110.009 118.761  85.012  0.00  0.00           H  
ATOM  17223  HB3 ALA R 410     111.459 119.761  85.267  0.00  0.00           H  
ATOM  17224  N   PHE R 411     112.242 120.478  88.050  0.00 67.86           N  
ATOM  17225  CA  PHE R 411     113.401 120.835  88.854  0.00 67.86           C  
ATOM  17226  C   PHE R 411     113.049 121.084  90.328  0.00 67.86           C  
ATOM  17227  O   PHE R 411     113.893 120.824  91.183  0.00 67.86           O  
ATOM  17228  CB  PHE R 411     114.152 122.006  88.195  0.00 67.86           C  
ATOM  17229  CG  PHE R 411     114.665 121.702  86.791  0.00 67.86           C  
ATOM  17230  CD1 PHE R 411     115.352 120.497  86.515  0.00 67.86           C  
ATOM  17231  CD2 PHE R 411     114.550 122.664  85.767  0.00 67.86           C  
ATOM  17232  CE1 PHE R 411     115.845 120.245  85.244  0.00 67.86           C  
ATOM  17233  CE2 PHE R 411     115.058 122.392  84.502  0.00 67.86           C  
ATOM  17234  CZ  PHE R 411     115.694 121.188  84.238  0.00 67.86           C  
ATOM  17235  H   PHE R 411     111.861 121.196  87.439  0.00  0.00           H  
ATOM  17236  HA  PHE R 411     114.072 119.983  88.858  0.00  0.00           H  
ATOM  17237  HB2 PHE R 411     113.493 122.875  88.152  0.00  0.00           H  
ATOM  17238  HB3 PHE R 411     115.003 122.298  88.810  0.00  0.00           H  
ATOM  17239  HD1 PHE R 411     115.506 119.754  87.281  0.00  0.00           H  
ATOM  17240  HD2 PHE R 411     114.054 123.605  85.952  0.00  0.00           H  
ATOM  17241  HE1 PHE R 411     116.358 119.316  85.039  0.00  0.00           H  
ATOM  17242  HE2 PHE R 411     114.951 123.115  83.707  0.00  0.00           H  
ATOM  17243  HZ  PHE R 411     116.080 120.988  83.249  0.00  0.00           H  
ATOM  17244  N   THR R 412     111.804 121.492  90.618  0.00 65.35           N  
ATOM  17245  CA  THR R 412     111.253 121.533  91.976  0.00 65.35           C  
ATOM  17246  C   THR R 412     111.237 120.119  92.603  0.00 65.35           C  
ATOM  17247  O   THR R 412     111.839 119.903  93.656  0.00 65.35           O  
ATOM  17248  CB  THR R 412     109.804 122.102  91.970  0.00 65.35           C  
ATOM  17249  CG2 THR R 412     109.026 122.005  93.287  0.00 65.35           C  
ATOM  17250  OG1 THR R 412     109.814 123.453  91.560  0.00 65.35           O  
ATOM  17251  H   THR R 412     111.159 121.706  89.869  0.00  0.00           H  
ATOM  17252  HA  THR R 412     111.887 122.174  92.593  0.00  0.00           H  
ATOM  17253  HB  THR R 412     109.209 121.573  91.231  0.00  0.00           H  
ATOM  17254  HG1 THR R 412     110.059 123.497  90.621  0.00  0.00           H  
ATOM  17255 HG21 THR R 412     108.109 122.591  93.258  0.00  0.00           H  
ATOM  17256 HG22 THR R 412     108.728 120.976  93.480  0.00  0.00           H  
ATOM  17257 HG23 THR R 412     109.625 122.348  94.130  0.00  0.00           H  
ATOM  17258  N   TRP R 413     110.628 119.161  91.886  0.00 64.36           N  
ATOM  17259  CA  TRP R 413     110.543 117.773  92.319  0.00 64.36           C  
ATOM  17260  C   TRP R 413     111.908 117.106  92.293  0.00 64.36           C  
ATOM  17261  O   TRP R 413     112.205 116.273  93.157  0.00 64.36           O  
ATOM  17262  CB  TRP R 413     109.549 117.025  91.435  0.00 64.36           C  
ATOM  17263  CG  TRP R 413     108.140 117.243  91.856  0.00 64.36           C  
ATOM  17264  CD1 TRP R 413     107.251 118.129  91.326  0.00 64.36           C  
ATOM  17265  CD2 TRP R 413     107.444 116.547  92.891  0.00 64.36           C  
ATOM  17266  CE2 TRP R 413     106.139 117.070  92.941  0.00 64.36           C  
ATOM  17267  CE3 TRP R 413     107.798 115.533  93.783  0.00 64.36           C  
ATOM  17268  NE1 TRP R 413     106.049 118.037  91.977  0.00 64.36           N  
ATOM  17269  CZ2 TRP R 413     105.191 116.616  93.850  0.00 64.36           C  
ATOM  17270  CZ3 TRP R 413     106.855 115.082  94.679  0.00 64.36           C  
ATOM  17271  CH2 TRP R 413     105.566 115.620  94.705  0.00 64.36           C  
ATOM  17272  H   TRP R 413     110.208 119.430  91.008  0.00  0.00           H  
ATOM  17273  HA  TRP R 413     110.172 117.755  93.344  0.00  0.00           H  
ATOM  17274  HB2 TRP R 413     109.672 117.345  90.400  0.00  0.00           H  
ATOM  17275  HB3 TRP R 413     109.774 115.959  91.459  0.00  0.00           H  
ATOM  17276  HD1 TRP R 413     107.549 118.770  90.509  0.00  0.00           H  
ATOM  17277  HE1 TRP R 413     105.282 118.636  91.708  0.00  0.00           H  
ATOM  17278  HE3 TRP R 413     108.795 115.118  93.761  0.00  0.00           H  
ATOM  17279  HZ2 TRP R 413     104.202 117.050  93.861  0.00  0.00           H  
ATOM  17280  HZ3 TRP R 413     107.106 114.299  95.379  0.00  0.00           H  
ATOM  17281  HH2 TRP R 413     104.860 115.230  95.423  0.00  0.00           H  
ATOM  17282  N   LEU R 414     112.756 117.472  91.330  0.00 64.27           N  
ATOM  17283  CA  LEU R 414     114.109 116.933  91.302  0.00 64.27           C  
ATOM  17284  C   LEU R 414     114.863 117.327  92.563  0.00 64.27           C  
ATOM  17285  O   LEU R 414     115.623 116.529  93.121  0.00 64.27           O  
ATOM  17286  CB  LEU R 414     114.842 117.431  90.058  0.00 64.27           C  
ATOM  17287  CG  LEU R 414     116.214 116.832  89.758  0.00 64.27           C  
ATOM  17288  CD1 LEU R 414     116.099 115.344  89.498  0.00 64.27           C  
ATOM  17289  CD2 LEU R 414     116.847 117.536  88.575  0.00 64.27           C  
ATOM  17290  H   LEU R 414     112.460 118.124  90.618  0.00  0.00           H  
ATOM  17291  HA  LEU R 414     114.049 115.846  91.258  0.00  0.00           H  
ATOM  17292  HB2 LEU R 414     114.198 117.303  89.188  0.00  0.00           H  
ATOM  17293  HB3 LEU R 414     114.928 118.517  90.104  0.00  0.00           H  
ATOM  17294  HG  LEU R 414     116.852 116.981  90.629  0.00  0.00           H  
ATOM  17295 HD11 LEU R 414     117.087 114.934  89.286  0.00  0.00           H  
ATOM  17296 HD12 LEU R 414     115.683 114.852  90.377  0.00  0.00           H  
ATOM  17297 HD13 LEU R 414     115.444 115.174  88.643  0.00  0.00           H  
ATOM  17298 HD21 LEU R 414     117.825 117.099  88.372  0.00  0.00           H  
ATOM  17299 HD22 LEU R 414     116.209 117.420  87.699  0.00  0.00           H  
ATOM  17300 HD23 LEU R 414     116.963 118.596  88.802  0.00  0.00           H  
ATOM  17301  N   GLY R 415     114.693 118.583  93.008  0.00 62.20           N  
ATOM  17302  CA  GLY R 415     115.307 119.099  94.231  0.00 62.20           C  
ATOM  17303  C   GLY R 415     114.839 118.263  95.427  0.00 62.20           C  
ATOM  17304  O   GLY R 415     115.657 117.775  96.202  0.00 62.20           O  
ATOM  17305  H   GLY R 415     114.125 119.233  92.477  0.00  0.00           H  
ATOM  17306  HA2 GLY R 415     116.395 119.071  94.156  0.00  0.00           H  
ATOM  17307  HA3 GLY R 415     115.012 120.138  94.372  0.00  0.00           H  
ATOM  17308  N   TYR R 416     113.530 117.999  95.504  0.00 61.25           N  
ATOM  17309  CA  TYR R 416     112.943 117.158  96.541  0.00 61.25           C  
ATOM  17310  C   TYR R 416     113.353 115.674  96.504  0.00 61.25           C  
ATOM  17311  O   TYR R 416     113.259 115.030  97.548  0.00 61.25           O  
ATOM  17312  CB  TYR R 416     111.418 117.215  96.496  0.00 61.25           C  
ATOM  17313  CG  TYR R 416     110.718 118.565  96.554  0.00 61.25           C  
ATOM  17314  CD1 TYR R 416     111.231 119.647  97.305  0.00 61.25           C  
ATOM  17315  CD2 TYR R 416     109.488 118.713  95.881  0.00 61.25           C  
ATOM  17316  CE1 TYR R 416     110.521 120.864  97.372  0.00 61.25           C  
ATOM  17317  CE2 TYR R 416     108.786 119.926  95.946  0.00 61.25           C  
ATOM  17318  CZ  TYR R 416     109.296 121.001  96.691  0.00 61.25           C  
ATOM  17319  OH  TYR R 416     108.587 122.164  96.738  0.00 61.25           O  
ATOM  17320  H   TYR R 416     112.896 118.432  94.840  0.00  0.00           H  
ATOM  17321  HA  TYR R 416     113.276 117.545  97.506  0.00  0.00           H  
ATOM  17322  HB2 TYR R 416     111.059 116.680  95.615  0.00  0.00           H  
ATOM  17323  HB3 TYR R 416     111.103 116.639  97.361  0.00  0.00           H  
ATOM  17324  HD1 TYR R 416     112.162 119.555  97.845  0.00  0.00           H  
ATOM  17325  HD2 TYR R 416     109.056 117.894  95.324  0.00  0.00           H  
ATOM  17326  HE1 TYR R 416     110.921 121.684  97.950  0.00  0.00           H  
ATOM  17327  HE2 TYR R 416     107.856 120.032  95.413  0.00  0.00           H  
ATOM  17328  HH  TYR R 416     108.931 122.830  97.353  0.00  0.00           H  
ATOM  17329  N   VAL R 417     113.807 115.128  95.358  0.00 60.98           N  
ATOM  17330  CA  VAL R 417     114.375 113.785  95.304  0.00 60.98           C  
ATOM  17331  C   VAL R 417     115.557 113.676  96.259  0.00 60.98           C  
ATOM  17332  O   VAL R 417     115.755 112.644  96.911  0.00 60.98           O  
ATOM  17333  CB  VAL R 417     114.770 113.428  93.858  0.00 60.98           C  
ATOM  17334  CG1 VAL R 417     115.595 112.163  93.825  0.00 60.98           C  
ATOM  17335  CG2 VAL R 417     113.539 113.271  92.992  0.00 60.98           C  
ATOM  17336  H   VAL R 417     113.729 115.673  94.511  0.00  0.00           H  
ATOM  17337  HA  VAL R 417     113.610 113.080  95.630  0.00  0.00           H  
ATOM  17338  HB  VAL R 417     115.372 114.242  93.455  0.00  0.00           H  
ATOM  17339 HG11 VAL R 417     115.863 111.930  92.794  0.00  0.00           H  
ATOM  17340 HG12 VAL R 417     116.502 112.305  94.412  0.00  0.00           H  
ATOM  17341 HG13 VAL R 417     115.016 111.340  94.245  0.00  0.00           H  
ATOM  17342 HG21 VAL R 417     113.839 113.019  91.975  0.00  0.00           H  
ATOM  17343 HG22 VAL R 417     112.911 112.475  93.393  0.00  0.00           H  
ATOM  17344 HG23 VAL R 417     112.978 114.206  92.984  0.00  0.00           H  
ATOM  17345  N   ASN R 418     116.360 114.740  96.357  0.00 59.77           N  
ATOM  17346  CA  ASN R 418     117.510 114.726  97.254  0.00 59.77           C  
ATOM  17347  C   ASN R 418     117.120 114.320  98.667  0.00 59.77           C  
ATOM  17348  O   ASN R 418     117.905 113.671  99.367  0.00 59.77           O  
ATOM  17349  CB  ASN R 418     118.176 116.102  97.275  0.00 59.77           C  
ATOM  17350  CG  ASN R 418     119.471 116.110  98.060  0.00 59.77           C  
ATOM  17351  ND2 ASN R 418     120.488 115.445  97.533  0.00 59.77           N  
ATOM  17352  OD1 ASN R 418     119.555 116.708  99.133  0.00 59.77           O  
ATOM  17353  H   ASN R 418     116.174 115.566  95.806  0.00  0.00           H  
ATOM  17354  HA  ASN R 418     118.231 114.002  96.876  0.00  0.00           H  
ATOM  17355  HB2 ASN R 418     118.370 116.426  96.253  0.00  0.00           H  
ATOM  17356  HB3 ASN R 418     117.488 116.831  97.703  0.00  0.00           H  
ATOM  17357 HD21 ASN R 418     120.376 114.966  96.651  0.00  0.00           H  
ATOM  17358 HD22 ASN R 418     121.376 115.417  98.013  0.00  0.00           H  
ATOM  17359  N   SER R 419     115.921 114.698  99.108  0.00 58.96           N  
ATOM  17360  CA  SER R 419     115.496 114.360 100.461  0.00 58.96           C  
ATOM  17361  C   SER R 419     115.409 112.852 100.655  0.00 58.96           C  
ATOM  17362  O   SER R 419     115.695 112.342 101.744  0.00 58.96           O  
ATOM  17363  CB  SER R 419     114.157 115.021 100.762  0.00 58.96           C  
ATOM  17364  OG  SER R 419     114.295 116.430 100.790  0.00 58.96           O  
ATOM  17365  H   SER R 419     115.303 115.221  98.504  0.00  0.00           H  
ATOM  17366  HA  SER R 419     116.235 114.752 101.159  0.00  0.00           H  
ATOM  17367  HB2 SER R 419     113.434 114.742  99.995  0.00  0.00           H  
ATOM  17368  HB3 SER R 419     113.789 114.673 101.727  0.00  0.00           H  
ATOM  17369  HG  SER R 419     114.679 116.698 101.628  0.00  0.00           H  
ATOM  17370  N   ALA R 420     114.998 112.122  99.617  0.00 58.82           N  
ATOM  17371  CA  ALA R 420     114.968 110.665  99.696  0.00 58.82           C  
ATOM  17372  C   ALA R 420     116.355 110.052  99.578  0.00 58.82           C  
ATOM  17373  O   ALA R 420     116.629 109.020 100.200  0.00 58.82           O  
ATOM  17374  CB  ALA R 420     114.070 110.096  98.599  0.00 58.82           C  
ATOM  17375  H   ALA R 420     114.703 112.577  98.765  0.00  0.00           H  
ATOM  17376  HA  ALA R 420     114.550 110.383 100.662  0.00  0.00           H  
ATOM  17377  HB1 ALA R 420     114.056 109.008  98.668  0.00  0.00           H  
ATOM  17378  HB2 ALA R 420     113.058 110.481  98.722  0.00  0.00           H  
ATOM  17379  HB3 ALA R 420     114.455 110.392  97.623  0.00  0.00           H  
ATOM  17380  N   ILE R 421     117.235 110.667  98.793  0.00 60.09           N  
ATOM  17381  CA  ILE R 421     118.538 110.078  98.513  0.00 60.09           C  
ATOM  17382  C   ILE R 421     119.477 110.232  99.702  0.00 60.09           C  
ATOM  17383  O   ILE R 421     120.093 109.261 100.155  0.00 60.09           O  
ATOM  17384  CB  ILE R 421     119.124 110.713  97.241  0.00 60.09           C  
ATOM  17385  CG1 ILE R 421     118.318 110.274  96.021  0.00 60.09           C  
ATOM  17386  CG2 ILE R 421     120.582 110.355  97.062  0.00 60.09           C  
ATOM  17387  CD1 ILE R 421     118.651 111.038  94.766  0.00 60.09           C  
ATOM  17388  H   ILE R 421     117.005 111.559  98.379  0.00  0.00           H  
ATOM  17389  HA  ILE R 421     118.397 109.013  98.327  0.00  0.00           H  
ATOM  17390  HB  ILE R 421     119.046 111.796  97.332  0.00  0.00           H  
ATOM  17391 HG12 ILE R 421     118.474 109.209  95.848  0.00  0.00           H  
ATOM  17392 HG13 ILE R 421     117.254 110.376  96.235  0.00  0.00           H  
ATOM  17393 HG21 ILE R 421     120.962 110.821  96.153  0.00  0.00           H  
ATOM  17394 HG22 ILE R 421     121.152 110.713  97.919  0.00  0.00           H  
ATOM  17395 HG23 ILE R 421     120.684 109.273  96.984  0.00  0.00           H  
ATOM  17396 HD11 ILE R 421     118.039 110.670  93.943  0.00  0.00           H  
ATOM  17397 HD12 ILE R 421     118.451 112.098  94.921  0.00  0.00           H  
ATOM  17398 HD13 ILE R 421     119.705 110.899  94.524  0.00  0.00           H  
ATOM  17399  N   ASN R 422     119.614 111.453 100.212  0.00 59.73           N  
ATOM  17400  CA  ASN R 422     120.544 111.720 101.309  0.00 59.73           C  
ATOM  17401  C   ASN R 422     120.458 110.711 102.448  0.00 59.73           C  
ATOM  17402  O   ASN R 422     121.510 110.210 102.875  0.00 59.73           O  
ATOM  17403  CB  ASN R 422     120.302 113.144 101.824  0.00 59.73           C  
ATOM  17404  CG  ASN R 422     120.834 114.200 100.878  0.00 59.73           C  
ATOM  17405  ND2 ASN R 422     120.364 115.429 101.039  0.00 59.73           N  
ATOM  17406  OD1 ASN R 422     121.667 113.917 100.018  0.00 59.73           O  
ATOM  17407  H   ASN R 422     119.070 112.219  99.842  0.00  0.00           H  
ATOM  17408  HA  ASN R 422     121.555 111.680 100.905  0.00  0.00           H  
ATOM  17409  HB2 ASN R 422     119.234 113.298 101.975  0.00  0.00           H  
ATOM  17410  HB3 ASN R 422     120.773 113.261 102.800  0.00  0.00           H  
ATOM  17411 HD21 ASN R 422     119.687 115.620 101.764  0.00  0.00           H  
ATOM  17412 HD22 ASN R 422     120.683 116.175 100.437  0.00  0.00           H  
ATOM  17413  N   PRO R 423     119.281 110.364 102.975  0.00 61.00           N  
ATOM  17414  CA  PRO R 423     119.235 109.479 104.150  0.00 61.00           C  
ATOM  17415  C   PRO R 423     119.784 108.079 103.926  0.00 61.00           C  
ATOM  17416  O   PRO R 423     119.981 107.366 104.917  0.00 61.00           O  
ATOM  17417  CB  PRO R 423     117.741 109.430 104.492  0.00 61.00           C  
ATOM  17418  CG  PRO R 423     117.057 109.813 103.237  0.00 61.00           C  
ATOM  17419  CD  PRO R 423     117.938 110.843 102.620  0.00 61.00           C  
ATOM  17420  HA  PRO R 423     119.775 109.948 104.972  0.00  0.00           H  
ATOM  17421  HB2 PRO R 423     117.464 108.410 104.757  0.00  0.00           H  
ATOM  17422  HB3 PRO R 423     117.522 110.169 105.263  0.00  0.00           H  
ATOM  17423  HG2 PRO R 423     116.998 108.946 102.579  0.00  0.00           H  
ATOM  17424  HG3 PRO R 423     116.091 110.259 103.474  0.00  0.00           H  
ATOM  17425  HD2 PRO R 423     117.821 110.813 101.537  0.00  0.00           H  
ATOM  17426  HD3 PRO R 423     117.760 111.804 103.103  0.00  0.00           H  
ATOM  17427  N   ILE R 424     120.020 107.648 102.690  0.00 60.37           N  
ATOM  17428  CA  ILE R 424     120.600 106.333 102.437  0.00 60.37           C  
ATOM  17429  C   ILE R 424     122.081 106.428 102.097  0.00 60.37           C  
ATOM  17430  O   ILE R 424     122.877 105.610 102.559  0.00 60.37           O  
ATOM  17431  CB  ILE R 424     119.814 105.580 101.340  0.00 60.37           C  
ATOM  17432  CG1 ILE R 424     119.900 106.286  99.989  0.00 60.37           C  
ATOM  17433  CG2 ILE R 424     118.370 105.432 101.759  0.00 60.37           C  
ATOM  17434  CD1 ILE R 424     119.339 105.469  98.839  0.00 60.37           C  
ATOM  17435  H   ILE R 424     119.797 108.235 101.899  0.00  0.00           H  
ATOM  17436  HA  ILE R 424     120.512 105.755 103.357  0.00  0.00           H  
ATOM  17437  HB  ILE R 424     120.243 104.584 101.234  0.00  0.00           H  
ATOM  17438 HG12 ILE R 424     119.375 107.240 100.045  0.00  0.00           H  
ATOM  17439 HG13 ILE R 424     120.939 106.540  99.779  0.00  0.00           H  
ATOM  17440 HG21 ILE R 424     117.819 104.901 100.983  0.00  0.00           H  
ATOM  17441 HG22 ILE R 424     118.317 104.870 102.691  0.00  0.00           H  
ATOM  17442 HG23 ILE R 424     117.931 106.419 101.905  0.00  0.00           H  
ATOM  17443 HD11 ILE R 424     119.434 106.034  97.911  0.00  0.00           H  
ATOM  17444 HD12 ILE R 424     119.893 104.534  98.753  0.00  0.00           H  
ATOM  17445 HD13 ILE R 424     118.287 105.252  99.026  0.00  0.00           H  
ATOM  17446  N   ILE R 425     122.473 107.419 101.293  0.00 60.17           N  
ATOM  17447  CA  ILE R 425     123.882 107.583 100.963  0.00 60.17           C  
ATOM  17448  C   ILE R 425     124.688 108.027 102.175  0.00 60.17           C  
ATOM  17449  O   ILE R 425     125.900 107.792 102.228  0.00 60.17           O  
ATOM  17450  CB  ILE R 425     124.046 108.567  99.790  0.00 60.17           C  
ATOM  17451  CG1 ILE R 425     123.519 109.948 100.168  0.00 60.17           C  
ATOM  17452  CG2 ILE R 425     123.315 108.050  98.574  0.00 60.17           C  
ATOM  17453  CD1 ILE R 425     123.810 111.011  99.140  0.00 60.17           C  
ATOM  17454  H   ILE R 425     121.791 108.059 100.911  0.00  0.00           H  
ATOM  17455  HA  ILE R 425     124.266 106.614 100.643  0.00  0.00           H  
ATOM  17456  HB  ILE R 425     125.106 108.651  99.551  0.00  0.00           H  
ATOM  17457 HG12 ILE R 425     122.443 109.891 100.335  0.00  0.00           H  
ATOM  17458 HG13 ILE R 425     123.943 110.247 101.127  0.00  0.00           H  
ATOM  17459 HG21 ILE R 425     123.437 108.753  97.750  0.00  0.00           H  
ATOM  17460 HG22 ILE R 425     123.724 107.081  98.288  0.00  0.00           H  
ATOM  17461 HG23 ILE R 425     122.255 107.942  98.805  0.00  0.00           H  
ATOM  17462 HD11 ILE R 425     123.405 111.965  99.478  0.00  0.00           H  
ATOM  17463 HD12 ILE R 425     124.888 111.102  99.005  0.00  0.00           H  
ATOM  17464 HD13 ILE R 425     123.348 110.736  98.192  0.00  0.00           H  
ATOM  17465  N   TYR R 426     124.048 108.661 103.155  0.00 57.23           N  
ATOM  17466  CA  TYR R 426     124.698 108.993 104.414  0.00 57.23           C  
ATOM  17467  C   TYR R 426     124.459 107.939 105.485  0.00 57.23           C  
ATOM  17468  O   TYR R 426     124.912 108.116 106.620  0.00 57.23           O  
ATOM  17469  CB  TYR R 426     124.201 110.346 104.935  0.00 57.23           C  
ATOM  17470  CG  TYR R 426     124.657 111.539 104.131  0.00 57.23           C  
ATOM  17471  CD1 TYR R 426     125.942 112.042 104.268  0.00 57.23           C  
ATOM  17472  CD2 TYR R 426     123.794 112.186 103.261  0.00 57.23           C  
ATOM  17473  CE1 TYR R 426     126.358 113.135 103.543  0.00 57.23           C  
ATOM  17474  CE2 TYR R 426     124.205 113.280 102.534  0.00 57.23           C  
ATOM  17475  CZ  TYR R 426     125.487 113.749 102.679  0.00 57.23           C  
ATOM  17476  OH  TYR R 426     125.901 114.840 101.956  0.00 57.23           O  
ATOM  17477  H   TYR R 426     123.081 108.927 103.037  0.00  0.00           H  
ATOM  17478  HA  TYR R 426     125.771 109.066 104.238  0.00  0.00           H  
ATOM  17479  HB2 TYR R 426     123.112 110.337 104.981  0.00  0.00           H  
ATOM  17480  HB3 TYR R 426     124.512 110.470 105.972  0.00  0.00           H  
ATOM  17481  HD1 TYR R 426     126.635 111.575 104.952  0.00  0.00           H  
ATOM  17482  HD2 TYR R 426     122.780 111.833 103.145  0.00  0.00           H  
ATOM  17483  HE1 TYR R 426     127.366 113.506 103.656  0.00  0.00           H  
ATOM  17484  HE2 TYR R 426     123.520 113.765 101.854  0.00  0.00           H  
ATOM  17485  HH  TYR R 426     125.180 115.150 101.403  0.00  0.00           H  
ATOM  17486  N   THR R 427     123.761 106.854 105.154  0.00 65.25           N  
ATOM  17487  CA  THR R 427     123.397 105.827 106.120  0.00 65.25           C  
ATOM  17488  C   THR R 427     123.891 104.444 105.729  0.00 65.25           C  
ATOM  17489  O   THR R 427     124.512 103.761 106.550  0.00 65.25           O  
ATOM  17490  CB  THR R 427     121.871 105.812 106.289  0.00 65.25           C  
ATOM  17491  CG2 THR R 427     121.430 104.742 107.273  0.00 65.25           C  
ATOM  17492  OG1 THR R 427     121.434 107.093 106.758  0.00 65.25           O  
ATOM  17493  H   THR R 427     123.462 106.718 104.199  0.00  0.00           H  
ATOM  17494  HA  THR R 427     123.843 106.089 107.079  0.00  0.00           H  
ATOM  17495  HB  THR R 427     121.410 105.614 105.321  0.00  0.00           H  
ATOM  17496  HG1 THR R 427     120.551 107.271 106.427  0.00  0.00           H  
ATOM  17497 HG21 THR R 427     120.344 104.760 107.368  0.00  0.00           H  
ATOM  17498 HG22 THR R 427     121.746 103.763 106.912  0.00  0.00           H  
ATOM  17499 HG23 THR R 427     121.883 104.934 108.246  0.00  0.00           H  
ATOM  17500  N   THR R 428     123.653 104.012 104.495  0.00 64.04           N  
ATOM  17501  CA  THR R 428     123.841 102.618 104.122  0.00 64.04           C  
ATOM  17502  C   THR R 428     125.271 102.298 103.713  0.00 64.04           C  
ATOM  17503  O   THR R 428     125.545 101.163 103.310  0.00 64.04           O  
ATOM  17504  CB  THR R 428     122.902 102.243 102.976  0.00 64.04           C  
ATOM  17505  CG2 THR R 428     121.459 102.496 103.369  0.00 64.04           C  
ATOM  17506  OG1 THR R 428     123.227 103.023 101.821  0.00 64.04           O  
ATOM  17507  H   THR R 428     123.333 104.657 103.787  0.00  0.00           H  
ATOM  17508  HA  THR R 428     123.588 102.000 104.983  0.00  0.00           H  
ATOM  17509  HB  THR R 428     123.029 101.186 102.741  0.00  0.00           H  
ATOM  17510  HG1 THR R 428     122.638 102.789 101.100  0.00  0.00           H  
ATOM  17511 HG21 THR R 428     120.804 102.224 102.542  0.00  0.00           H  
ATOM  17512 HG22 THR R 428     121.209 101.895 104.243  0.00  0.00           H  
ATOM  17513 HG23 THR R 428     121.326 103.552 103.605  0.00  0.00           H  
ATOM  17514  N   PHE R 429     126.179 103.263 103.795  0.00 65.54           N  
ATOM  17515  CA  PHE R 429     127.598 103.025 103.583  0.00 65.54           C  
ATOM  17516  C   PHE R 429     128.361 102.902 104.893  0.00 65.54           C  
ATOM  17517  O   PHE R 429     129.560 102.612 104.875  0.00 65.54           O  
ATOM  17518  CB  PHE R 429     128.195 104.147 102.729  0.00 65.54           C  
ATOM  17519  CG  PHE R 429     127.701 104.156 101.311  0.00 65.54           C  
ATOM  17520  CD1 PHE R 429     128.256 103.313 100.365  0.00 65.54           C  
ATOM  17521  CD2 PHE R 429     126.675 104.999 100.925  0.00 65.54           C  
ATOM  17522  CE1 PHE R 429     127.803 103.318  99.062  0.00 65.54           C  
ATOM  17523  CE2 PHE R 429     126.218 105.006  99.625  0.00 65.54           C  
ATOM  17524  CZ  PHE R 429     126.782 104.166  98.692  0.00 65.54           C  
ATOM  17525  H   PHE R 429     125.894 104.207 104.012  0.00  0.00           H  
ATOM  17526  HA  PHE R 429     127.707 102.088 103.037  0.00  0.00           H  
ATOM  17527  HB2 PHE R 429     127.979 105.109 103.193  0.00  0.00           H  
ATOM  17528  HB3 PHE R 429     129.282 104.065 102.733  0.00  0.00           H  
ATOM  17529  HD1 PHE R 429     129.054 102.640 100.643  0.00  0.00           H  
ATOM  17530  HD2 PHE R 429     126.221 105.663 101.646  0.00  0.00           H  
ATOM  17531  HE1 PHE R 429     128.249 102.658  98.333  0.00  0.00           H  
ATOM  17532  HE2 PHE R 429     125.417 105.671  99.338  0.00  0.00           H  
ATOM  17533  HZ  PHE R 429     126.426 104.170  97.672  0.00  0.00           H  
ATOM  17534  N   ASN R 430     127.693 103.118 106.021  0.00 67.67           N  
ATOM  17535  CA  ASN R 430     128.298 103.026 107.342  0.00 67.67           C  
ATOM  17536  C   ASN R 430     127.903 101.698 107.975  0.00 67.67           C  
ATOM  17537  O   ASN R 430     126.720 101.460 108.240  0.00 67.67           O  
ATOM  17538  CB  ASN R 430     127.851 104.195 108.217  0.00 67.67           C  
ATOM  17539  CG  ASN R 430     128.576 104.244 109.545  0.00 67.67           C  
ATOM  17540  ND2 ASN R 430     128.628 105.427 110.142  0.00 67.67           N  
ATOM  17541  OD1 ASN R 430     129.076 103.231 110.034  0.00 67.67           O  
ATOM  17542  H   ASN R 430     126.713 103.360 105.989  0.00  0.00           H  
ATOM  17543  HA  ASN R 430     129.382 103.058 107.237  0.00  0.00           H  
ATOM  17544  HB2 ASN R 430     128.012 105.131 107.682  0.00  0.00           H  
ATOM  17545  HB3 ASN R 430     126.777 104.126 108.393  0.00  0.00           H  
ATOM  17546 HD21 ASN R 430     128.198 106.231 109.708  0.00  0.00           H  
ATOM  17547 HD22 ASN R 430     129.098 105.524 111.031  0.00  0.00           H  
ATOM  17548  N   ILE R 431     128.895 100.836 108.214  0.00 73.92           N  
ATOM  17549  CA  ILE R 431     128.625  99.516 108.779  0.00 73.92           C  
ATOM  17550  C   ILE R 431     127.763  99.618 110.027  0.00 73.92           C  
ATOM  17551  O   ILE R 431     126.962  98.721 110.315  0.00 73.92           O  
ATOM  17552  CB  ILE R 431     129.957  98.793 109.077  0.00 73.92           C  
ATOM  17553  CG1 ILE R 431     129.716  97.334 109.482  0.00 73.92           C  
ATOM  17554  CG2 ILE R 431     130.726  99.525 110.174  0.00 73.92           C  
ATOM  17555  CD1 ILE R 431     129.139  96.466 108.382  0.00 73.92           C  
ATOM  17556  H   ILE R 431     129.849 101.093 108.004  0.00  0.00           H  
ATOM  17557  HA  ILE R 431     128.080  98.933 108.036  0.00  0.00           H  
ATOM  17558  HB  ILE R 431     130.562  98.802 108.170  0.00  0.00           H  
ATOM  17559 HG12 ILE R 431     130.651  96.898 109.833  0.00  0.00           H  
ATOM  17560 HG13 ILE R 431     129.056  97.304 110.349  0.00  0.00           H  
ATOM  17561 HG21 ILE R 431     131.662  99.003 110.372  0.00  0.00           H  
ATOM  17562 HG22 ILE R 431     130.940 100.544 109.851  0.00  0.00           H  
ATOM  17563 HG23 ILE R 431     130.126  99.552 111.083  0.00  0.00           H  
ATOM  17564 HD11 ILE R 431     129.001  95.451 108.754  0.00  0.00           H  
ATOM  17565 HD12 ILE R 431     128.178  96.871 108.066  0.00  0.00           H  
ATOM  17566 HD13 ILE R 431     129.823  96.451 107.534  0.00  0.00           H  
ATOM  17567  N   GLU R 432     127.906 100.706 110.785  0.00 73.35           N  
ATOM  17568  CA  GLU R 432     127.120 100.861 112.004  0.00 73.35           C  
ATOM  17569  C   GLU R 432     125.634 100.949 111.689  0.00 73.35           C  
ATOM  17570  O   GLU R 432     124.800 100.416 112.431  0.00 73.35           O  
ATOM  17571  CB  GLU R 432     127.576 102.101 112.769  0.00 73.35           C  
ATOM  17572  CG  GLU R 432     127.359 102.034 114.277  0.00 73.35           C  
ATOM  17573  CD  GLU R 432     128.045 100.845 114.927  0.00 73.35           C  
ATOM  17574  OE1 GLU R 432     129.284 100.881 115.073  0.00 73.35           O  
ATOM  17575  OE2 GLU R 432     127.345  99.880 115.300  0.00 73.35           O1-
ATOM  17576  H   GLU R 432     128.560 101.427 110.516  0.00  0.00           H  
ATOM  17577  HA  GLU R 432     127.287  99.987 112.634  0.00  0.00           H  
ATOM  17578  HB2 GLU R 432     128.631 102.284 112.564  0.00  0.00           H  
ATOM  17579  HB3 GLU R 432     127.067 102.979 112.370  0.00  0.00           H  
ATOM  17580  HG2 GLU R 432     127.719 102.955 114.736  0.00  0.00           H  
ATOM  17581  HG3 GLU R 432     126.290 101.995 114.488  0.00  0.00           H  
ATOM  17582  N   PHE R 433     125.281 101.626 110.596  0.00 68.76           N  
ATOM  17583  CA  PHE R 433     123.877 101.777 110.240  0.00 68.76           C  
ATOM  17584  C   PHE R 433     123.301 100.524 109.591  0.00 68.76           C  
ATOM  17585  O   PHE R 433     122.128 100.206 109.817  0.00 68.76           O  
ATOM  17586  CB  PHE R 433     123.703 102.971 109.303  0.00 68.76           C  
ATOM  17587  CG  PHE R 433     123.691 104.304 110.001  0.00 68.76           C  
ATOM  17588  CD1 PHE R 433     122.777 104.571 111.005  0.00 68.76           C  
ATOM  17589  CD2 PHE R 433     124.585 105.296 109.643  0.00 68.76           C  
ATOM  17590  CE1 PHE R 433     122.763 105.794 111.640  0.00 68.76           C  
ATOM  17591  CE2 PHE R 433     124.573 106.520 110.276  0.00 68.76           C  
ATOM  17592  CZ  PHE R 433     123.660 106.768 111.274  0.00 68.76           C  
ATOM  17593  H   PHE R 433     125.990 102.039 110.007  0.00  0.00           H  
ATOM  17594  HA  PHE R 433     123.315 101.976 111.152  0.00  0.00           H  
ATOM  17595  HB2 PHE R 433     124.496 102.962 108.555  0.00  0.00           H  
ATOM  17596  HB3 PHE R 433     122.781 102.853 108.734  0.00  0.00           H  
ATOM  17597  HD1 PHE R 433     122.063 103.816 111.300  0.00  0.00           H  
ATOM  17598  HD2 PHE R 433     125.305 105.117 108.858  0.00  0.00           H  
ATOM  17599  HE1 PHE R 433     122.047 105.987 112.425  0.00  0.00           H  
ATOM  17600  HE2 PHE R 433     125.280 107.284 109.988  0.00  0.00           H  
ATOM  17601  HZ  PHE R 433     123.648 107.727 111.770  0.00  0.00           H  
ATOM  17602  N   ARG R 434     124.090  99.797 108.795  0.00 72.62           N  
ATOM  17603  CA  ARG R 434     123.579  98.562 108.208  0.00 72.62           C  
ATOM  17604  C   ARG R 434     123.153  97.577 109.286  0.00 72.62           C  
ATOM  17605  O   ARG R 434     122.080  96.968 109.195  0.00 72.62           O  
ATOM  17606  CB  ARG R 434     124.630  97.927 107.301  0.00 72.62           C  
ATOM  17607  CG  ARG R 434     124.835  98.644 105.988  0.00 72.62           C  
ATOM  17608  CD  ARG R 434     125.944  97.988 105.179  0.00 72.62           C  
ATOM  17609  NE  ARG R 434     126.187  98.664 103.910  0.00 72.62           N  
ATOM  17610  CZ  ARG R 434     127.156  98.335 103.064  0.00 72.62           C  
ATOM  17611  NH1 ARG R 434     127.983  97.340 103.347  0.00 72.62           N  
ATOM  17612  NH2 ARG R 434     127.301  99.003 101.930  0.00 72.62           N1+
ATOM  17613  H   ARG R 434     125.033 100.103 108.603  0.00  0.00           H  
ATOM  17614  HA  ARG R 434     122.706  98.806 107.602  0.00  0.00           H  
ATOM  17615  HB2 ARG R 434     125.579  97.870 107.833  0.00  0.00           H  
ATOM  17616  HB3 ARG R 434     124.360  96.889 107.107  0.00  0.00           H  
ATOM  17617  HG2 ARG R 434     123.908  98.625 105.415  0.00  0.00           H  
ATOM  17618  HG3 ARG R 434     125.093  99.686 106.180  0.00  0.00           H  
ATOM  17619  HD2 ARG R 434     126.863  97.977 105.766  0.00  0.00           H  
ATOM  17620  HD3 ARG R 434     125.687  96.946 104.991  0.00  0.00           H  
ATOM  17621  HE  ARG R 434     125.562  99.426 103.690  0.00  0.00           H  
ATOM  17622 HH11 ARG R 434     127.879  96.827 104.210  0.00  0.00           H  
ATOM  17623 HH12 ARG R 434     128.718  97.095 102.699  0.00  0.00           H  
ATOM  17624 HH21 ARG R 434     126.674  99.763 101.708  0.00  0.00           H  
ATOM  17625 HH22 ARG R 434     128.038  98.752 101.287  0.00  0.00           H  
ATOM  17626  N   LYS R 435     123.980  97.408 110.318  0.00 75.30           N  
ATOM  17627  CA  LYS R 435     123.621  96.520 111.416  0.00 75.30           C  
ATOM  17628  C   LYS R 435     122.432  97.069 112.192  0.00 75.30           C  
ATOM  17629  O   LYS R 435     121.525  96.317 112.567  0.00 75.30           O  
ATOM  17630  CB  LYS R 435     124.827  96.318 112.330  0.00 75.30           C  
ATOM  17631  CG  LYS R 435     125.920  95.503 111.673  0.00 75.30           C  
ATOM  17632  CD  LYS R 435     127.153  95.368 112.545  0.00 75.30           C  
ATOM  17633  CE  LYS R 435     128.222  94.541 111.844  0.00 75.30           C  
ATOM  17634  NZ  LYS R 435     129.471  94.428 112.639  0.00 75.30           N1+
ATOM  17635  H   LYS R 435     124.863  97.897 110.343  0.00  0.00           H  
ATOM  17636  HA  LYS R 435     123.341  95.553 110.998  0.00  0.00           H  
ATOM  17637  HB2 LYS R 435     125.226  97.289 112.624  0.00  0.00           H  
ATOM  17638  HB3 LYS R 435     124.508  95.823 113.247  0.00  0.00           H  
ATOM  17639  HG2 LYS R 435     125.537  94.512 111.431  0.00  0.00           H  
ATOM  17640  HG3 LYS R 435     126.196  95.964 110.725  0.00  0.00           H  
ATOM  17641  HD2 LYS R 435     127.549  96.358 112.769  0.00  0.00           H  
ATOM  17642  HD3 LYS R 435     126.882  94.888 113.485  0.00  0.00           H  
ATOM  17643  HE2 LYS R 435     127.832  93.544 111.638  0.00  0.00           H  
ATOM  17644  HE3 LYS R 435     128.448  94.987 110.876  0.00  0.00           H  
ATOM  17645  HZ1 LYS R 435     130.145  93.872 112.132  0.00  0.00           H  
ATOM  17646  HZ2 LYS R 435     129.851  95.349 112.803  0.00  0.00           H  
ATOM  17647  HZ3 LYS R 435     129.268  93.985 113.524  0.00  0.00           H  
ATOM  17648  N   ALA R 436     122.418  98.380 112.434  0.00 74.87           N  
ATOM  17649  CA  ALA R 436     121.315  98.984 113.171  0.00 74.87           C  
ATOM  17650  C   ALA R 436     119.987  98.760 112.460  0.00 74.87           C  
ATOM  17651  O   ALA R 436     118.959  98.530 113.107  0.00 74.87           O  
ATOM  17652  CB  ALA R 436     121.575 100.475 113.360  0.00 74.87           C  
ATOM  17653  H   ALA R 436     123.175  98.962 112.106  0.00  0.00           H  
ATOM  17654  HA  ALA R 436     121.262  98.517 114.154  0.00  0.00           H  
ATOM  17655  HB1 ALA R 436     120.748 100.922 113.911  0.00  0.00           H  
ATOM  17656  HB2 ALA R 436     122.501 100.615 113.918  0.00  0.00           H  
ATOM  17657  HB3 ALA R 436     121.663 100.955 112.386  0.00  0.00           H  
ATOM  17658  N   PHE R 437     119.989  98.806 111.127  0.00 75.61           N  
ATOM  17659  CA  PHE R 437     118.740  98.658 110.387  0.00 75.61           C  
ATOM  17660  C   PHE R 437     118.143  97.269 110.564  0.00 75.61           C  
ATOM  17661  O   PHE R 437     116.931  97.130 110.763  0.00 75.61           O  
ATOM  17662  CB  PHE R 437     118.972  98.952 108.905  0.00 75.61           C  
ATOM  17663  CG  PHE R 437     118.765 100.392 108.529  0.00 75.61           C  
ATOM  17664  CD1 PHE R 437     119.509 101.397 109.118  0.00 75.61           C  
ATOM  17665  CD2 PHE R 437     117.830 100.737 107.568  0.00 75.61           C  
ATOM  17666  CE1 PHE R 437     119.314 102.716 108.766  0.00 75.61           C  
ATOM  17667  CE2 PHE R 437     117.635 102.054 107.212  0.00 75.61           C  
ATOM  17668  CZ  PHE R 437     118.379 103.043 107.812  0.00 75.61           C  
ATOM  17669  H   PHE R 437     120.856  98.943 110.628  0.00  0.00           H  
ATOM  17670  HA  PHE R 437     118.027  99.387 110.772  0.00  0.00           H  
ATOM  17671  HB2 PHE R 437     119.982  98.648 108.630  0.00  0.00           H  
ATOM  17672  HB3 PHE R 437     118.314  98.324 108.305  0.00  0.00           H  
ATOM  17673  HD1 PHE R 437     120.252 101.153 109.862  0.00  0.00           H  
ATOM  17674  HD2 PHE R 437     117.242  99.970 107.087  0.00  0.00           H  
ATOM  17675  HE1 PHE R 437     119.896 103.493 109.240  0.00  0.00           H  
ATOM  17676  HE2 PHE R 437     116.899 102.308 106.463  0.00  0.00           H  
ATOM  17677  HZ  PHE R 437     118.229 104.076 107.534  0.00  0.00           H  
ATOM  17678  N   LEU R 438     118.974  96.228 110.513  0.00 79.18           N  
ATOM  17679  CA  LEU R 438     118.446  94.873 110.620  0.00 79.18           C  
ATOM  17680  C   LEU R 438     117.823  94.624 111.987  0.00 79.18           C  
ATOM  17681  O   LEU R 438     116.769  93.986 112.089  0.00 79.18           O  
ATOM  17682  CB  LEU R 438     119.554  93.862 110.335  0.00 79.18           C  
ATOM  17683  CG  LEU R 438     120.044  93.868 108.885  0.00 79.18           C  
ATOM  17684  CD1 LEU R 438     121.288  93.008 108.731  0.00 79.18           C  
ATOM  17685  CD2 LEU R 438     118.946  93.405 107.937  0.00 79.18           C  
ATOM  17686  H   LEU R 438     119.966  96.379 110.401  0.00  0.00           H  
ATOM  17687  HA  LEU R 438     117.670  94.749 109.865  0.00  0.00           H  
ATOM  17688  HB2 LEU R 438     120.396  94.051 111.002  0.00  0.00           H  
ATOM  17689  HB3 LEU R 438     119.206  92.862 110.595  0.00  0.00           H  
ATOM  17690  HG  LEU R 438     120.307  94.892 108.622  0.00  0.00           H  
ATOM  17691 HD11 LEU R 438     121.618  93.028 107.692  0.00  0.00           H  
ATOM  17692 HD12 LEU R 438     122.080  93.397 109.371  0.00  0.00           H  
ATOM  17693 HD13 LEU R 438     121.059  91.982 109.020  0.00  0.00           H  
ATOM  17694 HD21 LEU R 438     119.320  93.418 106.913  0.00  0.00           H  
ATOM  17695 HD22 LEU R 438     118.642  92.392 108.199  0.00  0.00           H  
ATOM  17696 HD23 LEU R 438     118.089  94.073 108.019  0.00  0.00           H  
ATOM  17697  N   LYS R 439     118.454  95.123 113.051  0.00 79.83           N  
ATOM  17698  CA  LYS R 439     117.880  94.950 114.381  0.00 79.83           C  
ATOM  17699  C   LYS R 439     116.598  95.759 114.532  0.00 79.83           C  
ATOM  17700  O   LYS R 439     115.636  95.300 115.159  0.00 79.83           O  
ATOM  17701  CB  LYS R 439     118.900  95.339 115.451  0.00 79.83           C  
ATOM  17702  CG  LYS R 439     120.046  94.344 115.584  0.00 79.83           C  
ATOM  17703  CD  LYS R 439     121.163  94.858 116.480  0.00 79.83           C  
ATOM  17704  CE  LYS R 439     120.781  94.776 117.947  0.00 79.83           C  
ATOM  17705  NZ  LYS R 439     121.849  95.297 118.844  0.00 79.83           N1+
ATOM  17706  H   LYS R 439     119.326  95.619 112.934  0.00  0.00           H  
ATOM  17707  HA  LYS R 439     117.635  93.896 114.512  0.00  0.00           H  
ATOM  17708  HB2 LYS R 439     119.303  96.326 115.225  0.00  0.00           H  
ATOM  17709  HB3 LYS R 439     118.396  95.440 116.412  0.00  0.00           H  
ATOM  17710  HG2 LYS R 439     119.665  93.404 115.983  0.00  0.00           H  
ATOM  17711  HG3 LYS R 439     120.448  94.120 114.596  0.00  0.00           H  
ATOM  17712  HD2 LYS R 439     122.066  94.272 116.307  0.00  0.00           H  
ATOM  17713  HD3 LYS R 439     121.389  95.893 116.221  0.00  0.00           H  
ATOM  17714  HE2 LYS R 439     119.862  95.337 118.114  0.00  0.00           H  
ATOM  17715  HE3 LYS R 439     120.563  93.740 118.207  0.00  0.00           H  
ATOM  17716  HZ1 LYS R 439     121.988  96.282 118.666  0.00  0.00           H  
ATOM  17717  HZ2 LYS R 439     121.575  95.164 119.807  0.00  0.00           H  
ATOM  17718  HZ3 LYS R 439     122.710  94.799 118.668  0.00  0.00           H  
ATOM  17719  N   ILE R 440     116.567  96.968 113.967  0.00 75.09           N  
ATOM  17720  CA  ILE R 440     115.381  97.813 114.074  0.00 75.09           C  
ATOM  17721  C   ILE R 440     114.189  97.141 113.408  0.00 75.09           C  
ATOM  17722  O   ILE R 440     113.056  97.219 113.898  0.00 75.09           O  
ATOM  17723  CB  ILE R 440     115.659  99.197 113.459  0.00 75.09           C  
ATOM  17724  CG1 ILE R 440     116.672  99.957 114.306  0.00 75.09           C  
ATOM  17725  CG2 ILE R 440     114.382 100.008 113.370  0.00 75.09           C  
ATOM  17726  CD1 ILE R 440     117.293 101.124 113.589  0.00 75.09           C  
ATOM  17727  H   ILE R 440     117.370  97.308 113.458  0.00  0.00           H  
ATOM  17728  HA  ILE R 440     115.151  97.948 115.131  0.00  0.00           H  
ATOM  17729  HB  ILE R 440     116.065  99.064 112.456  0.00  0.00           H  
ATOM  17730 HG12 ILE R 440     116.190 100.308 115.219  0.00  0.00           H  
ATOM  17731 HG13 ILE R 440     117.456  99.274 114.632  0.00  0.00           H  
ATOM  17732 HG21 ILE R 440     114.600 100.983 112.933  0.00  0.00           H  
ATOM  17733 HG22 ILE R 440     113.660  99.483 112.744  0.00  0.00           H  
ATOM  17734 HG23 ILE R 440     113.966 100.143 114.369  0.00  0.00           H  
ATOM  17735 HD11 ILE R 440     118.004 101.620 114.249  0.00  0.00           H  
ATOM  17736 HD12 ILE R 440     117.812 100.770 112.698  0.00  0.00           H  
ATOM  17737 HD13 ILE R 440     116.514 101.829 113.299  0.00  0.00           H  
ATOM  17738  N   LEU R 441     114.423  96.473 112.281  0.00 82.13           N  
ATOM  17739  CA  LEU R 441     113.348  95.861 111.514  0.00 82.13           C  
ATOM  17740  C   LEU R 441     112.962  94.479 112.021  0.00 82.13           C  
ATOM  17741  O   LEU R 441     112.051  93.867 111.454  0.00 82.13           O  
ATOM  17742  CB  LEU R 441     113.753  95.750 110.043  0.00 82.13           C  
ATOM  17743  CG  LEU R 441     114.110  97.043 109.316  0.00 82.13           C  
ATOM  17744  CD1 LEU R 441     114.580  96.724 107.911  0.00 82.13           C  
ATOM  17745  CD2 LEU R 441     112.937  97.988 109.291  0.00 82.13           C  
ATOM  17746  H   LEU R 441     115.368  96.380 111.936  0.00  0.00           H  
ATOM  17747  HA  LEU R 441     112.472  96.506 111.579  0.00  0.00           H  
ATOM  17748  HB2 LEU R 441     114.581  95.047 109.952  0.00  0.00           H  
ATOM  17749  HB3 LEU R 441     112.965  95.236 109.493  0.00  0.00           H  
ATOM  17750  HG  LEU R 441     114.928  97.524 109.852  0.00  0.00           H  
ATOM  17751 HD11 LEU R 441     114.834  97.649 107.394  0.00  0.00           H  
ATOM  17752 HD12 LEU R 441     115.459  96.081 107.959  0.00  0.00           H  
ATOM  17753 HD13 LEU R 441     113.785  96.212 107.369  0.00  0.00           H  
ATOM  17754 HD21 LEU R 441     113.217  98.902 108.767  0.00  0.00           H  
ATOM  17755 HD22 LEU R 441     112.101  97.516 108.775  0.00  0.00           H  
ATOM  17756 HD23 LEU R 441     112.643  98.231 110.312  0.00  0.00           H  
ATOM  17757  N   HIS R 442     113.617  93.978 113.067  0.00 89.20           N  
ATOM  17758  CA  HIS R 442     113.352  92.631 113.568  0.00 89.20           C  
ATOM  17759  C   HIS R 442     113.418  91.620 112.427  0.00 89.20           C  
ATOM  17760  O   HIS R 442     112.600  90.703 112.330  0.00 89.20           O  
ATOM  17761  CB  HIS R 442     112.000  92.565 114.282  0.00 89.20           C  
ATOM  17762  CG  HIS R 442     111.885  93.492 115.454  0.00 89.20           C  
ATOM  17763  CD2 HIS R 442     112.545  93.273 116.645  0.00 89.20           C  
ATOM  17764  ND1 HIS R 442     111.175  94.632 115.623  0.00 89.20           N  
ATOM  17765  CE1 HIS R 442     111.423  95.080 116.898  0.00 89.20           C  
ATOM  17766  NE2 HIS R 442     112.253  94.242 117.493  0.00 89.20           N  
ATOM  17767  H   HIS R 442     114.318  94.533 113.536  0.00  0.00           H  
ATOM  17768  HA  HIS R 442     114.129  92.379 114.290  0.00  0.00           H  
ATOM  17769  HB2 HIS R 442     111.204  92.782 113.570  0.00  0.00           H  
ATOM  17770  HB3 HIS R 442     111.814  91.542 114.610  0.00  0.00           H  
ATOM  17771  HD1 HIS R 442     110.563  95.011 114.818  0.00  0.00           H  
ATOM  17772  HD2 HIS R 442     113.139  92.463 116.752  0.00  0.00           H  
ATOM  17773  HE1 HIS R 442     110.987  95.929 117.229  0.00  0.00           H  
ATOM  17774  N   CYS R 443     114.402  91.803 111.550  0.00 89.35           N  
ATOM  17775  CA  CYS R 443     114.579  90.961 110.372  0.00 89.35           C  
ATOM  17776  C   CYS R 443     114.468  89.478 110.716  0.00 89.35           C  
ATOM  17777  O   CYS R 443     115.411  88.711 110.520  0.00 89.35           O  
ATOM  17778  CB  CYS R 443     115.933  91.251 109.720  0.00 89.35           C  
ATOM  17779  SG  CYS R 443     116.255  90.331 108.198  0.00 89.35           S  
ATOM  17780  H   CYS R 443     115.067  92.551 111.686  0.00  0.00           H  
ATOM  17781  HA  CYS R 443     113.795  91.206 109.656  0.00  0.00           H  
ATOM  17782  HB2 CYS R 443     116.016  92.319 109.520  0.00  0.00           H  
ATOM  17783  HB3 CYS R 443     116.729  91.051 110.437  0.00  0.00           H  
ATOM  17784  HG  CYS R 443     116.225  89.020 108.454  0.00  0.00           H  
ATOM  17785  HXT CYS R 443     113.546  89.104 111.137  0.00  0.00           H  
HETATM17786 Cl   UNK Z 999     114.109 128.553  97.289  0.00  0.00          Cl  
HETATM17787  C   UNK Z 999     115.092 127.210  97.792  0.00  0.00           C  
HETATM17788  C   UNK Z 999     116.426 127.436  98.161  0.00  0.00           C  
HETATM17789 Cl   UNK Z 999     117.118 129.023  98.112  0.00  0.00          Cl  
HETATM17790  C   UNK Z 999     117.233 126.368  98.560  0.00  0.00           C  
HETATM17791  C   UNK Z 999     116.727 125.072  98.562  0.00  0.00           C  
HETATM17792  C   UNK Z 999     115.414 124.844  98.161  0.00  0.00           C  
HETATM17793  C   UNK Z 999     114.573 125.900  97.809  0.00  0.00           C  
HETATM17794  N   UNK Z 999     113.268 125.632  97.438  0.00  0.00           N  
HETATM17795  C   UNK Z 999     112.106 126.080  98.215  0.00  0.00           C  
HETATM17796  C   UNK Z 999     111.000 126.687  97.327  0.00  0.00           C  
HETATM17797  N   UNK Z 999     110.583 125.666  96.245  0.00  0.00           N1+
HETATM17798  C   UNK Z 999     109.506 126.312  95.342  0.00  0.00           C  
HETATM17799  C   UNK Z 999     108.898 125.287  94.367  0.00  0.00           C  
HETATM17800  C   UNK Z 999     107.753 125.872  93.513  0.00  0.00           C  
HETATM17801  C   UNK Z 999     108.163 126.904  92.436  0.00  0.00           C  
HETATM17802  N   UNK Z 999     107.203 127.471  91.659  0.00  0.00           N  
HETATM17803  C   UNK Z 999     107.552 128.422  90.567  0.00  0.00           C  
HETATM17804  C   UNK Z 999     107.476 129.899  91.019  0.00  0.00           C  
HETATM17805  N   UNK Z 999     107.840 130.829  90.120  0.00  0.00           N  
HETATM17806  C   UNK Z 999     107.817 132.270  90.311  0.00  0.00           C  
HETATM17807  C   UNK Z 999     109.054 132.914  89.719  0.00  0.00           C  
HETATM17808  C   UNK Z 999     110.118 133.278  90.546  0.00  0.00           C  
HETATM17809  C   UNK Z 999     111.259 133.852  89.987  0.00  0.00           C  
HETATM17810  C   UNK Z 999     111.320 134.067  88.611  0.00  0.00           C  
HETATM17811  C   UNK Z 999     110.246 133.735  87.789  0.00  0.00           C  
HETATM17812  C   UNK Z 999     109.108 133.161  88.345  0.00  0.00           C  
HETATM17813  O   UNK Z 999     107.110 130.191  92.160  0.00  0.00           O  
HETATM17814  C   UNK Z 999     106.735 128.219  89.247  0.00  0.00           C  
HETATM17815  N   UNK Z 999     105.775 127.270  89.267  0.00  0.00           N  
HETATM17816  C   UNK Z 999     105.418 126.427  90.419  0.00  0.00           C  
HETATM17817  C   UNK Z 999     105.788 127.106  91.755  0.00  0.00           C  
HETATM17818  O   UNK Z 999     106.920 128.868  88.220  0.00  0.00           O  
HETATM17819  O   UNK Z 999     109.352 127.201  92.309  0.00  0.00           O  
HETATM17820  C   UNK Z 999     111.834 125.220  95.456  0.00  0.00           C  
HETATM17821  C   UNK Z 999     112.879 124.642  96.429  0.00  0.00           C  
HETATM17822  H   UNK Z 999     118.257 126.547  98.867  0.00  0.00           H  
HETATM17823  H   UNK Z 999     117.343 124.243  98.872  0.00  0.00           H  
HETATM17824  H   UNK Z 999     115.038 123.832  98.160  0.00  0.00           H  
HETATM17825  H   UNK Z 999     111.721 125.242  98.799  0.00  0.00           H  
HETATM17826  H   UNK Z 999     112.423 126.810  98.959  0.00  0.00           H  
HETATM17827  H   UNK Z 999     111.328 127.597  96.822  0.00  0.00           H  
HETATM17828  H   UNK Z 999     110.107 126.904  97.913  0.00  0.00           H  
HETATM17829  H   UNK Z 999     108.738 126.677  96.027  0.00  0.00           H  
HETATM17830  H   UNK Z 999     109.977 127.160  94.844  0.00  0.00           H  
HETATM17831  H   UNK Z 999     109.653 124.872  93.702  0.00  0.00           H  
HETATM17832  H   UNK Z 999     108.511 124.448  94.947  0.00  0.00           H  
HETATM17833  H   UNK Z 999     107.279 125.040  92.989  0.00  0.00           H  
HETATM17834  H   UNK Z 999     107.010 126.311  94.177  0.00  0.00           H  
HETATM17835  H   UNK Z 999     108.601 128.313  90.288  0.00  0.00           H  
HETATM17836  H   UNK Z 999     108.023 130.513  89.177  0.00  0.00           H  
HETATM17837  H   UNK Z 999     106.929 132.670  89.824  0.00  0.00           H  
HETATM17838  H   UNK Z 999     107.714 132.532  91.360  0.00  0.00           H  
HETATM17839  H   UNK Z 999     110.073 133.100  91.609  0.00  0.00           H  
HETATM17840  H   UNK Z 999     112.097 134.115  90.619  0.00  0.00           H  
HETATM17841  H   UNK Z 999     112.204 134.499  88.173  0.00  0.00           H  
HETATM17842  H   UNK Z 999     110.300 133.919  86.725  0.00  0.00           H  
HETATM17843  H   UNK Z 999     108.278 132.893  87.705  0.00  0.00           H  
HETATM17844  H   UNK Z 999     105.243 127.165  88.414  0.00  0.00           H  
HETATM17845  H   UNK Z 999     105.920 125.463  90.316  0.00  0.00           H  
HETATM17846  H   UNK Z 999     104.342 126.249  90.389  0.00  0.00           H  
HETATM17847  H   UNK Z 999     105.523 126.474  92.603  0.00  0.00           H  
HETATM17848  H   UNK Z 999     105.223 128.030  91.882  0.00  0.00           H  
HETATM17849  H   UNK Z 999     112.210 126.112  94.961  0.00  0.00           H  
HETATM17850  H   UNK Z 999     111.531 124.478  94.719  0.00  0.00           H  
HETATM17851  H   UNK Z 999     113.755 124.326  95.864  0.00  0.00           H  
HETATM17852  H   UNK Z 999     112.508 123.740  96.919  0.00  0.00           H  
HETATM17853  H   UNK Z 999     110.179 124.873  96.735  0.00  0.00           H  
CONECT1778617787
CONECT17787177861778817793
CONECT17788177871778917790
CONECT1778917788
CONECT17790177881779117822
CONECT17791177901779217823
CONECT17792177911779317824
CONECT17793177871779217794
CONECT17794177931779517821
CONECT1779517794177961782517826
CONECT1779617795177971782717828
CONECT1779717796177981782017853
CONECT1779817797177991782917830
CONECT1779917798178001783117832
CONECT1780017799178011783317834
CONECT17801178001780217819
CONECT17802178011780317817
CONECT1780317802178041781417835
CONECT17804178031780517813
CONECT17805178041780617836
CONECT1780617805178071783717838
CONECT17807178061780817812
CONECT17808178071780917839
CONECT17809178081781017840
CONECT17810178091781117841
CONECT17811178101781217842
CONECT17812178071781117843
CONECT1781317804
CONECT17814178031781517818
CONECT17815178141781617844
CONECT1781617815178171784517846
CONECT1781717802178161784717848
CONECT1781817814
CONECT1781917801
CONECT1782017797178211784917850
CONECT1782117794178201785117852
CONECT1782217790
CONECT1782317791
CONECT1782417792
CONECT1782517795
CONECT1782617795
CONECT1782717796
CONECT1782817796
CONECT1782917798
CONECT1783017798
CONECT1783117799
CONECT1783217799
CONECT1783317800
CONECT1783417800
CONECT1783517803
CONECT1783617805
CONECT1783717806
CONECT1783817806
CONECT1783917808
CONECT1784017809
CONECT1784117810
CONECT1784217811
CONECT1784317812
CONECT1784417815
CONECT1784517816
CONECT1784617816
CONECT1784717817
CONECT1784817817
CONECT1784917820
CONECT1785017820
CONECT1785117821
CONECT1785217821
CONECT1785317797
END
