# Supplementary material for: Potent and Subtype-Selective Dopamine D2 Receptor Biased Partial Agonists Discovered via an Ugi-Based Approach
Source: J Med Chem. 2021 Jun 10;64(12):8710–26. doi: 10.1021/acs.jmedchem.1c00704 (PMC8552448; doi:10.1021/acs.jmedchem.1c00704)
Supplement: Supplementary file 2 — jm1c00704_si_002.zip [file jm1c00704_si_002.zip › PDBs_D2-active/6VMS.pdb]

HEADER    SIGNALING PROTEIN                       28-JAN-20   6VMS              
TITLE     STRUCTURE OF A D2 DOPAMINE RECEPTOR-G-PROTEIN COMPLEX IN A LIPID      
TITLE    2 MEMBRANE                                                             
COMPND    MOL_ID: 1;                                                            
COMPND   2 MOLECULE: GUANINE NUCLEOTIDE-BINDING PROTEIN G(I) SUBUNIT ALPHA-1;   
COMPND   3 CHAIN: A;                                                            
COMPND   4 SYNONYM: ADENYLATE CYCLASE-INHIBITING G ALPHA PROTEIN;               
COMPND   5 ENGINEERED: YES;                                                     
COMPND   6 MOL_ID: 2;                                                           
COMPND   7 MOLECULE: GUANINE NUCLEOTIDE-BINDING PROTEIN G(I)/G(S)/G(T) SUBUNIT  
COMPND   8 BETA-1;                                                              
COMPND   9 CHAIN: B;                                                            
COMPND  10 SYNONYM: TRANSDUCIN BETA CHAIN 1;                                    
COMPND  11 ENGINEERED: YES;                                                     
COMPND  12 MOL_ID: 3;                                                           
COMPND  13 MOLECULE: GUANINE NUCLEOTIDE-BINDING PROTEIN G(I)/G(S)/G(O) SUBUNIT  
COMPND  14 GAMMA-2;                                                             
COMPND  15 CHAIN: C;                                                            
COMPND  16 SYNONYM: G GAMMA-I;                                                  
COMPND  17 ENGINEERED: YES;                                                     
COMPND  18 MOL_ID: 4;                                                           
COMPND  19 MOLECULE: SCFV16;                                                    
COMPND  20 CHAIN: E;                                                            
COMPND  21 ENGINEERED: YES;                                                     
COMPND  22 MOL_ID: 5;                                                           
COMPND  23 MOLECULE: ENDOLYSIN,D(2) DOPAMINE RECEPTOR,D(2) DOPAMINE RECEPTOR;   
COMPND  24 CHAIN: R;                                                            
COMPND  25 SYNONYM: LYSIS PROTEIN,LYSOZYME,MURAMIDASE,DOPAMINE D2 RECEPTOR,     
COMPND  26 DOPAMINE D2 RECEPTOR;                                                
COMPND  27 EC: 3.2.1.17;                                                        
COMPND  28 ENGINEERED: YES                                                      
SOURCE    MOL_ID: 1;                                                            
SOURCE   2 ORGANISM_SCIENTIFIC: RATTUS NORVEGICUS;                              
SOURCE   3 ORGANISM_COMMON: RAT;                                                
SOURCE   4 ORGANISM_TAXID: 10116;                                               
SOURCE   5 GENE: GNAI1, GNAI-1;                                                 
SOURCE   6 EXPRESSION_SYSTEM: SPODOPTERA FRUGIPERDA;                            
SOURCE   7 EXPRESSION_SYSTEM_TAXID: 7108;                                       
SOURCE   8 MOL_ID: 2;                                                           
SOURCE   9 ORGANISM_SCIENTIFIC: HOMO SAPIENS;                                   
SOURCE  10 ORGANISM_COMMON: HUMAN;                                              
SOURCE  11 ORGANISM_TAXID: 9606;                                                
SOURCE  12 GENE: GNB1;                                                          
SOURCE  13 EXPRESSION_SYSTEM: SPODOPTERA FRUGIPERDA;                            
SOURCE  14 EXPRESSION_SYSTEM_TAXID: 7108;                                       
SOURCE  15 MOL_ID: 3;                                                           
SOURCE  16 ORGANISM_SCIENTIFIC: HOMO SAPIENS;                                   
SOURCE  17 ORGANISM_COMMON: HUMAN;                                              
SOURCE  18 ORGANISM_TAXID: 9606;                                                
SOURCE  19 GENE: GNG2;                                                          
SOURCE  20 EXPRESSION_SYSTEM: SPODOPTERA FRUGIPERDA;                            
SOURCE  21 EXPRESSION_SYSTEM_TAXID: 7108;                                       
SOURCE  22 MOL_ID: 4;                                                           
SOURCE  23 ORGANISM_SCIENTIFIC: HOMO SAPIENS;                                   
SOURCE  24 ORGANISM_COMMON: HUMAN;                                              
SOURCE  25 ORGANISM_TAXID: 9606;                                                
SOURCE  26 EXPRESSION_SYSTEM: SPODOPTERA FRUGIPERDA;                            
SOURCE  27 EXPRESSION_SYSTEM_TAXID: 7108;                                       
SOURCE  28 MOL_ID: 5;                                                           
SOURCE  29 ORGANISM_SCIENTIFIC: ENTEROBACTERIA PHAGE T4, HOMO SAPIENS;          
SOURCE  30 ORGANISM_COMMON: HUMAN;                                              
SOURCE  31 ORGANISM_TAXID: 10665, 9606;                                         
SOURCE  32 GENE: E, T4TP126, DRD2;                                              
SOURCE  33 EXPRESSION_SYSTEM: SPODOPTERA FRUGIPERDA;                            
SOURCE  34 EXPRESSION_SYSTEM_TAXID: 7108                                        
KEYWDS    DOPAMINE, DOPAMINE RECEPTOR, GPCR, G PROTEIN, PARKINSON'S DISEASE,    
KEYWDS   2 SIGNALING PROTEIN                                                    
EXPDTA    ELECTRON MICROSCOPY                                                   
AUTHOR    J.YIN,K.M.CHEN,M.J.CLARK,M.HIJAZI,P.KUMARI,X.BAI,R.K.SUNAHARA,        
AUTHOR   2 P.BARTH,D.M.ROSENBAUM                                                
REVDAT   3   19-AUG-20 6VMS    1       JRNL                                     
REVDAT   2   24-JUN-20 6VMS    1       JRNL                                     
REVDAT   1   17-JUN-20 6VMS    0                                                
JRNL        AUTH   J.YIN,K.M.CHEN,M.J.CLARK,M.HIJAZI,P.KUMARI,X.C.BAI,          
JRNL        AUTH 2 R.K.SUNAHARA,P.BARTH,D.M.ROSENBAUM                           
JRNL        TITL   STRUCTURE OF A D2 DOPAMINE RECEPTOR-G-PROTEIN COMPLEX IN A   
JRNL        TITL 2 LIPID MEMBRANE.                                              
JRNL        REF    NATURE                        V. 584   125 2020              
JRNL        REFN                   ESSN 1476-4687                               
JRNL        PMID   32528175                                                     
JRNL        DOI    10.1038/S41586-020-2379-5                                    
REMARK   2                                                                      
REMARK   2 RESOLUTION.    3.80 ANGSTROMS.                                       
REMARK   3                                                                      
REMARK   3 REFINEMENT.                                                          
REMARK   3   SOFTWARE PACKAGES      : RELION, UCSF CHIMERA, RELION, RELION,     
REMARK   3                            RELION, RELION, PHENIX                    
REMARK   3   RECONSTRUCTION SCHEMA  : NULL                                      
REMARK   3                                                                      
REMARK   3 EM MAP-MODEL FITTING AND REFINEMENT                                  
REMARK   3   PDB ENTRY                    : 6DDE                                
REMARK   3   REFINEMENT SPACE             : NULL                                
REMARK   3   REFINEMENT PROTOCOL          : NULL                                
REMARK   3   REFINEMENT TARGET            : NULL                                
REMARK   3   OVERALL ANISOTROPIC B VALUE  : NULL                                
REMARK   3                                                                      
REMARK   3 FITTING PROCEDURE : NULL                                             
REMARK   3                                                                      
REMARK   3 EM IMAGE RECONSTRUCTION STATISTICS                                   
REMARK   3   NOMINAL PIXEL SIZE (ANGSTROMS)    : NULL                           
REMARK   3   ACTUAL PIXEL SIZE  (ANGSTROMS)    : NULL                           
REMARK   3   EFFECTIVE RESOLUTION (ANGSTROMS)  : 3.800                          
REMARK   3   NUMBER OF PARTICLES               : 783984                         
REMARK   3   CTF CORRECTION METHOD             : PHASE FLIPPING AND AMPLITUDE   
REMARK   3                                       CORRECTION                     
REMARK   3                                                                      
REMARK   3 EM RECONSTRUCTION MAGNIFICATION CALIBRATION: NULL                    
REMARK   3                                                                      
REMARK   3 OTHER DETAILS: NULL                                                  
REMARK   4                                                                      
REMARK   4 6VMS COMPLIES WITH FORMAT V. 3.30, 13-JUL-11                         
REMARK 100                                                                      
REMARK 100 THIS ENTRY HAS BEEN PROCESSED BY RCSB ON 29-JAN-20.                  
REMARK 100 THE DEPOSITION ID IS D_1000246665.                                   
REMARK 245                                                                      
REMARK 245 EXPERIMENTAL DETAILS                                                 
REMARK 245   RECONSTRUCTION METHOD          : SINGLE PARTICLE                   
REMARK 245   SPECIMEN TYPE                  : NULL                              
REMARK 245                                                                      
REMARK 245 ELECTRON MICROSCOPE SAMPLE                                           
REMARK 245   SAMPLE TYPE                    : PARTICLE                          
REMARK 245   PARTICLE TYPE                  : POINT                             
REMARK 245   NAME OF SAMPLE                 : D2 DOPAMINE RECEPTOR-G PROTEIN    
REMARK 245                                    COMPLEX                           
REMARK 245   SAMPLE CONCENTRATION (MG ML-1) : NULL                              
REMARK 245   SAMPLE SUPPORT DETAILS         : NULL                              
REMARK 245   SAMPLE VITRIFICATION DETAILS   : NULL                              
REMARK 245   SAMPLE BUFFER                  : NULL                              
REMARK 245   PH                             : 7.40                              
REMARK 245   SAMPLE DETAILS                 : NULL                              
REMARK 245                                                                      
REMARK 245 DATA ACQUISITION                                                     
REMARK 245   DATE OF EXPERIMENT                : NULL                           
REMARK 245   NUMBER OF MICROGRAPHS-IMAGES      : NULL                           
REMARK 245   TEMPERATURE (KELVIN)              : NULL                           
REMARK 245   MICROSCOPE MODEL                  : FEI TITAN KRIOS                
REMARK 245   DETECTOR TYPE                     : GATAN K3 BIOQUANTUM (6K X      
REMARK 245                                       4K)                            
REMARK 245   MINIMUM DEFOCUS (NM)              : NULL                           
REMARK 245   MAXIMUM DEFOCUS (NM)              : NULL                           
REMARK 245   MINIMUM TILT ANGLE (DEGREES)      : NULL                           
REMARK 245   MAXIMUM TILT ANGLE (DEGREES)      : NULL                           
REMARK 245   NOMINAL CS                        : NULL                           
REMARK 245   IMAGING MODE                      : BRIGHT FIELD                   
REMARK 245   ELECTRON DOSE (ELECTRONS NM**-2)  : 64.00                          
REMARK 245   ILLUMINATION MODE                 : FLOOD BEAM                     
REMARK 245   NOMINAL MAGNIFICATION             : NULL                           
REMARK 245   CALIBRATED MAGNIFICATION          : NULL                           
REMARK 245   SOURCE                            : FIELD EMISSION GUN             
REMARK 245   ACCELERATION VOLTAGE (KV)         : 300                            
REMARK 245   IMAGING DETAILS                   : NULL                           
REMARK 247                                                                      
REMARK 247 ELECTRON MICROSCOPY                                                  
REMARK 247  THE COORDINATES IN THIS ENTRY WERE GENERATED FROM ELECTRON          
REMARK 247  MICROSCOPY DATA. PROTEIN DATA BANK CONVENTIONS REQUIRE              
REMARK 247  THAT CRYST1 AND SCALE RECORDS BE INCLUDED, BUT THE VALUES           
REMARK 247  ON THESE RECORDS ARE MEANINGLESS EXCEPT FOR THE CALCULATION         
REMARK 247  OF THE STRUCTURE FACTORS.                                           
REMARK 300                                                                      
REMARK 300 BIOMOLECULE: 1                                                       
REMARK 300 SEE REMARK 350 FOR THE AUTHOR PROVIDED AND/OR PROGRAM                
REMARK 300 GENERATED ASSEMBLY INFORMATION FOR THE STRUCTURE IN                  
REMARK 300 THIS ENTRY. THE REMARK MAY ALSO PROVIDE INFORMATION ON               
REMARK 300 BURIED SURFACE AREA.                                                 
REMARK 350                                                                      
REMARK 350 COORDINATES FOR A COMPLETE MULTIMER REPRESENTING THE KNOWN           
REMARK 350 BIOLOGICALLY SIGNIFICANT OLIGOMERIZATION STATE OF THE                
REMARK 350 MOLECULE CAN BE GENERATED BY APPLYING BIOMT TRANSFORMATIONS          
REMARK 350 GIVEN BELOW.  BOTH NON-CRYSTALLOGRAPHIC AND                          
REMARK 350 CRYSTALLOGRAPHIC OPERATIONS ARE GIVEN.                               
REMARK 350                                                                      
REMARK 350 BIOMOLECULE: 1                                                       
REMARK 350 AUTHOR DETERMINED BIOLOGICAL UNIT: PENTAMERIC                        
REMARK 350 APPLY THE FOLLOWING TO CHAINS: A, B, C, E, R                         
REMARK 350   BIOMT1   1  1.000000  0.000000  0.000000        0.00000            
REMARK 350   BIOMT2   1  0.000000  1.000000  0.000000        0.00000            
REMARK 350   BIOMT3   1  0.000000  0.000000  1.000000        0.00000            
REMARK 465                                                                      
REMARK 465 MISSING RESIDUES                                                     
REMARK 465 THE FOLLOWING RESIDUES WERE NOT LOCATED IN THE                       
REMARK 465 EXPERIMENT. (M=MODEL NUMBER; RES=RESIDUE NAME; C=CHAIN               
REMARK 465 IDENTIFIER; SSSEQ=SEQUENCE NUMBER; I=INSERTION CODE.)                
REMARK 465                                                                      
REMARK 465   M RES C SSSEQI                                                     
REMARK 465     MET A     1                                                      
REMARK 465     ILE A    56                                                      
REMARK 465     HIS A    57                                                      
REMARK 465     GLU A    58                                                      
REMARK 465     ALA A    59                                                      
REMARK 465     GLY A    60                                                      
REMARK 465     TYR A    61                                                      
REMARK 465     SER A    62                                                      
REMARK 465     GLU A    63                                                      
REMARK 465     GLU A    64                                                      
REMARK 465     GLU A    65                                                      
REMARK 465     CYS A    66                                                      
REMARK 465     LYS A    67                                                      
REMARK 465     GLN A    68                                                      
REMARK 465     TYR A    69                                                      
REMARK 465     LYS A    70                                                      
REMARK 465     ALA A    71                                                      
REMARK 465     VAL A    72                                                      
REMARK 465     VAL A    73                                                      
REMARK 465     TYR A    74                                                      
REMARK 465     SER A    75                                                      
REMARK 465     ASN A    76                                                      
REMARK 465     THR A    77                                                      
REMARK 465     ILE A    78                                                      
REMARK 465     GLN A    79                                                      
REMARK 465     SER A    80                                                      
REMARK 465     ILE A    81                                                      
REMARK 465     ILE A    82                                                      
REMARK 465     ALA A    83                                                      
REMARK 465     ILE A    84                                                      
REMARK 465     ILE A    85                                                      
REMARK 465     ARG A    86                                                      
REMARK 465     ALA A    87                                                      
REMARK 465     MET A    88                                                      
REMARK 465     GLY A    89                                                      
REMARK 465     ARG A    90                                                      
REMARK 465     LEU A    91                                                      
REMARK 465     LYS A    92                                                      
REMARK 465     ILE A    93                                                      
REMARK 465     ASP A    94                                                      
REMARK 465     PHE A    95                                                      
REMARK 465     GLY A    96                                                      
REMARK 465     ASP A    97                                                      
REMARK 465     ALA A    98                                                      
REMARK 465     ALA A    99                                                      
REMARK 465     ARG A   100                                                      
REMARK 465     ALA A   101                                                      
REMARK 465     ASP A   102                                                      
REMARK 465     ASP A   103                                                      
REMARK 465     ALA A   104                                                      
REMARK 465     ARG A   105                                                      
REMARK 465     GLN A   106                                                      
REMARK 465     LEU A   107                                                      
REMARK 465     PHE A   108                                                      
REMARK 465     VAL A   109                                                      
REMARK 465     LEU A   110                                                      
REMARK 465     ALA A   111                                                      
REMARK 465     GLY A   112                                                      
REMARK 465     ALA A   113                                                      
REMARK 465     ALA A   114                                                      
REMARK 465     GLU A   115                                                      
REMARK 465     GLU A   116                                                      
REMARK 465     GLY A   117                                                      
REMARK 465     PHE A   118                                                      
REMARK 465     MET A   119                                                      
REMARK 465     THR A   120                                                      
REMARK 465     ALA A   121                                                      
REMARK 465     GLU A   122                                                      
REMARK 465     LEU A   123                                                      
REMARK 465     ALA A   124                                                      
REMARK 465     GLY A   125                                                      
REMARK 465     VAL A   126                                                      
REMARK 465     ILE A   127                                                      
REMARK 465     LYS A   128                                                      
REMARK 465     ARG A   129                                                      
REMARK 465     LEU A   130                                                      
REMARK 465     TRP A   131                                                      
REMARK 465     LYS A   132                                                      
REMARK 465     ASP A   133                                                      
REMARK 465     SER A   134                                                      
REMARK 465     GLY A   135                                                      
REMARK 465     VAL A   136                                                      
REMARK 465     GLN A   137                                                      
REMARK 465     ALA A   138                                                      
REMARK 465     CYS A   139                                                      
REMARK 465     PHE A   140                                                      
REMARK 465     ASN A   141                                                      
REMARK 465     ARG A   142                                                      
REMARK 465     SER A   143                                                      
REMARK 465     ARG A   144                                                      
REMARK 465     GLU A   145                                                      
REMARK 465     TYR A   146                                                      
REMARK 465     GLN A   147                                                      
REMARK 465     LEU A   148                                                      
REMARK 465     ASN A   149                                                      
REMARK 465     ASP A   150                                                      
REMARK 465     SER A   151                                                      
REMARK 465     ALA A   152                                                      
REMARK 465     ALA A   153                                                      
REMARK 465     TYR A   154                                                      
REMARK 465     TYR A   155                                                      
REMARK 465     LEU A   156                                                      
REMARK 465     ASN A   157                                                      
REMARK 465     ASP A   158                                                      
REMARK 465     LEU A   159                                                      
REMARK 465     ASP A   160                                                      
REMARK 465     ARG A   161                                                      
REMARK 465     ILE A   162                                                      
REMARK 465     ALA A   163                                                      
REMARK 465     GLN A   164                                                      
REMARK 465     PRO A   165                                                      
REMARK 465     ASN A   166                                                      
REMARK 465     TYR A   167                                                      
REMARK 465     ILE A   168                                                      
REMARK 465     PRO A   169                                                      
REMARK 465     THR A   170                                                      
REMARK 465     GLN A   171                                                      
REMARK 465     GLN A   172                                                      
REMARK 465     ASP A   173                                                      
REMARK 465     VAL A   174                                                      
REMARK 465     LEU A   175                                                      
REMARK 465     ARG A   176                                                      
REMARK 465     THR A   177                                                      
REMARK 465     ARG A   178                                                      
REMARK 465     VAL A   179                                                      
REMARK 465     LYS A   180                                                      
REMARK 465     THR A   181                                                      
REMARK 465     MET B     1                                                      
REMARK 465     MET C   -10                                                      
REMARK 465     GLY C    -9                                                      
REMARK 465     HIS C    -8                                                      
REMARK 465     HIS C    -7                                                      
REMARK 465     HIS C    -6                                                      
REMARK 465     HIS C    -5                                                      
REMARK 465     HIS C    -4                                                      
REMARK 465     HIS C    -3                                                      
REMARK 465     HIS C    -2                                                      
REMARK 465     HIS C    -1                                                      
REMARK 465     GLY C     0                                                      
REMARK 465     GLY C     1                                                      
REMARK 465     ALA C     2                                                      
REMARK 465     SER C     3                                                      
REMARK 465     ASN C     4                                                      
REMARK 465     ASN C     5                                                      
REMARK 465     LYS C    65                                                      
REMARK 465     PHE C    66                                                      
REMARK 465     PHE C    67                                                      
REMARK 465     CYS C    68                                                      
REMARK 465     ALA C    69                                                      
REMARK 465     ILE C    70                                                      
REMARK 465     LEU C    71                                                      
REMARK 465     ASP E     1                                                      
REMARK 465     GLY E   122                                                      
REMARK 465     GLY E   123                                                      
REMARK 465     GLY E   124                                                      
REMARK 465     GLY E   125                                                      
REMARK 465     SER E   126                                                      
REMARK 465     GLY E   127                                                      
REMARK 465     GLY E   128                                                      
REMARK 465     GLY E   129                                                      
REMARK 465     GLY E   130                                                      
REMARK 465     SER E   131                                                      
REMARK 465     GLY E   132                                                      
REMARK 465     GLY E   133                                                      
REMARK 465     GLY E   134                                                      
REMARK 465     GLY E   135                                                      
REMARK 465     LYS E   248                                                      
REMARK 465     ALA E   249                                                      
REMARK 465     ALA E   250                                                      
REMARK 465     ALA E   251                                                      
REMARK 465     HIS E   252                                                      
REMARK 465     HIS E   253                                                      
REMARK 465     HIS E   254                                                      
REMARK 465     HIS E   255                                                      
REMARK 465     HIS E   256                                                      
REMARK 465     HIS E   257                                                      
REMARK 465     HIS E   258                                                      
REMARK 465     HIS E   259                                                      
REMARK 465     ASP R  -140                                                      
REMARK 465     TYR R  -139                                                      
REMARK 465     LYS R  -138                                                      
REMARK 465     ASP R  -137                                                      
REMARK 465     ASP R  -136                                                      
REMARK 465     ASP R  -135                                                      
REMARK 465     ASP R  -134                                                      
REMARK 465     ALA R  -133                                                      
REMARK 465     ASN R  -132                                                      
REMARK 465     ILE R  -131                                                      
REMARK 465     PHE R  -130                                                      
REMARK 465     GLU R  -129                                                      
REMARK 465     MET R  -128                                                      
REMARK 465     LEU R  -127                                                      
REMARK 465     ARG R  -126                                                      
REMARK 465     ILE R  -125                                                      
REMARK 465     ASP R  -124                                                      
REMARK 465     GLU R  -123                                                      
REMARK 465     GLY R  -122                                                      
REMARK 465     LEU R  -121                                                      
REMARK 465     ARG R  -120                                                      
REMARK 465     LEU R  -119                                                      
REMARK 465     LYS R  -118                                                      
REMARK 465     ILE R  -117                                                      
REMARK 465     TYR R  -116                                                      
REMARK 465     LYS R  -115                                                      
REMARK 465     ASN R  -114                                                      
REMARK 465     THR R  -113                                                      
REMARK 465     GLU R  -112                                                      
REMARK 465     GLY R  -111                                                      
REMARK 465     TYR R  -110                                                      
REMARK 465     TYR R  -109                                                      
REMARK 465     THR R  -108                                                      
REMARK 465     ILE R  -107                                                      
REMARK 465     GLY R  -106                                                      
REMARK 465     ILE R  -105                                                      
REMARK 465     GLY R  -104                                                      
REMARK 465     HIS R  -103                                                      
REMARK 465     LEU R  -102                                                      
REMARK 465     LEU R  -101                                                      
REMARK 465     THR R  -100                                                      
REMARK 465     LYS R   -99                                                      
REMARK 465     SER R   -98                                                      
REMARK 465     PRO R   -97                                                      
REMARK 465     SER R   -96                                                      
REMARK 465     LEU R   -95                                                      
REMARK 465     ASN R   -94                                                      
REMARK 465     ALA R   -93                                                      
REMARK 465     ALA R   -92                                                      
REMARK 465     LYS R   -91                                                      
REMARK 465     SER R   -90                                                      
REMARK 465     GLU R   -89                                                      
REMARK 465     LEU R   -88                                                      
REMARK 465     ASP R   -87                                                      
REMARK 465     LYS R   -86                                                      
REMARK 465     ALA R   -85                                                      
REMARK 465     ILE R   -84                                                      
REMARK 465     GLY R   -83                                                      
REMARK 465     ARG R   -82                                                      
REMARK 465     ASN R   -81                                                      
REMARK 465     THR R   -80                                                      
REMARK 465     ASN R   -79                                                      
REMARK 465     GLY R   -78                                                      
REMARK 465     VAL R   -77                                                      
REMARK 465     ILE R   -76                                                      
REMARK 465     THR R   -75                                                      
REMARK 465     LYS R   -74                                                      
REMARK 465     ASP R   -73                                                      
REMARK 465     GLU R   -72                                                      
REMARK 465     ALA R   -71                                                      
REMARK 465     GLU R   -70                                                      
REMARK 465     LYS R   -69                                                      
REMARK 465     LEU R   -68                                                      
REMARK 465     PHE R   -67                                                      
REMARK 465     ASN R   -66                                                      
REMARK 465     GLN R   -65                                                      
REMARK 465     ASP R   -64                                                      
REMARK 465     VAL R   -63                                                      
REMARK 465     ASP R   -62                                                      
REMARK 465     ALA R   -61                                                      
REMARK 465     ALA R   -60                                                      
REMARK 465     VAL R   -59                                                      
REMARK 465     ARG R   -58                                                      
REMARK 465     GLY R   -57                                                      
REMARK 465     ILE R   -56                                                      
REMARK 465     LEU R   -55                                                      
REMARK 465     ARG R   -54                                                      
REMARK 465     ASN R   -53                                                      
REMARK 465     ALA R   -52                                                      
REMARK 465     LYS R   -51                                                      
REMARK 465     LEU R   -50                                                      
REMARK 465     LYS R   -49                                                      
REMARK 465     PRO R   -48                                                      
REMARK 465     VAL R   -47                                                      
REMARK 465     TYR R   -46                                                      
REMARK 465     ASP R   -45                                                      
REMARK 465     SER R   -44                                                      
REMARK 465     LEU R   -43                                                      
REMARK 465     ASP R   -42                                                      
REMARK 465     ALA R   -41                                                      
REMARK 465     VAL R   -40                                                      
REMARK 465     ARG R   -39                                                      
REMARK 465     ARG R   -38                                                      
REMARK 465     ALA R   -37                                                      
REMARK 465     ALA R   -36                                                      
REMARK 465     LEU R   -35                                                      
REMARK 465     ILE R   -34                                                      
REMARK 465     ASN R   -33                                                      
REMARK 465     MET R   -32                                                      
REMARK 465     VAL R   -31                                                      
REMARK 465     PHE R   -30                                                      
REMARK 465     GLN R   -29                                                      
REMARK 465     MET R   -28                                                      
REMARK 465     GLY R   -27                                                      
REMARK 465     GLU R   -26                                                      
REMARK 465     THR R   -25                                                      
REMARK 465     GLY R   -24                                                      
REMARK 465     VAL R   -23                                                      
REMARK 465     ALA R   -22                                                      
REMARK 465     GLY R   -21                                                      
REMARK 465     PHE R   -20                                                      
REMARK 465     THR R   -19                                                      
REMARK 465     ASN R   -18                                                      
REMARK 465     SER R   -17                                                      
REMARK 465     LEU R   -16                                                      
REMARK 465     ARG R   -15                                                      
REMARK 465     MET R   -14                                                      
REMARK 465     LEU R   -13                                                      
REMARK 465     GLN R   -12                                                      
REMARK 465     GLN R   -11                                                      
REMARK 465     LYS R   -10                                                      
REMARK 465     ARG R    -9                                                      
REMARK 465     TRP R    -8                                                      
REMARK 465     ASP R    -7                                                      
REMARK 465     GLU R    -6                                                      
REMARK 465     ALA R    -5                                                      
REMARK 465     ALA R    -4                                                      
REMARK 465     VAL R    -3                                                      
REMARK 465     ASN R    -2                                                      
REMARK 465     LEU R    -1                                                      
REMARK 465     ALA R     0                                                      
REMARK 465     LYS R     1                                                      
REMARK 465     SER R     2                                                      
REMARK 465     ARG R     3                                                      
REMARK 465     TRP R     4                                                      
REMARK 465     TYR R     5                                                      
REMARK 465     ASN R     6                                                      
REMARK 465     GLN R     7                                                      
REMARK 465     THR R     8                                                      
REMARK 465     PRO R     9                                                      
REMARK 465     ASN R    10                                                      
REMARK 465     ARG R    11                                                      
REMARK 465     ALA R    12                                                      
REMARK 465     LYS R    13                                                      
REMARK 465     ARG R    14                                                      
REMARK 465     VAL R    15                                                      
REMARK 465     ILE R    16                                                      
REMARK 465     THR R    17                                                      
REMARK 465     THR R    18                                                      
REMARK 465     PHE R    19                                                      
REMARK 465     ARG R    20                                                      
REMARK 465     THR R    21                                                      
REMARK 465     GLY R    22                                                      
REMARK 465     THR R    23                                                      
REMARK 465     TRP R    24                                                      
REMARK 465     ASP R    25                                                      
REMARK 465     ALA R    26                                                      
REMARK 465     TYR R    27                                                      
REMARK 465     ALA R    28                                                      
REMARK 465     ALA R    29                                                      
REMARK 465     ASP R    30                                                      
REMARK 465     ARG R    31                                                      
REMARK 470                                                                      
REMARK 470 MISSING ATOM                                                         
REMARK 470 THE FOLLOWING RESIDUES HAVE MISSING ATOMS (M=MODEL NUMBER;           
REMARK 470 RES=RESIDUE NAME; C=CHAIN IDENTIFIER; SSEQ=SEQUENCE NUMBER;          
REMARK 470 I=INSERTION CODE):                                                   
REMARK 470   M RES CSSEQI  ATOMS                                                
REMARK 470     SER E 121    OG                                                  
REMARK 500                                                                      
REMARK 500 GEOMETRY AND STEREOCHEMISTRY                                         
REMARK 500 SUBTOPIC: CLOSE CONTACTS IN SAME ASYMMETRIC UNIT                     
REMARK 500                                                                      
REMARK 500 THE FOLLOWING ATOMS ARE IN CLOSE CONTACT.                            
REMARK 500                                                                      
REMARK 500  ATM1  RES C  SSEQI   ATM2  RES C  SSEQI           DISTANCE          
REMARK 500   OG   SER B   161     OD1  ASP B   163              2.08            
REMARK 500   O    ALA A    41     OG   SER A    44              2.10            
REMARK 500   O    SER E    30     OG   SER E    53              2.12            
REMARK 500   OG   SER B   331     OD1  ASP B   333              2.13            
REMARK 500                                                                      
REMARK 500 REMARK: NULL                                                         
REMARK 500                                                                      
REMARK 500 GEOMETRY AND STEREOCHEMISTRY                                         
REMARK 500 SUBTOPIC: TORSION ANGLES                                             
REMARK 500                                                                      
REMARK 500 TORSION ANGLES OUTSIDE THE EXPECTED RAMACHANDRAN REGIONS:            
REMARK 500 (M=MODEL NUMBER; RES=RESIDUE NAME; C=CHAIN IDENTIFIER;               
REMARK 500 SSEQ=SEQUENCE NUMBER; I=INSERTION CODE).                             
REMARK 500                                                                      
REMARK 500 STANDARD TABLE:                                                      
REMARK 500 FORMAT:(10X,I3,1X,A3,1X,A1,I4,A1,4X,F7.2,3X,F7.2)                    
REMARK 500                                                                      
REMARK 500 EXPECTED VALUES: GJ KLEYWEGT AND TA JONES (1996). PHI/PSI-           
REMARK 500 CHOLOGY: RAMACHANDRAN REVISITED. STRUCTURE 4, 1395 - 1400            
REMARK 500                                                                      
REMARK 500  M RES CSSEQI        PSI       PHI                                   
REMARK 500    THR A   4      -10.97     73.01                                   
REMARK 500    GLU A 289       33.97    -98.44                                   
REMARK 500    SER B  67       -1.09     74.88                                   
REMARK 500    ASP B 118       -3.41   -141.47                                   
REMARK 500    THR B 196       -6.77     67.28                                   
REMARK 500    PHE B 292       30.31     72.07                                   
REMARK 500    SER B 316     -153.56    -94.93                                   
REMARK 500    MET E 192      -36.44     70.42                                   
REMARK 500    SER E 217     -159.71    -76.43                                   
REMARK 500    GLN R  66       45.07   -151.87                                   
REMARK 500    SER R 103      160.94    178.84                                   
REMARK 500    PRO R 139       43.62    -83.71                                   
REMARK 500    PHE R 198      -53.11   -130.75                                   
REMARK 500    LYS R 221        4.50    -70.00                                   
REMARK 500    ASN R 226      -73.59    -85.74                                   
REMARK 500    ARG R 361      -45.72   -157.67                                   
REMARK 500    LYS R 362        0.05    -67.69                                   
REMARK 500                                                                      
REMARK 500 REMARK: NULL                                                         
REMARK 800                                                                      
REMARK 800 SITE                                                                 
REMARK 800 SITE_IDENTIFIER: AC1                                                 
REMARK 800 EVIDENCE_CODE: SOFTWARE                                              
REMARK 800 SITE_DESCRIPTION: binding site for residue 08Y R 601                 
REMARK 900                                                                      
REMARK 900 RELATED ENTRIES                                                      
REMARK 900 RELATED ID: EMD-21243   RELATED DB: EMDB                             
REMARK 900 A D2 DOPAMINE RECEPTOR STRUCTURE                                     
DBREF  6VMS A    1   354  UNP    P10824   GNAI1_RAT        1    354             
DBREF  6VMS B    1   340  UNP    P62873   GBB1_HUMAN       1    340             
DBREF  6VMS C    2    71  UNP    P59768   GBG2_HUMAN       2     71             
DBREF  6VMS E    1   259  PDB    6VMS     6VMS             1    259             
DBREF  6VMS R -132    27  UNP    D9IEF7   D9IEF7_BPT4      2    161             
DBREF  6VMS R   29   226  UNP    P14416   DRD2_HUMAN      29    226             
DBREF  6VMS R  361   443  UNP    P14416   DRD2_HUMAN     361    443             
SEQADV 6VMS ASN A   47  UNP  P10824    SER    47 CONFLICT                       
SEQADV 6VMS ALA A  203  UNP  P10824    GLY   203 CONFLICT                       
SEQADV 6VMS ALA A  245  UNP  P10824    GLU   245 CONFLICT                       
SEQADV 6VMS MET C  -10  UNP  P59768              EXPRESSION TAG                 
SEQADV 6VMS GLY C   -9  UNP  P59768              EXPRESSION TAG                 
SEQADV 6VMS HIS C   -8  UNP  P59768              EXPRESSION TAG                 
SEQADV 6VMS HIS C   -7  UNP  P59768              EXPRESSION TAG                 
SEQADV 6VMS HIS C   -6  UNP  P59768              EXPRESSION TAG                 
SEQADV 6VMS HIS C   -5  UNP  P59768              EXPRESSION TAG                 
SEQADV 6VMS HIS C   -4  UNP  P59768              EXPRESSION TAG                 
SEQADV 6VMS HIS C   -3  UNP  P59768              EXPRESSION TAG                 
SEQADV 6VMS HIS C   -2  UNP  P59768              EXPRESSION TAG                 
SEQADV 6VMS HIS C   -1  UNP  P59768              EXPRESSION TAG                 
SEQADV 6VMS GLY C    0  UNP  P59768              EXPRESSION TAG                 
SEQADV 6VMS GLY C    1  UNP  P59768              EXPRESSION TAG                 
SEQADV 6VMS ASP R -140  UNP  D9IEF7              EXPRESSION TAG                 
SEQADV 6VMS TYR R -139  UNP  D9IEF7              EXPRESSION TAG                 
SEQADV 6VMS LYS R -138  UNP  D9IEF7              EXPRESSION TAG                 
SEQADV 6VMS ASP R -137  UNP  D9IEF7              EXPRESSION TAG                 
SEQADV 6VMS ASP R -136  UNP  D9IEF7              EXPRESSION TAG                 
SEQADV 6VMS ASP R -135  UNP  D9IEF7              EXPRESSION TAG                 
SEQADV 6VMS ASP R -134  UNP  D9IEF7              EXPRESSION TAG                 
SEQADV 6VMS ALA R -133  UNP  D9IEF7              EXPRESSION TAG                 
SEQADV 6VMS ASN R -114  UNP  D9IEF7    ASP    20 CONFLICT                       
SEQADV 6VMS THR R  -80  UNP  D9IEF7    CYS    54 CONFLICT                       
SEQADV 6VMS ALA R  -37  UNP  D9IEF7    CYS    97 CONFLICT                       
SEQADV 6VMS ALA R   28  UNP  D9IEF7              LINKER                         
SEQADV 6VMS ILE R  205  UNP  P14416    THR   205 CONFLICT                       
SEQADV 6VMS LEU R  222  UNP  P14416    ARG   222 CONFLICT                       
SEQADV 6VMS ASN R  226  UNP  P14416    LYS   226 CONFLICT                       
SEQADV 6VMS LEU R  374  UNP  P14416    MET   374 CONFLICT                       
SEQADV 6VMS TYR R  378  UNP  P14416    VAL   378 CONFLICT                       
SEQADV 6VMS LEU R  381  UNP  P14416    VAL   381 CONFLICT                       
SEQADV 6VMS ILE R  421  UNP  P14416    VAL   421 CONFLICT                       
SEQRES   1 A  354  MET GLY CYS THR LEU SER ALA GLU ASP LYS ALA ALA VAL          
SEQRES   2 A  354  GLU ARG SER LYS MET ILE ASP ARG ASN LEU ARG GLU ASP          
SEQRES   3 A  354  GLY GLU LYS ALA ALA ARG GLU VAL LYS LEU LEU LEU LEU          
SEQRES   4 A  354  GLY ALA GLY GLU SER GLY LYS ASN THR ILE VAL LYS GLN          
SEQRES   5 A  354  MET LYS ILE ILE HIS GLU ALA GLY TYR SER GLU GLU GLU          
SEQRES   6 A  354  CYS LYS GLN TYR LYS ALA VAL VAL TYR SER ASN THR ILE          
SEQRES   7 A  354  GLN SER ILE ILE ALA ILE ILE ARG ALA MET GLY ARG LEU          
SEQRES   8 A  354  LYS ILE ASP PHE GLY ASP ALA ALA ARG ALA ASP ASP ALA          
SEQRES   9 A  354  ARG GLN LEU PHE VAL LEU ALA GLY ALA ALA GLU GLU GLY          
SEQRES  10 A  354  PHE MET THR ALA GLU LEU ALA GLY VAL ILE LYS ARG LEU          
SEQRES  11 A  354  TRP LYS ASP SER GLY VAL GLN ALA CYS PHE ASN ARG SER          
SEQRES  12 A  354  ARG GLU TYR GLN LEU ASN ASP SER ALA ALA TYR TYR LEU          
SEQRES  13 A  354  ASN ASP LEU ASP ARG ILE ALA GLN PRO ASN TYR ILE PRO          
SEQRES  14 A  354  THR GLN GLN ASP VAL LEU ARG THR ARG VAL LYS THR THR          
SEQRES  15 A  354  GLY ILE VAL GLU THR HIS PHE THR PHE LYS ASP LEU HIS          
SEQRES  16 A  354  PHE LYS MET PHE ASP VAL GLY ALA GLN ARG SER GLU ARG          
SEQRES  17 A  354  LYS LYS TRP ILE HIS CYS PHE GLU GLY VAL THR ALA ILE          
SEQRES  18 A  354  ILE PHE CYS VAL ALA LEU SER ASP TYR ASP LEU VAL LEU          
SEQRES  19 A  354  ALA GLU ASP GLU GLU MET ASN ARG MET HIS ALA SER MET          
SEQRES  20 A  354  LYS LEU PHE ASP SER ILE CYS ASN ASN LYS TRP PHE THR          
SEQRES  21 A  354  ASP THR SER ILE ILE LEU PHE LEU ASN LYS LYS ASP LEU          
SEQRES  22 A  354  PHE GLU GLU LYS ILE LYS LYS SER PRO LEU THR ILE CYS          
SEQRES  23 A  354  TYR PRO GLU TYR ALA GLY SER ASN THR TYR GLU GLU ALA          
SEQRES  24 A  354  ALA ALA TYR ILE GLN CYS GLN PHE GLU ASP LEU ASN LYS          
SEQRES  25 A  354  ARG LYS ASP THR LYS GLU ILE TYR THR HIS PHE THR CYS          
SEQRES  26 A  354  ALA THR ASP THR LYS ASN VAL GLN PHE VAL PHE ASP ALA          
SEQRES  27 A  354  VAL THR ASP VAL ILE ILE LYS ASN ASN LEU LYS ASP CYS          
SEQRES  28 A  354  GLY LEU PHE                                                  
SEQRES   1 B  340  MET SER GLU LEU ASP GLN LEU ARG GLN GLU ALA GLU GLN          
SEQRES   2 B  340  LEU LYS ASN GLN ILE ARG ASP ALA ARG LYS ALA CYS ALA          
SEQRES   3 B  340  ASP ALA THR LEU SER GLN ILE THR ASN ASN ILE ASP PRO          
SEQRES   4 B  340  VAL GLY ARG ILE GLN MET ARG THR ARG ARG THR LEU ARG          
SEQRES   5 B  340  GLY HIS LEU ALA LYS ILE TYR ALA MET HIS TRP GLY THR          
SEQRES   6 B  340  ASP SER ARG LEU LEU VAL SER ALA SER GLN ASP GLY LYS          
SEQRES   7 B  340  LEU ILE ILE TRP ASP SER TYR THR THR ASN LYS VAL HIS          
SEQRES   8 B  340  ALA ILE PRO LEU ARG SER SER TRP VAL MET THR CYS ALA          
SEQRES   9 B  340  TYR ALA PRO SER GLY ASN TYR VAL ALA CYS GLY GLY LEU          
SEQRES  10 B  340  ASP ASN ILE CYS SER ILE TYR ASN LEU LYS THR ARG GLU          
SEQRES  11 B  340  GLY ASN VAL ARG VAL SER ARG GLU LEU ALA GLY HIS THR          
SEQRES  12 B  340  GLY TYR LEU SER CYS CYS ARG PHE LEU ASP ASP ASN GLN          
SEQRES  13 B  340  ILE VAL THR SER SER GLY ASP THR THR CYS ALA LEU TRP          
SEQRES  14 B  340  ASP ILE GLU THR GLY GLN GLN THR THR THR PHE THR GLY          
SEQRES  15 B  340  HIS THR GLY ASP VAL MET SER LEU SER LEU ALA PRO ASP          
SEQRES  16 B  340  THR ARG LEU PHE VAL SER GLY ALA CYS ASP ALA SER ALA          
SEQRES  17 B  340  LYS LEU TRP ASP VAL ARG GLU GLY MET CYS ARG GLN THR          
SEQRES  18 B  340  PHE THR GLY HIS GLU SER ASP ILE ASN ALA ILE CYS PHE          
SEQRES  19 B  340  PHE PRO ASN GLY ASN ALA PHE ALA THR GLY SER ASP ASP          
SEQRES  20 B  340  ALA THR CYS ARG LEU PHE ASP LEU ARG ALA ASP GLN GLU          
SEQRES  21 B  340  LEU MET THR TYR SER HIS ASP ASN ILE ILE CYS GLY ILE          
SEQRES  22 B  340  THR SER VAL SER PHE SER LYS SER GLY ARG LEU LEU LEU          
SEQRES  23 B  340  ALA GLY TYR ASP ASP PHE ASN CYS ASN VAL TRP ASP ALA          
SEQRES  24 B  340  LEU LYS ALA ASP ARG ALA GLY VAL LEU ALA GLY HIS ASP          
SEQRES  25 B  340  ASN ARG VAL SER CYS LEU GLY VAL THR ASP ASP GLY MET          
SEQRES  26 B  340  ALA VAL ALA THR GLY SER TRP ASP SER PHE LEU LYS ILE          
SEQRES  27 B  340  TRP ASN                                                      
SEQRES   1 C   82  MET GLY HIS HIS HIS HIS HIS HIS HIS HIS GLY GLY ALA          
SEQRES   2 C   82  SER ASN ASN THR ALA SER ILE ALA GLN ALA ARG LYS LEU          
SEQRES   3 C   82  VAL GLU GLN LEU LYS MET GLU ALA ASN ILE ASP ARG ILE          
SEQRES   4 C   82  LYS VAL SER LYS ALA ALA ALA ASP LEU MET ALA TYR CYS          
SEQRES   5 C   82  GLU ALA HIS ALA LYS GLU ASP PRO LEU LEU THR PRO VAL          
SEQRES   6 C   82  PRO ALA SER GLU ASN PRO PHE ARG GLU LYS LYS PHE PHE          
SEQRES   7 C   82  CYS ALA ILE LEU                                              
SEQRES   1 E  259  ASP VAL GLN LEU VAL GLU SER GLY GLY GLY LEU VAL GLN          
SEQRES   2 E  259  PRO GLY GLY SER ARG LYS LEU SER CYS SER ALA SER GLY          
SEQRES   3 E  259  PHE ALA PHE SER SER PHE GLY MET HIS TRP VAL ARG GLN          
SEQRES   4 E  259  ALA PRO GLU LYS GLY LEU GLU TRP VAL ALA TYR ILE SER          
SEQRES   5 E  259  SER GLY SER GLY THR ILE TYR TYR ALA ASP THR VAL LYS          
SEQRES   6 E  259  GLY ARG PHE THR ILE SER ARG ASP ASP PRO LYS ASN THR          
SEQRES   7 E  259  LEU PHE LEU GLN MET THR SER LEU ARG SER GLU ASP THR          
SEQRES   8 E  259  ALA MET TYR TYR CYS VAL ARG SER ILE TYR TYR TYR GLY          
SEQRES   9 E  259  SER SER PRO PHE ASP PHE TRP GLY GLN GLY THR THR LEU          
SEQRES  10 E  259  THR VAL SER SER GLY GLY GLY GLY SER GLY GLY GLY GLY          
SEQRES  11 E  259  SER GLY GLY GLY GLY SER ASP ILE VAL MET THR GLN ALA          
SEQRES  12 E  259  THR SER SER VAL PRO VAL THR PRO GLY GLU SER VAL SER          
SEQRES  13 E  259  ILE SER CYS ARG SER SER LYS SER LEU LEU HIS SER ASN          
SEQRES  14 E  259  GLY ASN THR TYR LEU TYR TRP PHE LEU GLN ARG PRO GLY          
SEQRES  15 E  259  GLN SER PRO GLN LEU LEU ILE TYR ARG MET SER ASN LEU          
SEQRES  16 E  259  ALA SER GLY VAL PRO ASP ARG PHE SER GLY SER GLY SER          
SEQRES  17 E  259  GLY THR ALA PHE THR LEU THR ILE SER ARG LEU GLU ALA          
SEQRES  18 E  259  GLU ASP VAL GLY VAL TYR TYR CYS MET GLN HIS LEU GLU          
SEQRES  19 E  259  TYR PRO LEU THR PHE GLY ALA GLY THR LYS LEU GLU LEU          
SEQRES  20 E  259  LYS ALA ALA ALA HIS HIS HIS HIS HIS HIS HIS HIS              
SEQRES   1 R  450  ASP TYR LYS ASP ASP ASP ASP ALA ASN ILE PHE GLU MET          
SEQRES   2 R  450  LEU ARG ILE ASP GLU GLY LEU ARG LEU LYS ILE TYR LYS          
SEQRES   3 R  450  ASN THR GLU GLY TYR TYR THR ILE GLY ILE GLY HIS LEU          
SEQRES   4 R  450  LEU THR LYS SER PRO SER LEU ASN ALA ALA LYS SER GLU          
SEQRES   5 R  450  LEU ASP LYS ALA ILE GLY ARG ASN THR ASN GLY VAL ILE          
SEQRES   6 R  450  THR LYS ASP GLU ALA GLU LYS LEU PHE ASN GLN ASP VAL          
SEQRES   7 R  450  ASP ALA ALA VAL ARG GLY ILE LEU ARG ASN ALA LYS LEU          
SEQRES   8 R  450  LYS PRO VAL TYR ASP SER LEU ASP ALA VAL ARG ARG ALA          
SEQRES   9 R  450  ALA LEU ILE ASN MET VAL PHE GLN MET GLY GLU THR GLY          
SEQRES  10 R  450  VAL ALA GLY PHE THR ASN SER LEU ARG MET LEU GLN GLN          
SEQRES  11 R  450  LYS ARG TRP ASP GLU ALA ALA VAL ASN LEU ALA LYS SER          
SEQRES  12 R  450  ARG TRP TYR ASN GLN THR PRO ASN ARG ALA LYS ARG VAL          
SEQRES  13 R  450  ILE THR THR PHE ARG THR GLY THR TRP ASP ALA TYR ALA          
SEQRES  14 R  450  ALA ASP ARG PRO HIS TYR ASN TYR TYR ALA THR LEU LEU          
SEQRES  15 R  450  THR LEU LEU ILE ALA VAL ILE VAL PHE GLY ASN VAL LEU          
SEQRES  16 R  450  VAL CYS MET ALA VAL SER ARG GLU LYS ALA LEU GLN THR          
SEQRES  17 R  450  THR THR ASN TYR LEU ILE VAL SER LEU ALA VAL ALA ASP          
SEQRES  18 R  450  LEU LEU VAL ALA THR LEU VAL MET PRO TRP VAL VAL TYR          
SEQRES  19 R  450  LEU GLU VAL VAL GLY GLU TRP LYS PHE SER ARG ILE HIS          
SEQRES  20 R  450  CYS ASP ILE PHE VAL THR LEU ASP VAL MET MET CYS THR          
SEQRES  21 R  450  ALA SER ILE LEU ASN LEU CYS ALA ILE SER ILE ASP ARG          
SEQRES  22 R  450  TYR THR ALA VAL ALA MET PRO MET LEU TYR ASN THR ARG          
SEQRES  23 R  450  TYR SER SER LYS ARG ARG VAL THR VAL MET ILE SER ILE          
SEQRES  24 R  450  VAL TRP VAL LEU SER PHE THR ILE SER CYS PRO LEU LEU          
SEQRES  25 R  450  PHE GLY LEU ASN ASN ALA ASP GLN ASN GLU CYS ILE ILE          
SEQRES  26 R  450  ALA ASN PRO ALA PHE VAL VAL TYR SER SER ILE VAL SER          
SEQRES  27 R  450  PHE TYR VAL PRO PHE ILE VAL ILE LEU LEU VAL TYR ILE          
SEQRES  28 R  450  LYS ILE TYR ILE VAL LEU ARG ARG ARG ARG LYS LEU VAL          
SEQRES  29 R  450  ASN THR ASN ARG LYS LEU SER GLN GLN LYS GLU LYS LYS          
SEQRES  30 R  450  ALA THR GLN LEU LEU ALA ILE TYR LEU GLY LEU PHE ILE          
SEQRES  31 R  450  ILE CYS TRP LEU PRO PHE PHE ILE THR HIS ILE LEU ASN          
SEQRES  32 R  450  ILE HIS CYS ASP CYS ASN ILE PRO PRO VAL LEU TYR SER          
SEQRES  33 R  450  ALA PHE THR TRP LEU GLY TYR VAL ASN SER ALA ILE ASN          
SEQRES  34 R  450  PRO ILE ILE TYR THR THR PHE ASN ILE GLU PHE ARG LYS          
SEQRES  35 R  450  ALA PHE LEU LYS ILE LEU HIS CYS                              
HET    08Y  R 601      43                                                       
HETNAM     08Y BROMOERGOCRYPTINE                                                
HETSYN     08Y BROMOCRIPTINE                                                    
FORMUL   6  08Y    C32 H40 BR N5 O5                                             
HELIX    1 AA1 SER A    6  ALA A   31  1                                  26    
HELIX    2 AA2 GLY A   45  MET A   53  1                                   9    
HELIX    3 AA3 GLU A  207  ILE A  212  1                                   6    
HELIX    4 AA4 HIS A  213  GLU A  216  5                                   4    
HELIX    5 AA5 SER A  228  LEU A  232  5                                   5    
HELIX    6 AA6 ASN A  241  ASN A  255  1                                  15    
HELIX    7 AA7 LEU A  273  SER A  281  1                                   9    
HELIX    8 AA8 PRO A  282  CYS A  286  5                                   5    
HELIX    9 AA9 THR A  295  ASP A  309  1                                  15    
HELIX   10 AB1 LYS A  330  CYS A  351  1                                  22    
HELIX   11 AB2 GLU B    3  ALA B   24  1                                  22    
HELIX   12 AB3 THR B   29  THR B   34  1                                   6    
HELIX   13 AB4 ASN B   35  ILE B   37  5                                   3    
HELIX   14 AB5 SER C    8  ASN C   24  1                                  17    
HELIX   15 AB6 LYS C   29  HIS C   44  1                                  16    
HELIX   16 AB7 ALA C   45  ASP C   48  5                                   4    
HELIX   17 AB8 ALA E   28  PHE E   32  5                                   5    
HELIX   18 AB9 ASP E   74  LYS E   76  5                                   3    
HELIX   19 AC1 ARG E   87  THR E   91  5                                   5    
HELIX   20 AC2 GLU E  220  VAL E  224  5                                   5    
HELIX   21 AC3 ASN R   35  LEU R   40  5                                   6    
HELIX   22 AC4 LEU R   41  GLU R   62  1                                  22    
HELIX   23 AC5 THR R   67  VAL R   87  1                                  21    
HELIX   24 AC6 VAL R   87  VAL R   97  1                                  11    
HELIX   25 AC7 ILE R  105  MET R  138  1                                  34    
HELIX   26 AC8 THR R  144  CYS R  168  1                                  25    
HELIX   27 AC9 PRO R  169  LEU R  171  5                                   3    
HELIX   28 AD1 ASN R  186  PHE R  198  1                                  13    
HELIX   29 AD2 PHE R  198  ASN R  224  1                                  27    
HELIX   30 AD3 LEU R  363  CYS R  399  1                                  37    
HELIX   31 AD4 PRO R  404  TYR R  426  1                                  23    
HELIX   32 AD5 ASN R  430  LEU R  441  1                                  12    
SHEET    1 AA1 6 VAL A 185  PHE A 191  0                                        
SHEET    2 AA1 6 LEU A 194  ASP A 200 -1  O  LEU A 194   N  PHE A 191           
SHEET    3 AA1 6 GLU A  33  GLY A  40  1  N  VAL A  34   O  HIS A 195           
SHEET    4 AA1 6 ALA A 220  ALA A 226  1  O  ILE A 222   N  LEU A  39           
SHEET    5 AA1 6 SER A 263  ASN A 269  1  O  ILE A 265   N  ILE A 221           
SHEET    6 AA1 6 ILE A 319  PHE A 323  1  O  TYR A 320   N  LEU A 266           
SHEET    1 AA2 4 THR B  47  LEU B  51  0                                        
SHEET    2 AA2 4 LEU B 336  TRP B 339 -1  O  ILE B 338   N  ARG B  48           
SHEET    3 AA2 4 VAL B 327  SER B 331 -1  N  VAL B 327   O  TRP B 339           
SHEET    4 AA2 4 VAL B 315  VAL B 320 -1  N  GLY B 319   O  ALA B 328           
SHEET    1 AA3 4 ILE B  58  TRP B  63  0                                        
SHEET    2 AA3 4 LEU B  69  SER B  74 -1  O  ALA B  73   N  TYR B  59           
SHEET    3 AA3 4 LYS B  78  ASP B  83 -1  O  ILE B  80   N  SER B  72           
SHEET    4 AA3 4 LYS B  89  PRO B  94 -1  O  HIS B  91   N  ILE B  81           
SHEET    1 AA4 4 VAL B 100  TYR B 105  0                                        
SHEET    2 AA4 4 TYR B 111  GLY B 116 -1  O  GLY B 115   N  MET B 101           
SHEET    3 AA4 4 CYS B 121  ASN B 125 -1  O  TYR B 124   N  VAL B 112           
SHEET    4 AA4 4 ARG B 134  LEU B 139 -1  O  ARG B 137   N  ILE B 123           
SHEET    1 AA5 4 LEU B 146  ASP B 153  0                                        
SHEET    2 AA5 4 GLN B 156  SER B 161 -1  O  VAL B 158   N  ARG B 150           
SHEET    3 AA5 4 THR B 165  ASP B 170 -1  O  TRP B 169   N  ILE B 157           
SHEET    4 AA5 4 GLN B 176  PHE B 180 -1  O  THR B 178   N  LEU B 168           
SHEET    1 AA6 4 VAL B 187  LEU B 192  0                                        
SHEET    2 AA6 4 LEU B 198  ALA B 203 -1  O  VAL B 200   N  SER B 191           
SHEET    3 AA6 4 SER B 207  ASP B 212 -1  O  TRP B 211   N  PHE B 199           
SHEET    4 AA6 4 MET B 217  THR B 223 -1  O  PHE B 222   N  ALA B 208           
SHEET    1 AA7 4 ILE B 229  PHE B 234  0                                        
SHEET    2 AA7 4 ALA B 240  SER B 245 -1  O  GLY B 244   N  ALA B 231           
SHEET    3 AA7 4 CYS B 250  ASP B 254 -1  O  PHE B 253   N  PHE B 241           
SHEET    4 AA7 4 GLN B 259  TYR B 264 -1  O  TYR B 264   N  CYS B 250           
SHEET    1 AA8 4 ILE B 273  PHE B 278  0                                        
SHEET    2 AA8 4 LEU B 284  TYR B 289 -1  O  LEU B 286   N  SER B 277           
SHEET    3 AA8 4 CYS B 294  ASP B 298 -1  O  TRP B 297   N  LEU B 285           
SHEET    4 AA8 4 ARG B 304  LEU B 308 -1  O  GLY B 306   N  VAL B 296           
SHEET    1 AA9 4 GLN E   3  SER E   7  0                                        
SHEET    2 AA9 4 ARG E  18  SER E  25 -1  O  SER E  23   N  VAL E   5           
SHEET    3 AA9 4 THR E  78  MET E  83 -1  O  MET E  83   N  ARG E  18           
SHEET    4 AA9 4 PHE E  68  ASP E  73 -1  N  ASP E  73   O  THR E  78           
SHEET    1 AB1 6 GLY E  10  VAL E  12  0                                        
SHEET    2 AB1 6 THR E 115  VAL E 119  1  O  THR E 116   N  GLY E  10           
SHEET    3 AB1 6 ALA E  92  SER E  99 -1  N  ALA E  92   O  LEU E 117           
SHEET    4 AB1 6 GLY E  33  ALA E  40 -1  N  GLN E  39   O  MET E  93           
SHEET    5 AB1 6 GLY E  44  ILE E  51 -1  O  GLU E  46   N  ARG E  38           
SHEET    6 AB1 6 TYR E  59  TYR E  60 -1  O  TYR E  59   N  TYR E  50           
SHEET    1 AB2 4 GLY E  10  VAL E  12  0                                        
SHEET    2 AB2 4 THR E 115  VAL E 119  1  O  THR E 116   N  GLY E  10           
SHEET    3 AB2 4 ALA E  92  SER E  99 -1  N  ALA E  92   O  LEU E 117           
SHEET    4 AB2 4 PHE E 110  TRP E 111 -1  O  PHE E 110   N  ARG E  98           
SHEET    1 AB3 4 MET E 140  GLN E 142  0                                        
SHEET    2 AB3 4 VAL E 155  SER E 161 -1  O  ARG E 160   N  THR E 141           
SHEET    3 AB3 4 ALA E 211  ILE E 216 -1  O  LEU E 214   N  ILE E 157           
SHEET    4 AB3 4 PHE E 203  SER E 208 -1  N  SER E 204   O  THR E 215           
SHEET    1 AB4 6 SER E 146  PRO E 148  0                                        
SHEET    2 AB4 6 THR E 243  GLU E 246  1  O  LYS E 244   N  VAL E 147           
SHEET    3 AB4 6 VAL E 226  GLN E 231 -1  N  TYR E 227   O  THR E 243           
SHEET    4 AB4 6 LEU E 174  GLN E 179 -1  N  TYR E 175   O  MET E 230           
SHEET    5 AB4 6 GLN E 186  TYR E 190 -1  O  LEU E 188   N  TRP E 176           
SHEET    6 AB4 6 ASN E 194  LEU E 195 -1  O  ASN E 194   N  TYR E 190           
SHEET    1 AB5 4 SER E 146  PRO E 148  0                                        
SHEET    2 AB5 4 THR E 243  GLU E 246  1  O  LYS E 244   N  VAL E 147           
SHEET    3 AB5 4 VAL E 226  GLN E 231 -1  N  TYR E 227   O  THR E 243           
SHEET    4 AB5 4 THR E 238  PHE E 239 -1  O  THR E 238   N  GLN E 231           
SSBOND   1 CYS E   22    CYS E   96                          1555   1555  2.04  
SSBOND   2 CYS E  159    CYS E  229                          1555   1555  2.03  
SSBOND   3 CYS R  107    CYS R  182                          1555   1555  2.03  
SSBOND   4 CYS R  399    CYS R  401                          1555   1555  2.04  
CISPEP   1 TYR E  235    PRO E  236          0         1.21                     
SITE     1 AC1 14 PHE R 110  VAL R 111  ASP R 114  CYS R 118                    
SITE     2 AC1 14 THR R 119  ILE R 122  CYS R 182  ILE R 184                    
SITE     3 AC1 14 VAL R 190  SER R 197  PHE R 389  PHE R 390                    
SITE     4 AC1 14 HIS R 393  THR R 412                                          
CRYST1    1.000    1.000    1.000  90.00  90.00  90.00 P 1                      
ORIGX1      1.000000  0.000000  0.000000        0.00000                         
ORIGX2      0.000000  1.000000  0.000000        0.00000                         
ORIGX3      0.000000  0.000000  1.000000        0.00000                         
SCALE1      1.000000  0.000000  0.000000        0.00000                         
SCALE2      0.000000  1.000000  0.000000        0.00000                         
SCALE3      0.000000  0.000000  1.000000        0.00000                         
ATOM      1  N   GLY A   2     112.709 129.920 149.175  1.00103.27           N  
ATOM      2  CA  GLY A   2     112.251 129.979 147.800  1.00103.27           C  
ATOM      3  C   GLY A   2     112.490 128.697 147.025  1.00103.27           C  
ATOM      4  O   GLY A   2     111.840 128.449 146.009  1.00103.27           O  
ATOM      5  N   CYS A   3     113.429 127.880 147.507  1.00 96.11           N  
ATOM      6  CA  CYS A   3     113.742 126.600 146.884  1.00 96.11           C  
ATOM      7  C   CYS A   3     113.559 125.424 147.836  1.00 96.11           C  
ATOM      8  O   CYS A   3     113.926 124.296 147.486  1.00 96.11           O  
ATOM      9  CB  CYS A   3     115.175 126.620 146.345  1.00 96.11           C  
ATOM     10  SG  CYS A   3     115.445 127.825 145.023  1.00 96.11           S  
ATOM     11  N   THR A   4     113.033 125.664 149.039  1.00 97.19           N  
ATOM     12  CA  THR A   4     112.733 124.630 150.028  1.00 97.19           C  
ATOM     13  C   THR A   4     113.996 124.068 150.673  1.00 97.19           C  
ATOM     14  O   THR A   4     113.918 123.368 151.688  1.00 97.19           O  
ATOM     15  CB  THR A   4     111.920 123.499 149.377  1.00 97.19           C  
ATOM     16  OG1 THR A   4     110.661 124.012 148.927  1.00 97.19           O  
ATOM     17  CG2 THR A   4     111.667 122.353 150.355  1.00 97.19           C  
ATOM     18  N   LEU A   5     115.161 124.395 150.127  1.00 93.73           N  
ATOM     19  CA  LEU A   5     116.414 123.903 150.674  1.00 93.73           C  
ATOM     20  C   LEU A   5     116.883 124.780 151.826  1.00 93.73           C  
ATOM     21  O   LEU A   5     116.660 125.994 151.846  1.00 93.73           O  
ATOM     22  CB  LEU A   5     117.483 123.839 149.587  1.00 93.73           C  
ATOM     23  CG  LEU A   5     117.171 122.879 148.439  1.00 93.73           C  
ATOM     24  CD1 LEU A   5     118.184 123.034 147.330  1.00 93.73           C  
ATOM     25  CD2 LEU A   5     117.143 121.444 148.934  1.00 93.73           C  
ATOM     26  N   SER A   6     117.541 124.150 152.792  1.00101.41           N  
ATOM     27  CA  SER A   6     118.110 124.873 153.913  1.00101.41           C  
ATOM     28  C   SER A   6     119.489 125.419 153.544  1.00101.41           C  
ATOM     29  O   SER A   6     120.068 125.082 152.508  1.00101.41           O  
ATOM     30  CB  SER A   6     118.189 123.970 155.140  1.00101.41           C  
ATOM     31  OG  SER A   6     116.891 123.597 155.568  1.00101.41           O  
ATOM     32  N   ALA A   7     120.013 126.285 154.413  1.00103.36           N  
ATOM     33  CA  ALA A   7     121.259 126.984 154.116  1.00103.36           C  
ATOM     34  C   ALA A   7     122.412 126.014 153.886  1.00103.36           C  
ATOM     35  O   ALA A   7     123.171 126.148 152.916  1.00103.36           O  
ATOM     36  CB  ALA A   7     121.591 127.937 155.260  1.00103.36           C  
ATOM     37  N   GLU A   8     122.547 125.014 154.758  1.00103.17           N  
ATOM     38  CA  GLU A   8     123.699 124.128 154.657  1.00103.17           C  
ATOM     39  C   GLU A   8     123.608 123.264 153.413  1.00103.17           C  
ATOM     40  O   GLU A   8     124.635 122.922 152.816  1.00103.17           O  
ATOM     41  CB  GLU A   8     123.814 123.262 155.908  1.00103.17           C  
ATOM     42  CG  GLU A   8     124.180 124.053 157.144  1.00103.17           C  
ATOM     43  CD  GLU A   8     124.425 123.181 158.354  1.00103.17           C  
ATOM     44  OE1 GLU A   8     123.535 122.388 158.711  1.00103.17           O  
ATOM     45  OE2 GLU A   8     125.511 123.294 158.959  1.00103.17           O  
ATOM     46  N   ASP A   9     122.393 122.961 152.965  1.00 88.32           N  
ATOM     47  CA  ASP A   9     122.246 122.165 151.759  1.00 88.32           C  
ATOM     48  C   ASP A   9     122.493 123.003 150.515  1.00 88.32           C  
ATOM     49  O   ASP A   9     123.041 122.495 149.534  1.00 88.32           O  
ATOM     50  CB  ASP A   9     120.856 121.535 151.717  1.00 88.32           C  
ATOM     51  CG  ASP A   9     120.666 120.486 152.792  1.00 88.32           C  
ATOM     52  OD1 ASP A   9     121.583 120.315 153.622  1.00 88.32           O  
ATOM     53  OD2 ASP A   9     119.601 119.833 152.808  1.00 88.32           O  
ATOM     54  N   LYS A  10     122.137 124.290 150.544  1.00 86.69           N  
ATOM     55  CA  LYS A  10     122.532 125.175 149.454  1.00 86.69           C  
ATOM     56  C   LYS A  10     124.048 125.267 149.363  1.00 86.69           C  
ATOM     57  O   LYS A  10     124.621 125.242 148.265  1.00 86.69           O  
ATOM     58  CB  LYS A  10     121.932 126.565 149.655  1.00 86.69           C  
ATOM     59  CG  LYS A  10     120.435 126.645 149.428  1.00 86.69           C  
ATOM     60  CD  LYS A  10     119.910 128.047 149.707  1.00 86.69           C  
ATOM     61  CE  LYS A  10     118.405 128.133 149.523  1.00 86.69           C  
ATOM     62  NZ  LYS A  10     117.861 129.456 149.931  1.00 86.69           N  
ATOM     63  N   ALA A  11     124.717 125.356 150.513  1.00 84.37           N  
ATOM     64  CA  ALA A  11     126.174 125.408 150.505  1.00 84.37           C  
ATOM     65  C   ALA A  11     126.766 124.113 149.964  1.00 84.37           C  
ATOM     66  O   ALA A  11     127.713 124.134 149.166  1.00 84.37           O  
ATOM     67  CB  ALA A  11     126.688 125.688 151.914  1.00 84.37           C  
ATOM     68  N   ALA A  12     126.217 122.971 150.381  1.00 72.36           N  
ATOM     69  CA  ALA A  12     126.710 121.695 149.877  1.00 72.36           C  
ATOM     70  C   ALA A  12     126.474 121.565 148.377  1.00 72.36           C  
ATOM     71  O   ALA A  12     127.290 120.975 147.665  1.00 72.36           O  
ATOM     72  CB  ALA A  12     126.048 120.546 150.628  1.00 72.36           C  
ATOM     73  N   VAL A  13     125.355 122.094 147.880  1.00 66.91           N  
ATOM     74  CA  VAL A  13     125.101 122.062 146.443  1.00 66.91           C  
ATOM     75  C   VAL A  13     126.103 122.938 145.701  1.00 66.91           C  
ATOM     76  O   VAL A  13     126.553 122.594 144.600  1.00 66.91           O  
ATOM     77  CB  VAL A  13     123.647 122.475 146.151  1.00 66.91           C  
ATOM     78  CG1 VAL A  13     123.435 122.706 144.660  1.00 66.91           C  
ATOM     79  CG2 VAL A  13     122.699 121.403 146.645  1.00 66.91           C  
ATOM     80  N   GLU A  14     126.449 124.095 146.267  1.00 75.17           N  
ATOM     81  CA  GLU A  14     127.501 124.901 145.656  1.00 75.17           C  
ATOM     82  C   GLU A  14     128.811 124.127 145.614  1.00 75.17           C  
ATOM     83  O   GLU A  14     129.537 124.160 144.611  1.00 75.17           O  
ATOM     84  CB  GLU A  14     127.679 126.209 146.422  1.00 75.17           C  
ATOM     85  CG  GLU A  14     126.542 127.196 146.225  1.00 75.17           C  
ATOM     86  CD  GLU A  14     126.751 128.490 146.986  1.00 75.17           C  
ATOM     87  OE1 GLU A  14     127.743 128.583 147.740  1.00 75.17           O  
ATOM     88  OE2 GLU A  14     125.924 129.412 146.832  1.00 75.17           O  
ATOM     89  N   ARG A  15     129.109 123.394 146.688  1.00 60.89           N  
ATOM     90  CA  ARG A  15     130.297 122.546 146.702  1.00 60.89           C  
ATOM     91  C   ARG A  15     130.225 121.493 145.605  1.00 60.89           C  
ATOM     92  O   ARG A  15     131.224 121.209 144.933  1.00 60.89           O  
ATOM     93  CB  ARG A  15     130.444 121.885 148.070  1.00 60.89           C  
ATOM     94  CG  ARG A  15     131.693 121.056 148.224  1.00 60.89           C  
ATOM     95  CD  ARG A  15     131.729 120.353 149.562  1.00 60.89           C  
ATOM     96  NE  ARG A  15     132.944 119.562 149.726  1.00 60.89           N  
ATOM     97  CZ  ARG A  15     134.102 120.041 150.167  1.00 60.89           C  
ATOM     98  NH1 ARG A  15     134.215 121.317 150.506  1.00 60.89           N  
ATOM     99  NH2 ARG A  15     135.149 119.236 150.276  1.00 60.89           N  
ATOM    100  N   SER A  16     129.050 120.892 145.427  1.00 53.10           N  
ATOM    101  CA  SER A  16     128.880 119.867 144.406  1.00 53.10           C  
ATOM    102  C   SER A  16     129.114 120.433 143.016  1.00 53.10           C  
ATOM    103  O   SER A  16     129.753 119.790 142.178  1.00 53.10           O  
ATOM    104  CB  SER A  16     127.484 119.260 144.495  1.00 53.10           C  
ATOM    105  OG  SER A  16     127.271 118.331 143.453  1.00 53.10           O  
ATOM    106  N   LYS A  17     128.593 121.628 142.743  1.00 58.86           N  
ATOM    107  CA  LYS A  17     128.817 122.222 141.429  1.00 58.86           C  
ATOM    108  C   LYS A  17     130.287 122.575 141.238  1.00 58.86           C  
ATOM    109  O   LYS A  17     130.831 122.435 140.134  1.00 58.86           O  
ATOM    110  CB  LYS A  17     127.926 123.446 141.237  1.00 58.86           C  
ATOM    111  CG  LYS A  17     126.475 123.080 140.998  1.00 58.86           C  
ATOM    112  CD  LYS A  17     125.616 124.290 140.716  1.00 58.86           C  
ATOM    113  CE  LYS A  17     124.194 123.873 140.389  1.00 58.86           C  
ATOM    114  NZ  LYS A  17     123.334 125.036 140.049  1.00 58.86           N  
ATOM    115  N   MET A  18     130.953 123.002 142.311  1.00 62.52           N  
ATOM    116  CA  MET A  18     132.377 123.304 142.224  1.00 62.52           C  
ATOM    117  C   MET A  18     133.169 122.053 141.863  1.00 62.52           C  
ATOM    118  O   MET A  18     134.027 122.070 140.964  1.00 62.52           O  
ATOM    119  CB  MET A  18     132.845 123.863 143.567  1.00 62.52           C  
ATOM    120  CG  MET A  18     134.249 124.397 143.594  1.00 62.52           C  
ATOM    121  SD  MET A  18     134.604 125.211 145.164  1.00 62.52           S  
ATOM    122  CE  MET A  18     133.718 126.750 144.953  1.00 62.52           C  
ATOM    123  N   ILE A  19     132.847 120.942 142.523  1.00 50.81           N  
ATOM    124  CA  ILE A  19     133.511 119.678 142.239  1.00 50.81           C  
ATOM    125  C   ILE A  19     133.193 119.209 140.826  1.00 50.81           C  
ATOM    126  O   ILE A  19     134.058 118.661 140.135  1.00 50.81           O  
ATOM    127  CB  ILE A  19     133.123 118.630 143.295  1.00 50.81           C  
ATOM    128  CG1 ILE A  19     133.844 118.932 144.604  1.00 50.81           C  
ATOM    129  CG2 ILE A  19     133.459 117.240 142.822  1.00 50.81           C  
ATOM    130  CD1 ILE A  19     133.355 118.134 145.773  1.00 50.81           C  
ATOM    131  N   ASP A  20     131.945 119.371 140.388  1.00 53.23           N  
ATOM    132  CA  ASP A  20     131.589 118.955 139.037  1.00 53.23           C  
ATOM    133  C   ASP A  20     132.379 119.739 138.000  1.00 53.23           C  
ATOM    134  O   ASP A  20     132.838 119.173 137.000  1.00 53.23           O  
ATOM    135  CB  ASP A  20     130.088 119.126 138.809  1.00 53.23           C  
ATOM    136  CG  ASP A  20     129.270 118.034 139.470  1.00 53.23           C  
ATOM    137  OD1 ASP A  20     129.857 117.007 139.871  1.00 53.23           O  
ATOM    138  OD2 ASP A  20     128.038 118.200 139.589  1.00 53.23           O  
ATOM    139  N   ARG A  21     132.570 121.040 138.227  1.00 56.24           N  
ATOM    140  CA  ARG A  21     133.370 121.822 137.290  1.00 56.24           C  
ATOM    141  C   ARG A  21     134.813 121.339 137.273  1.00 56.24           C  
ATOM    142  O   ARG A  21     135.425 121.218 136.203  1.00 56.24           O  
ATOM    143  CB  ARG A  21     133.319 123.307 137.638  1.00 56.24           C  
ATOM    144  CG  ARG A  21     131.956 123.933 137.470  1.00 56.24           C  
ATOM    145  CD  ARG A  21     132.006 125.417 137.763  1.00 56.24           C  
ATOM    146  NE  ARG A  21     130.694 126.040 137.629  1.00 56.24           N  
ATOM    147  CZ  ARG A  21     130.168 126.443 136.477  1.00 56.24           C  
ATOM    148  NH1 ARG A  21     130.835 126.285 135.341  1.00 56.24           N  
ATOM    149  NH2 ARG A  21     128.965 126.999 136.461  1.00 56.24           N  
ATOM    150  N   ASN A  22     135.375 121.048 138.447  1.00 49.16           N  
ATOM    151  CA  ASN A  22     136.765 120.604 138.465  1.00 49.16           C  
ATOM    152  C   ASN A  22     136.914 119.242 137.796  1.00 49.16           C  
ATOM    153  O   ASN A  22     137.888 119.000 137.067  1.00 49.16           O  
ATOM    154  CB  ASN A  22     137.290 120.570 139.897  1.00 49.16           C  
ATOM    155  CG  ASN A  22     137.515 121.956 140.464  1.00 49.16           C  
ATOM    156  OD1 ASN A  22     137.578 122.937 139.724  1.00 49.16           O  
ATOM    157  ND2 ASN A  22     137.658 122.044 141.778  1.00 49.16           N  
ATOM    158  N   LEU A  23     135.939 118.354 137.993  1.00 46.94           N  
ATOM    159  CA  LEU A  23     135.987 117.058 137.327  1.00 46.94           C  
ATOM    160  C   LEU A  23     135.870 117.218 135.821  1.00 46.94           C  
ATOM    161  O   LEU A  23     136.548 116.514 135.064  1.00 46.94           O  
ATOM    162  CB  LEU A  23     134.877 116.143 137.840  1.00 46.94           C  
ATOM    163  CG  LEU A  23     134.970 115.616 139.268  1.00 46.94           C  
ATOM    164  CD1 LEU A  23     133.711 114.859 139.591  1.00 46.94           C  
ATOM    165  CD2 LEU A  23     136.175 114.733 139.454  1.00 46.94           C  
ATOM    166  N   ARG A  24     135.010 118.126 135.361  1.00 51.14           N  
ATOM    167  CA  ARG A  24     134.874 118.320 133.924  1.00 51.14           C  
ATOM    168  C   ARG A  24     136.165 118.868 133.332  1.00 51.14           C  
ATOM    169  O   ARG A  24     136.555 118.489 132.223  1.00 51.14           O  
ATOM    170  CB  ARG A  24     133.698 119.243 133.617  1.00 51.14           C  
ATOM    171  CG  ARG A  24     133.401 119.370 132.135  1.00 51.14           C  
ATOM    172  CD  ARG A  24     132.150 120.186 131.870  1.00 51.14           C  
ATOM    173  NE  ARG A  24     132.329 121.599 132.191  1.00 51.14           N  
ATOM    174  CZ  ARG A  24     132.837 122.500 131.354  1.00 51.14           C  
ATOM    175  NH1 ARG A  24     133.209 122.148 130.130  1.00 51.14           N  
ATOM    176  NH2 ARG A  24     132.960 123.763 131.734  1.00 51.14           N  
ATOM    177  N   GLU A  25     136.839 119.767 134.053  1.00 52.06           N  
ATOM    178  CA  GLU A  25     138.119 120.277 133.565  1.00 52.06           C  
ATOM    179  C   GLU A  25     139.160 119.165 133.487  1.00 52.06           C  
ATOM    180  O   GLU A  25     139.922 119.076 132.511  1.00 52.06           O  
ATOM    181  CB  GLU A  25     138.617 121.408 134.465  1.00 52.06           C  
ATOM    182  CG  GLU A  25     137.832 122.703 134.333  1.00 52.06           C  
ATOM    183  CD  GLU A  25     138.433 123.835 135.145  1.00 52.06           C  
ATOM    184  OE1 GLU A  25     139.488 123.621 135.777  1.00 52.06           O  
ATOM    185  OE2 GLU A  25     137.850 124.939 135.150  1.00 52.06           O  
ATOM    186  N   ASP A  26     139.193 118.290 134.494  1.00 50.49           N  
ATOM    187  CA  ASP A  26     140.143 117.183 134.453  1.00 50.49           C  
ATOM    188  C   ASP A  26     139.817 116.233 133.308  1.00 50.49           C  
ATOM    189  O   ASP A  26     140.721 115.688 132.667  1.00 50.49           O  
ATOM    190  CB  ASP A  26     140.144 116.435 135.784  1.00 50.49           C  
ATOM    191  CG  ASP A  26     140.864 117.195 136.882  1.00 50.49           C  
ATOM    192  OD1 ASP A  26     141.617 118.139 136.562  1.00 50.49           O  
ATOM    193  OD2 ASP A  26     140.679 116.846 138.066  1.00 50.49           O  
ATOM    194  N   GLY A  27     138.529 116.031 133.035  1.00 51.41           N  
ATOM    195  CA  GLY A  27     138.139 115.239 131.881  1.00 51.41           C  
ATOM    196  C   GLY A  27     138.600 115.859 130.578  1.00 51.41           C  
ATOM    197  O   GLY A  27     139.094 115.167 129.685  1.00 51.41           O  
ATOM    198  N   GLU A  28     138.403 117.170 130.436  1.00 52.97           N  
ATOM    199  CA  GLU A  28     138.832 117.852 129.222  1.00 52.97           C  
ATOM    200  C   GLU A  28     140.330 117.698 129.014  1.00 52.97           C  
ATOM    201  O   GLU A  28     140.792 117.518 127.882  1.00 52.97           O  
ATOM    202  CB  GLU A  28     138.459 119.331 129.284  1.00 52.97           C  
ATOM    203  CG  GLU A  28     136.978 119.608 129.139  1.00 52.97           C  
ATOM    204  CD  GLU A  28     136.633 121.060 129.396  1.00 52.97           C  
ATOM    205  OE1 GLU A  28     137.522 121.811 129.850  1.00 52.97           O  
ATOM    206  OE2 GLU A  28     135.475 121.452 129.145  1.00 52.97           O  
ATOM    207  N   LYS A  29     141.107 117.770 130.095  1.00 54.44           N  
ATOM    208  CA  LYS A  29     142.550 117.596 129.948  1.00 54.44           C  
ATOM    209  C   LYS A  29     142.908 116.151 129.618  1.00 54.44           C  
ATOM    210  O   LYS A  29     143.774 115.901 128.772  1.00 54.44           O  
ATOM    211  CB  LYS A  29     143.280 118.059 131.206  1.00 54.44           C  
ATOM    212  CG  LYS A  29     143.307 119.567 131.356  1.00 54.44           C  
ATOM    213  CD  LYS A  29     143.969 120.002 132.650  1.00 54.44           C  
ATOM    214  CE  LYS A  29     143.981 121.516 132.775  1.00 54.44           C  
ATOM    215  NZ  LYS A  29     144.477 121.971 134.101  1.00 54.44           N  
ATOM    216  N   ALA A  30     142.263 115.185 130.274  1.00 51.41           N  
ATOM    217  CA  ALA A  30     142.586 113.786 130.016  1.00 51.41           C  
ATOM    218  C   ALA A  30     142.229 113.383 128.591  1.00 51.41           C  
ATOM    219  O   ALA A  30     142.949 112.597 127.965  1.00 51.41           O  
ATOM    220  CB  ALA A  30     141.861 112.887 131.015  1.00 51.41           C  
ATOM    221  N   ALA A  31     141.125 113.910 128.059  1.00 54.75           N  
ATOM    222  CA  ALA A  31     140.689 113.529 126.721  1.00 54.75           C  
ATOM    223  C   ALA A  31     141.609 114.054 125.631  1.00 54.75           C  
ATOM    224  O   ALA A  31     141.498 113.606 124.486  1.00 54.75           O  
ATOM    225  CB  ALA A  31     139.265 114.018 126.470  1.00 54.75           C  
ATOM    226  N   ARG A  32     142.505 114.982 125.952  1.00 55.36           N  
ATOM    227  CA  ARG A  32     143.496 115.452 124.998  1.00 55.36           C  
ATOM    228  C   ARG A  32     144.793 114.675 125.118  1.00 55.36           C  
ATOM    229  O   ARG A  32     145.772 115.009 124.443  1.00 55.36           O  
ATOM    230  CB  ARG A  32     143.787 116.939 125.203  1.00 55.36           C  
ATOM    231  CG  ARG A  32     142.634 117.861 124.881  1.00 55.36           C  
ATOM    232  CD  ARG A  32     143.076 119.299 125.025  1.00 55.36           C  
ATOM    233  NE  ARG A  32     143.455 119.617 126.399  1.00 55.36           N  
ATOM    234  CZ  ARG A  32     144.706 119.632 126.855  1.00 55.36           C  
ATOM    235  NH1 ARG A  32     145.723 119.331 126.058  1.00 55.36           N  
ATOM    236  NH2 ARG A  32     144.942 119.940 128.121  1.00 55.36           N  
ATOM    237  N   GLU A  33     144.813 113.655 125.964  1.00 54.30           N  
ATOM    238  CA  GLU A  33     145.960 112.786 126.146  1.00 54.30           C  
ATOM    239  C   GLU A  33     145.743 111.497 125.370  1.00 54.30           C  
ATOM    240  O   GLU A  33     144.615 111.025 125.215  1.00 54.30           O  
ATOM    241  CB  GLU A  33     146.170 112.490 127.630  1.00 54.30           C  
ATOM    242  CG  GLU A  33     146.522 113.727 128.440  1.00 54.30           C  
ATOM    243  CD  GLU A  33     146.507 113.485 129.933  1.00 54.30           C  
ATOM    244  OE1 GLU A  33     145.920 112.472 130.365  1.00 54.30           O  
ATOM    245  OE2 GLU A  33     147.085 114.307 130.675  1.00 54.30           O  
ATOM    246  N   VAL A  34     146.840 110.931 124.884  1.00 51.83           N  
ATOM    247  CA  VAL A  34     146.818 109.708 124.098  1.00 51.83           C  
ATOM    248  C   VAL A  34     147.317 108.571 124.972  1.00 51.83           C  
ATOM    249  O   VAL A  34     148.409 108.649 125.546  1.00 51.83           O  
ATOM    250  CB  VAL A  34     147.668 109.853 122.827  1.00 51.83           C  
ATOM    251  CG1 VAL A  34     147.724 108.555 122.069  1.00 51.83           C  
ATOM    252  CG2 VAL A  34     147.100 110.933 121.956  1.00 51.83           C  
ATOM    253  N   LYS A  35     146.514 107.521 125.074  1.00 47.12           N  
ATOM    254  CA  LYS A  35     146.826 106.366 125.897  1.00 47.12           C  
ATOM    255  C   LYS A  35     147.347 105.240 125.019  1.00 47.12           C  
ATOM    256  O   LYS A  35     146.701 104.860 124.038  1.00 47.12           O  
ATOM    257  CB  LYS A  35     145.591 105.921 126.675  1.00 47.12           C  
ATOM    258  CG  LYS A  35     145.168 106.929 127.723  1.00 47.12           C  
ATOM    259  CD  LYS A  35     143.960 106.471 128.502  1.00 47.12           C  
ATOM    260  CE  LYS A  35     142.787 107.419 128.308  1.00 47.12           C  
ATOM    261  NZ  LYS A  35     142.366 107.531 126.886  1.00 47.12           N  
ATOM    262  N   LEU A  36     148.515 104.716 125.374  1.00 48.34           N  
ATOM    263  CA  LEU A  36     149.161 103.638 124.644  1.00 48.34           C  
ATOM    264  C   LEU A  36     149.372 102.471 125.593  1.00 48.34           C  
ATOM    265  O   LEU A  36     149.829 102.666 126.723  1.00 48.34           O  
ATOM    266  CB  LEU A  36     150.504 104.090 124.077  1.00 48.34           C  
ATOM    267  CG  LEU A  36     150.488 105.254 123.098  1.00 48.34           C  
ATOM    268  CD1 LEU A  36     151.899 105.691 122.833  1.00 48.34           C  
ATOM    269  CD2 LEU A  36     149.827 104.856 121.821  1.00 48.34           C  
ATOM    270  N   LEU A  37     149.047 101.265 125.140  1.00 47.87           N  
ATOM    271  CA  LEU A  37     149.270 100.063 125.934  1.00 47.87           C  
ATOM    272  C   LEU A  37     150.549  99.388 125.458  1.00 47.87           C  
ATOM    273  O   LEU A  37     150.603  98.900 124.331  1.00 47.87           O  
ATOM    274  CB  LEU A  37     148.086  99.107 125.819  1.00 47.87           C  
ATOM    275  CG  LEU A  37     148.267  97.754 126.501  1.00 47.87           C  
ATOM    276  CD1 LEU A  37     148.373  97.935 127.996  1.00 47.87           C  
ATOM    277  CD2 LEU A  37     147.129  96.830 126.152  1.00 47.87           C  
ATOM    278  N   LEU A  38     151.546  99.300 126.333  1.00 54.06           N  
ATOM    279  CA  LEU A  38     152.867  98.799 125.965  1.00 54.06           C  
ATOM    280  C   LEU A  38     153.027  97.360 126.439  1.00 54.06           C  
ATOM    281  O   LEU A  38     153.043  97.092 127.644  1.00 54.06           O  
ATOM    282  CB  LEU A  38     153.960  99.687 126.554  1.00 54.06           C  
ATOM    283  CG  LEU A  38     155.400  99.202 126.393  1.00 54.06           C  
ATOM    284  CD1 LEU A  38     155.761  99.070 124.938  1.00 54.06           C  
ATOM    285  CD2 LEU A  38     156.351 100.157 127.083  1.00 54.06           C  
ATOM    286  N   LEU A  39     153.150  96.439 125.486  1.00 55.85           N  
ATOM    287  CA  LEU A  39     153.215  95.016 125.760  1.00 55.85           C  
ATOM    288  C   LEU A  39     154.396  94.399 125.025  1.00 55.85           C  
ATOM    289  O   LEU A  39     154.940  94.964 124.068  1.00 55.85           O  
ATOM    290  CB  LEU A  39     151.930  94.305 125.336  1.00 55.85           C  
ATOM    291  CG  LEU A  39     150.665  94.707 126.084  1.00 55.85           C  
ATOM    292  CD1 LEU A  39     149.464  94.019 125.469  1.00 55.85           C  
ATOM    293  CD2 LEU A  39     150.782  94.377 127.557  1.00 55.85           C  
ATOM    294  N   GLY A  40     154.775  93.217 125.480  1.00 67.78           N  
ATOM    295  CA  GLY A  40     155.809  92.452 124.818  1.00 67.78           C  
ATOM    296  C   GLY A  40     156.366  91.388 125.730  1.00 67.78           C  
ATOM    297  O   GLY A  40     156.073  91.332 126.924  1.00 67.78           O  
ATOM    298  N   ALA A  41     157.186  90.532 125.132  1.00 81.71           N  
ATOM    299  CA  ALA A  41     157.830  89.464 125.874  1.00 81.71           C  
ATOM    300  C   ALA A  41     158.955  90.024 126.737  1.00 81.71           C  
ATOM    301  O   ALA A  41     159.521  91.085 126.459  1.00 81.71           O  
ATOM    302  CB  ALA A  41     158.374  88.403 124.916  1.00 81.71           C  
ATOM    303  N   GLY A  42     159.275  89.296 127.803  1.00 91.64           N  
ATOM    304  CA  GLY A  42     160.397  89.689 128.634  1.00 91.64           C  
ATOM    305  C   GLY A  42     161.687  89.713 127.833  1.00 91.64           C  
ATOM    306  O   GLY A  42     161.893  88.909 126.922  1.00 91.64           O  
ATOM    307  N   GLU A  43     162.561  90.662 128.172  1.00 92.14           N  
ATOM    308  CA  GLU A  43     163.830  90.846 127.470  1.00 92.14           C  
ATOM    309  C   GLU A  43     163.616  91.217 126.005  1.00 92.14           C  
ATOM    310  O   GLU A  43     164.465  90.945 125.153  1.00 92.14           O  
ATOM    311  CB  GLU A  43     164.714  89.601 127.580  1.00 92.14           C  
ATOM    312  CG  GLU A  43     165.145  89.249 129.001  1.00 92.14           C  
ATOM    313  CD  GLU A  43     164.112  88.444 129.765  1.00 92.14           C  
ATOM    314  OE1 GLU A  43     164.371  87.254 130.040  1.00 92.14           O  
ATOM    315  OE2 GLU A  43     163.055  89.006 130.119  1.00 92.14           O  
ATOM    316  N   SER A  44     162.478  91.839 125.701  1.00 82.26           N  
ATOM    317  CA  SER A  44     162.206  92.344 124.362  1.00 82.26           C  
ATOM    318  C   SER A  44     162.791  93.729 124.125  1.00 82.26           C  
ATOM    319  O   SER A  44     162.692  94.242 123.005  1.00 82.26           O  
ATOM    320  CB  SER A  44     160.698  92.382 124.112  1.00 82.26           C  
ATOM    321  OG  SER A  44     160.098  91.142 124.437  1.00 82.26           O  
ATOM    322  N   GLY A  45     163.389  94.342 125.142  1.00 79.67           N  
ATOM    323  CA  GLY A  45     163.937  95.673 125.003  1.00 79.67           C  
ATOM    324  C   GLY A  45     162.958  96.792 125.267  1.00 79.67           C  
ATOM    325  O   GLY A  45     163.129  97.889 124.724  1.00 79.67           O  
ATOM    326  N   LYS A  46     161.932  96.554 126.088  1.00 68.79           N  
ATOM    327  CA  LYS A  46     161.001  97.624 126.428  1.00 68.79           C  
ATOM    328  C   LYS A  46     161.732  98.801 127.058  1.00 68.79           C  
ATOM    329  O   LYS A  46     161.400  99.964 126.795  1.00 68.79           O  
ATOM    330  CB  LYS A  46     159.925  97.095 127.373  1.00 68.79           C  
ATOM    331  CG  LYS A  46     158.981  96.108 126.726  1.00 68.79           C  
ATOM    332  CD  LYS A  46     158.011  95.515 127.732  1.00 68.79           C  
ATOM    333  CE  LYS A  46     157.224  94.369 127.122  1.00 68.79           C  
ATOM    334  NZ  LYS A  46     156.307  93.730 128.095  1.00 68.79           N  
ATOM    335  N   ASN A  47     162.742  98.518 127.882  1.00 73.33           N  
ATOM    336  CA  ASN A  47     163.520  99.597 128.475  1.00 73.33           C  
ATOM    337  C   ASN A  47     164.256 100.383 127.404  1.00 73.33           C  
ATOM    338  O   ASN A  47     164.462 101.593 127.549  1.00 73.33           O  
ATOM    339  CB  ASN A  47     164.509  99.035 129.494  1.00 73.33           C  
ATOM    340  CG  ASN A  47     163.831  98.556 130.761  1.00 73.33           C  
ATOM    341  OD1 ASN A  47     162.727  98.990 131.092  1.00 73.33           O  
ATOM    342  ND2 ASN A  47     164.490  97.654 131.479  1.00 73.33           N  
ATOM    343  N   THR A  48     164.599  99.731 126.292  1.00 75.95           N  
ATOM    344  CA  THR A  48     165.335 100.423 125.242  1.00 75.95           C  
ATOM    345  C   THR A  48     164.420 101.379 124.494  1.00 75.95           C  
ATOM    346  O   THR A  48     164.826 102.491 124.146  1.00 75.95           O  
ATOM    347  CB  THR A  48     165.967  99.424 124.270  1.00 75.95           C  
ATOM    348  OG1 THR A  48     164.981  98.974 123.332  1.00 75.95           O  
ATOM    349  CG2 THR A  48     166.564  98.224 125.009  1.00 75.95           C  
ATOM    350  N   ILE A  49     163.168 100.978 124.274  1.00 74.60           N  
ATOM    351  CA  ILE A  49     162.208 101.880 123.651  1.00 74.60           C  
ATOM    352  C   ILE A  49     161.893 103.034 124.592  1.00 74.60           C  
ATOM    353  O   ILE A  49     161.815 104.194 124.170  1.00 74.60           O  
ATOM    354  CB  ILE A  49     160.935 101.109 123.255  1.00 74.60           C  
ATOM    355  CG1 ILE A  49     161.262  99.999 122.253  1.00 74.60           C  
ATOM    356  CG2 ILE A  49     159.883 102.057 122.686  1.00 74.60           C  
ATOM    357  CD1 ILE A  49     161.937 100.468 120.987  1.00 74.60           C  
ATOM    358  N   VAL A  50     161.713 102.736 125.880  1.00 70.94           N  
ATOM    359  CA  VAL A  50     161.433 103.791 126.849  1.00 70.94           C  
ATOM    360  C   VAL A  50     162.572 104.805 126.875  1.00 70.94           C  
ATOM    361  O   VAL A  50     162.339 106.018 126.940  1.00 70.94           O  
ATOM    362  CB  VAL A  50     161.170 103.177 128.237  1.00 70.94           C  
ATOM    363  CG1 VAL A  50     161.104 104.250 129.312  1.00 70.94           C  
ATOM    364  CG2 VAL A  50     159.877 102.383 128.216  1.00 70.94           C  
ATOM    365  N   LYS A  51     163.821 104.332 126.821  1.00 78.95           N  
ATOM    366  CA  LYS A  51     164.949 105.258 126.830  1.00 78.95           C  
ATOM    367  C   LYS A  51     165.042 106.037 125.523  1.00 78.95           C  
ATOM    368  O   LYS A  51     165.270 107.252 125.534  1.00 78.95           O  
ATOM    369  CB  LYS A  51     166.255 104.503 127.076  1.00 78.95           C  
ATOM    370  CG  LYS A  51     166.424 103.944 128.473  1.00 78.95           C  
ATOM    371  CD  LYS A  51     167.752 103.211 128.587  1.00 78.95           C  
ATOM    372  CE  LYS A  51     167.965 102.615 129.966  1.00 78.95           C  
ATOM    373  NZ  LYS A  51     169.256 101.880 130.043  1.00 78.95           N  
ATOM    374  N   GLN A  52     164.863 105.359 124.386  1.00 81.08           N  
ATOM    375  CA  GLN A  52     165.011 106.022 123.095  1.00 81.08           C  
ATOM    376  C   GLN A  52     163.938 107.076 122.882  1.00 81.08           C  
ATOM    377  O   GLN A  52     164.192 108.097 122.232  1.00 81.08           O  
ATOM    378  CB  GLN A  52     164.962 104.986 121.974  1.00 81.08           C  
ATOM    379  CG  GLN A  52     166.185 104.091 121.917  1.00 81.08           C  
ATOM    380  CD  GLN A  52     165.970 102.869 121.053  1.00 81.08           C  
ATOM    381  OE1 GLN A  52     165.060 102.830 120.225  1.00 81.08           O  
ATOM    382  NE2 GLN A  52     166.807 101.858 121.245  1.00 81.08           N  
ATOM    383  N   MET A  53     162.742 106.849 123.414  1.00 70.04           N  
ATOM    384  CA  MET A  53     161.646 107.793 123.265  1.00 70.04           C  
ATOM    385  C   MET A  53     161.707 108.922 124.284  1.00 70.04           C  
ATOM    386  O   MET A  53     160.814 109.775 124.295  1.00 70.04           O  
ATOM    387  CB  MET A  53     160.310 107.056 123.381  1.00 70.04           C  
ATOM    388  CG  MET A  53     160.072 106.025 122.291  1.00 70.04           C  
ATOM    389  SD  MET A  53     158.512 105.146 122.480  1.00 70.04           S  
ATOM    390  CE  MET A  53     157.363 106.397 121.915  1.00 70.04           C  
ATOM    391  N   LYS A  54     162.735 108.946 125.134  1.00 75.97           N  
ATOM    392  CA  LYS A  54     162.858 109.947 126.193  1.00 75.97           C  
ATOM    393  C   LYS A  54     161.664 109.874 127.138  1.00 75.97           C  
ATOM    394  O   LYS A  54     161.155 110.891 127.615  1.00 75.97           O  
ATOM    395  CB  LYS A  54     163.007 111.352 125.606  1.00 75.97           C  
ATOM    396  CG  LYS A  54     164.183 111.487 124.654  1.00 75.97           C  
ATOM    397  CD  LYS A  54     164.332 112.904 124.134  1.00 75.97           C  
ATOM    398  CE  LYS A  54     165.489 112.999 123.160  1.00 75.97           C  
ATOM    399  NZ  LYS A  54     165.656 114.373 122.619  1.00 75.97           N  
ATOM    400  N   ILE A  55     161.220 108.653 127.413  1.00 65.47           N  
ATOM    401  CA  ILE A  55     160.059 108.418 128.253  1.00 65.47           C  
ATOM    402  C   ILE A  55     160.508 108.075 129.667  1.00 65.47           C  
ATOM    403  O   ILE A  55     160.625 108.954 130.522  1.00 65.47           O  
ATOM    404  CB  ILE A  55     159.177 107.307 127.652  1.00 65.47           C  
ATOM    405  CG1 ILE A  55     158.714 107.716 126.255  1.00 65.47           C  
ATOM    406  CG2 ILE A  55     157.978 107.025 128.535  1.00 65.47           C  
ATOM    407  CD1 ILE A  55     157.997 106.620 125.490  1.00 65.47           C  
ATOM    408  N   THR A 182     156.527  97.940 142.041  1.00 51.61           N  
ATOM    409  CA  THR A 182     156.143  97.144 140.882  1.00 51.61           C  
ATOM    410  C   THR A 182     154.820  97.624 140.294  1.00 51.61           C  
ATOM    411  O   THR A 182     154.427  98.773 140.492  1.00 51.61           O  
ATOM    412  CB  THR A 182     156.028  95.652 141.252  1.00 51.61           C  
ATOM    413  OG1 THR A 182     155.678  94.890 140.089  1.00 51.61           O  
ATOM    414  CG2 THR A 182     154.991  95.444 142.345  1.00 51.61           C  
ATOM    415  N   GLY A 183     154.134  96.742 139.576  1.00 47.47           N  
ATOM    416  CA  GLY A 183     152.864  97.089 138.973  1.00 47.47           C  
ATOM    417  C   GLY A 183     153.021  97.711 137.599  1.00 47.47           C  
ATOM    418  O   GLY A 183     154.007  97.505 136.886  1.00 47.47           O  
ATOM    419  N   ILE A 184     152.010  98.487 137.228  1.00 45.09           N  
ATOM    420  CA  ILE A 184     152.012  99.192 135.952  1.00 45.09           C  
ATOM    421  C   ILE A 184     152.927 100.402 136.054  1.00 45.09           C  
ATOM    422  O   ILE A 184     152.850 101.174 137.017  1.00 45.09           O  
ATOM    423  CB  ILE A 184     150.588  99.607 135.551  1.00 45.09           C  
ATOM    424  CG1 ILE A 184     149.762  98.374 135.201  1.00 45.09           C  
ATOM    425  CG2 ILE A 184     150.609 100.577 134.386  1.00 45.09           C  
ATOM    426  CD1 ILE A 184     148.315  98.675 134.907  1.00 45.09           C  
ATOM    427  N   VAL A 185     153.793 100.573 135.062  1.00 46.53           N  
ATOM    428  CA  VAL A 185     154.692 101.717 134.997  1.00 46.53           C  
ATOM    429  C   VAL A 185     154.079 102.719 134.029  1.00 46.53           C  
ATOM    430  O   VAL A 185     154.042 102.487 132.818  1.00 46.53           O  
ATOM    431  CB  VAL A 185     156.104 101.303 134.563  1.00 46.53           C  
ATOM    432  CG1 VAL A 185     157.012 102.514 134.473  1.00 46.53           C  
ATOM    433  CG2 VAL A 185     156.673 100.279 135.526  1.00 46.53           C  
ATOM    434  N   GLU A 186     153.587 103.831 134.565  1.00 51.88           N  
ATOM    435  CA  GLU A 186     152.939 104.874 133.781  1.00 51.88           C  
ATOM    436  C   GLU A 186     153.913 106.026 133.585  1.00 51.88           C  
ATOM    437  O   GLU A 186     154.399 106.600 134.565  1.00 51.88           O  
ATOM    438  CB  GLU A 186     151.673 105.364 134.481  1.00 51.88           C  
ATOM    439  CG  GLU A 186     150.959 106.482 133.758  1.00 51.88           C  
ATOM    440  CD  GLU A 186     149.665 106.886 134.436  1.00 51.88           C  
ATOM    441  OE1 GLU A 186     148.952 105.993 134.940  1.00 51.88           O  
ATOM    442  OE2 GLU A 186     149.359 108.097 134.461  1.00 51.88           O  
ATOM    443  N   THR A 187     154.200 106.366 132.329  1.00 56.63           N  
ATOM    444  CA  THR A 187     155.058 107.508 132.039  1.00 56.63           C  
ATOM    445  C   THR A 187     154.376 108.451 131.059  1.00 56.63           C  
ATOM    446  O   THR A 187     153.748 108.014 130.091  1.00 56.63           O  
ATOM    447  CB  THR A 187     156.408 107.075 131.480  1.00 56.63           C  
ATOM    448  OG1 THR A 187     157.059 106.211 132.418  1.00 56.63           O  
ATOM    449  CG2 THR A 187     157.281 108.296 131.268  1.00 56.63           C  
ATOM    450  N   HIS A 188     154.516 109.749 131.314  1.00 56.65           N  
ATOM    451  CA  HIS A 188     153.936 110.795 130.482  1.00 56.65           C  
ATOM    452  C   HIS A 188     155.028 111.401 129.607  1.00 56.65           C  
ATOM    453  O   HIS A 188     156.014 111.929 130.132  1.00 56.65           O  
ATOM    454  CB  HIS A 188     153.309 111.885 131.350  1.00 56.65           C  
ATOM    455  CG  HIS A 188     152.292 111.379 132.327  1.00 56.65           C  
ATOM    456  ND1 HIS A 188     151.680 112.197 133.251  1.00 56.65           N  
ATOM    457  CD2 HIS A 188     151.804 110.135 132.543  1.00 56.65           C  
ATOM    458  CE1 HIS A 188     150.846 111.481 133.985  1.00 56.65           C  
ATOM    459  NE2 HIS A 188     150.901 110.227 133.574  1.00 56.65           N  
ATOM    460  N   PHE A 189     154.862 111.333 128.284  1.00 58.57           N  
ATOM    461  CA  PHE A 189     155.823 111.957 127.379  1.00 58.57           C  
ATOM    462  C   PHE A 189     155.078 112.792 126.350  1.00 58.57           C  
ATOM    463  O   PHE A 189     154.084 112.342 125.775  1.00 58.57           O  
ATOM    464  CB  PHE A 189     156.730 110.932 126.687  1.00 58.57           C  
ATOM    465  CG  PHE A 189     156.021 109.985 125.768  1.00 58.57           C  
ATOM    466  CD1 PHE A 189     155.871 110.292 124.429  1.00 58.57           C  
ATOM    467  CD2 PHE A 189     155.531 108.781 126.228  1.00 58.57           C  
ATOM    468  CE1 PHE A 189     155.248 109.420 123.569  1.00 58.57           C  
ATOM    469  CE2 PHE A 189     154.898 107.908 125.373  1.00 58.57           C  
ATOM    470  CZ  PHE A 189     154.757 108.227 124.041  1.00 58.57           C  
ATOM    471  N   THR A 190     155.551 114.017 126.142  1.00 57.19           N  
ATOM    472  CA  THR A 190     154.880 114.996 125.301  1.00 57.19           C  
ATOM    473  C   THR A 190     155.699 115.270 124.048  1.00 57.19           C  
ATOM    474  O   THR A 190     156.931 115.330 124.096  1.00 57.19           O  
ATOM    475  CB  THR A 190     154.645 116.294 126.075  1.00 57.19           C  
ATOM    476  OG1 THR A 190     153.877 116.013 127.252  1.00 57.19           O  
ATOM    477  CG2 THR A 190     153.901 117.306 125.222  1.00 57.19           C  
ATOM    478  N   PHE A 191     154.999 115.427 122.927  1.00 60.61           N  
ATOM    479  CA  PHE A 191     155.619 115.688 121.637  1.00 60.61           C  
ATOM    480  C   PHE A 191     154.685 116.586 120.839  1.00 60.61           C  
ATOM    481  O   PHE A 191     153.509 116.256 120.663  1.00 60.61           O  
ATOM    482  CB  PHE A 191     155.883 114.376 120.889  1.00 60.61           C  
ATOM    483  CG  PHE A 191     156.696 114.534 119.639  1.00 60.61           C  
ATOM    484  CD1 PHE A 191     158.053 114.781 119.709  1.00 60.61           C  
ATOM    485  CD2 PHE A 191     156.108 114.417 118.394  1.00 60.61           C  
ATOM    486  CE1 PHE A 191     158.803 114.918 118.564  1.00 60.61           C  
ATOM    487  CE2 PHE A 191     156.856 114.554 117.247  1.00 60.61           C  
ATOM    488  CZ  PHE A 191     158.204 114.804 117.333  1.00 60.61           C  
ATOM    489  N   LYS A 192     155.205 117.722 120.377  1.00 62.39           N  
ATOM    490  CA  LYS A 192     154.413 118.693 119.623  1.00 62.39           C  
ATOM    491  C   LYS A 192     153.136 119.061 120.371  1.00 62.39           C  
ATOM    492  O   LYS A 192     152.045 119.109 119.799  1.00 62.39           O  
ATOM    493  CB  LYS A 192     154.089 118.174 118.224  1.00 62.39           C  
ATOM    494  CG  LYS A 192     155.309 117.987 117.342  1.00 62.39           C  
ATOM    495  CD  LYS A 192     154.919 117.611 115.926  1.00 62.39           C  
ATOM    496  CE  LYS A 192     156.141 117.448 115.045  1.00 62.39           C  
ATOM    497  NZ  LYS A 192     156.828 118.746 114.820  1.00 62.39           N  
ATOM    498  N   ASP A 193     153.271 119.309 121.671  1.00 61.98           N  
ATOM    499  CA  ASP A 193     152.175 119.722 122.542  1.00 61.98           C  
ATOM    500  C   ASP A 193     151.086 118.664 122.665  1.00 61.98           C  
ATOM    501  O   ASP A 193     150.043 118.925 123.278  1.00 61.98           O  
ATOM    502  CB  ASP A 193     151.553 121.041 122.069  1.00 61.98           C  
ATOM    503  CG  ASP A 193     152.570 122.158 121.960  1.00 61.98           C  
ATOM    504  OD1 ASP A 193     153.526 122.172 122.764  1.00 61.98           O  
ATOM    505  OD2 ASP A 193     152.414 123.022 121.070  1.00 61.98           O  
ATOM    506  N   LEU A 194     151.293 117.479 122.099  1.00 56.77           N  
ATOM    507  CA  LEU A 194     150.383 116.356 122.263  1.00 56.77           C  
ATOM    508  C   LEU A 194     150.977 115.391 123.281  1.00 56.77           C  
ATOM    509  O   LEU A 194     152.167 115.075 123.224  1.00 56.77           O  
ATOM    510  CB  LEU A 194     150.148 115.669 120.918  1.00 56.77           C  
ATOM    511  CG  LEU A 194     149.181 114.492 120.867  1.00 56.77           C  
ATOM    512  CD1 LEU A 194     148.428 114.495 119.556  1.00 56.77           C  
ATOM    513  CD2 LEU A 194     149.938 113.204 121.012  1.00 56.77           C  
ATOM    514  N   HIS A 195     150.146 114.908 124.198  1.00 56.57           N  
ATOM    515  CA  HIS A 195     150.615 114.150 125.351  1.00 56.57           C  
ATOM    516  C   HIS A 195     150.268 112.676 125.213  1.00 56.57           C  
ATOM    517  O   HIS A 195     149.132 112.329 124.873  1.00 56.57           O  
ATOM    518  CB  HIS A 195     150.004 114.695 126.641  1.00 56.57           C  
ATOM    519  CG  HIS A 195     150.393 116.107 126.949  1.00 56.57           C  
ATOM    520  ND1 HIS A 195     151.581 116.434 127.566  1.00 56.57           N  
ATOM    521  CD2 HIS A 195     149.739 117.275 126.748  1.00 56.57           C  
ATOM    522  CE1 HIS A 195     151.649 117.745 127.717  1.00 56.57           C  
ATOM    523  NE2 HIS A 195     150.542 118.278 127.230  1.00 56.57           N  
ATOM    524  N   PHE A 196     151.245 111.817 125.491  1.00 54.17           N  
ATOM    525  CA  PHE A 196     151.079 110.375 125.495  1.00 54.17           C  
ATOM    526  C   PHE A 196     151.282 109.843 126.906  1.00 54.17           C  
ATOM    527  O   PHE A 196     152.180 110.296 127.627  1.00 54.17           O  
ATOM    528  CB  PHE A 196     152.086 109.704 124.567  1.00 54.17           C  
ATOM    529  CG  PHE A 196     151.908 110.035 123.118  1.00 54.17           C  
ATOM    530  CD1 PHE A 196     150.945 109.402 122.361  1.00 54.17           C  
ATOM    531  CD2 PHE A 196     152.721 110.966 122.505  1.00 54.17           C  
ATOM    532  CE1 PHE A 196     150.787 109.701 121.031  1.00 54.17           C  
ATOM    533  CE2 PHE A 196     152.570 111.264 121.176  1.00 54.17           C  
ATOM    534  CZ  PHE A 196     151.603 110.628 120.437  1.00 54.17           C  
ATOM    535  N   LYS A 197     150.462 108.866 127.286  1.00 52.25           N  
ATOM    536  CA  LYS A 197     150.629 108.118 128.527  1.00 52.25           C  
ATOM    537  C   LYS A 197     150.941 106.669 128.182  1.00 52.25           C  
ATOM    538  O   LYS A 197     150.059 105.927 127.738  1.00 52.25           O  
ATOM    539  CB  LYS A 197     149.387 108.212 129.406  1.00 52.25           C  
ATOM    540  CG  LYS A 197     149.219 109.546 130.083  1.00 52.25           C  
ATOM    541  CD  LYS A 197     148.018 109.555 131.002  1.00 52.25           C  
ATOM    542  CE  LYS A 197     147.948 110.851 131.783  1.00 52.25           C  
ATOM    543  NZ  LYS A 197     146.758 110.924 132.674  1.00 52.25           N  
ATOM    544  N   MET A 198     152.193 106.274 128.381  1.00 53.88           N  
ATOM    545  CA  MET A 198     152.638 104.921 128.090  1.00 53.88           C  
ATOM    546  C   MET A 198     152.518 104.070 129.347  1.00 53.88           C  
ATOM    547  O   MET A 198     153.056 104.431 130.402  1.00 53.88           O  
ATOM    548  CB  MET A 198     154.081 104.926 127.594  1.00 53.88           C  
ATOM    549  CG  MET A 198     154.569 103.592 127.089  1.00 53.88           C  
ATOM    550  SD  MET A 198     153.919 103.218 125.456  1.00 53.88           S  
ATOM    551  CE  MET A 198     154.901 104.334 124.466  1.00 53.88           C  
ATOM    552  N   PHE A 199     151.804 102.949 129.231  1.00 47.43           N  
ATOM    553  CA  PHE A 199     151.564 102.029 130.337  1.00 47.43           C  
ATOM    554  C   PHE A 199     152.326 100.733 130.080  1.00 47.43           C  
ATOM    555  O   PHE A 199     151.911  99.921 129.247  1.00 47.43           O  
ATOM    556  CB  PHE A 199     150.073 101.741 130.487  1.00 47.43           C  
ATOM    557  CG  PHE A 199     149.232 102.964 130.694  1.00 47.43           C  
ATOM    558  CD1 PHE A 199     149.344 103.716 131.843  1.00 47.43           C  
ATOM    559  CD2 PHE A 199     148.305 103.343 129.745  1.00 47.43           C  
ATOM    560  CE1 PHE A 199     148.564 104.834 132.029  1.00 47.43           C  
ATOM    561  CE2 PHE A 199     147.525 104.458 129.929  1.00 47.43           C  
ATOM    562  CZ  PHE A 199     147.655 105.206 131.072  1.00 47.43           C  
ATOM    563  N   ASP A 200     153.429 100.533 130.796  1.00 51.74           N  
ATOM    564  CA  ASP A 200     154.222  99.313 130.691  1.00 51.74           C  
ATOM    565  C   ASP A 200     153.687  98.313 131.707  1.00 51.74           C  
ATOM    566  O   ASP A 200     153.759  98.549 132.920  1.00 51.74           O  
ATOM    567  CB  ASP A 200     155.702  99.603 130.921  1.00 51.74           C  
ATOM    568  CG  ASP A 200     156.577  98.379 130.727  1.00 51.74           C  
ATOM    569  OD1 ASP A 200     156.031  97.263 130.602  1.00 51.74           O  
ATOM    570  OD2 ASP A 200     157.816  98.534 130.700  1.00 51.74           O  
ATOM    571  N   VAL A 201     153.139  97.205 131.211  1.00 50.45           N  
ATOM    572  CA  VAL A 201     152.462  96.210 132.033  1.00 50.45           C  
ATOM    573  C   VAL A 201     153.273  94.931 132.177  1.00 50.45           C  
ATOM    574  O   VAL A 201     152.850  94.016 132.897  1.00 50.45           O  
ATOM    575  CB  VAL A 201     151.062  95.907 131.463  1.00 50.45           C  
ATOM    576  CG1 VAL A 201     150.344  94.836 132.254  1.00 50.45           C  
ATOM    577  CG2 VAL A 201     150.227  97.158 131.418  1.00 50.45           C  
ATOM    578  N   GLY A 202     154.455  94.857 131.567  1.00 55.09           N  
ATOM    579  CA  GLY A 202     155.203  93.611 131.526  1.00 55.09           C  
ATOM    580  C   GLY A 202     155.608  93.074 132.883  1.00 55.09           C  
ATOM    581  O   GLY A 202     156.001  91.905 132.971  1.00 55.09           O  
ATOM    582  N   ALA A 203     155.522  93.882 133.934  1.00 52.45           N  
ATOM    583  CA  ALA A 203     155.909  93.448 135.269  1.00 52.45           C  
ATOM    584  C   ALA A 203     154.769  92.781 136.026  1.00 52.45           C  
ATOM    585  O   ALA A 203     154.958  92.384 137.180  1.00 52.45           O  
ATOM    586  CB  ALA A 203     156.437  94.637 136.078  1.00 30.00           C  
ATOM    587  N   GLN A 204     153.599  92.653 135.409  1.00 51.05           N  
ATOM    588  CA  GLN A 204     152.443  92.045 136.046  1.00 51.05           C  
ATOM    589  C   GLN A 204     152.432  90.539 135.809  1.00 51.05           C  
ATOM    590  O   GLN A 204     152.874  90.050 134.767  1.00 51.05           O  
ATOM    591  CB  GLN A 204     151.155  92.670 135.506  1.00 51.05           C  
ATOM    592  CG  GLN A 204     149.895  92.228 136.208  1.00 51.05           C  
ATOM    593  CD  GLN A 204     149.878  92.636 137.659  1.00 51.05           C  
ATOM    594  OE1 GLN A 204     150.379  91.919 138.524  1.00 51.05           O  
ATOM    595  NE2 GLN A 204     149.314  93.802 137.935  1.00 51.05           N  
ATOM    596  N   ARG A 205     151.914  89.803 136.797  1.00 52.79           N  
ATOM    597  CA  ARG A 205     151.816  88.341 136.748  1.00 52.79           C  
ATOM    598  C   ARG A 205     150.383  87.948 137.085  1.00 52.79           C  
ATOM    599  O   ARG A 205     150.066  87.638 138.235  1.00 52.79           O  
ATOM    600  CB  ARG A 205     152.807  87.689 137.700  1.00 52.79           C  
ATOM    601  CG  ARG A 205     154.265  87.925 137.365  1.00 52.79           C  
ATOM    602  CD  ARG A 205     154.637  87.293 136.032  1.00 52.79           C  
ATOM    603  NE  ARG A 205     154.380  85.857 136.023  1.00 52.79           N  
ATOM    604  CZ  ARG A 205     155.179  84.947 136.569  1.00 52.79           C  
ATOM    605  NH1 ARG A 205     156.292  85.315 137.188  1.00 52.79           N  
ATOM    606  NH2 ARG A 205     154.857  83.664 136.509  1.00 52.79           N  
ATOM    607  N   SER A 206     149.513  87.960 136.080  1.00 50.21           N  
ATOM    608  CA  SER A 206     148.119  87.612 136.307  1.00 50.21           C  
ATOM    609  C   SER A 206     147.465  87.277 134.974  1.00 50.21           C  
ATOM    610  O   SER A 206     148.001  87.566 133.902  1.00 50.21           O  
ATOM    611  CB  SER A 206     147.385  88.745 137.020  1.00 50.21           C  
ATOM    612  OG  SER A 206     147.624  88.681 138.415  1.00 50.21           O  
ATOM    613  N   GLU A 207     146.293  86.652 135.062  1.00 51.36           N  
ATOM    614  CA  GLU A 207     145.554  86.243 133.876  1.00 51.36           C  
ATOM    615  C   GLU A 207     144.999  87.468 133.154  1.00 51.36           C  
ATOM    616  O   GLU A 207     144.285  88.281 133.750  1.00 51.36           O  
ATOM    617  CB  GLU A 207     144.437  85.282 134.270  1.00 51.36           C  
ATOM    618  CG  GLU A 207     143.581  84.836 133.109  1.00 51.36           C  
ATOM    619  CD  GLU A 207     144.380  84.169 132.007  1.00 51.36           C  
ATOM    620  OE1 GLU A 207     145.079  83.175 132.292  1.00 51.36           O  
ATOM    621  OE2 GLU A 207     144.313  84.643 130.854  1.00 51.36           O  
ATOM    622  N   ARG A 208     145.329  87.595 131.866  1.00 50.50           N  
ATOM    623  CA  ARG A 208     145.019  88.820 131.133  1.00 50.50           C  
ATOM    624  C   ARG A 208     143.517  89.060 131.012  1.00 50.50           C  
ATOM    625  O   ARG A 208     143.055  90.203 131.135  1.00 50.50           O  
ATOM    626  CB  ARG A 208     145.656  88.768 129.745  1.00 50.50           C  
ATOM    627  CG  ARG A 208     147.169  88.796 129.772  1.00 50.50           C  
ATOM    628  CD  ARG A 208     147.774  88.830 128.387  1.00 50.50           C  
ATOM    629  NE  ARG A 208     149.221  88.644 128.440  1.00 50.50           N  
ATOM    630  CZ  ARG A 208     150.087  89.593 128.784  1.00 50.50           C  
ATOM    631  NH1 ARG A 208     149.660  90.801 129.123  1.00 50.50           N  
ATOM    632  NH2 ARG A 208     151.388  89.333 128.803  1.00 50.50           N  
ATOM    633  N   LYS A 209     142.734  88.002 130.788  1.00 49.21           N  
ATOM    634  CA  LYS A 209     141.313  88.191 130.506  1.00 49.21           C  
ATOM    635  C   LYS A 209     140.580  88.910 131.627  1.00 49.21           C  
ATOM    636  O   LYS A 209     139.448  89.359 131.413  1.00 49.21           O  
ATOM    637  CB  LYS A 209     140.622  86.851 130.225  1.00 49.21           C  
ATOM    638  CG  LYS A 209     140.610  85.880 131.386  1.00 49.21           C  
ATOM    639  CD  LYS A 209     139.857  84.608 131.050  1.00 49.21           C  
ATOM    640  CE  LYS A 209     139.870  83.641 132.220  1.00 49.21           C  
ATOM    641  NZ  LYS A 209     139.130  82.384 131.920  1.00 49.21           N  
ATOM    642  N   LYS A 210     141.185  89.028 132.806  1.00 46.87           N  
ATOM    643  CA  LYS A 210     140.546  89.667 133.946  1.00 46.87           C  
ATOM    644  C   LYS A 210     140.936  91.124 134.123  1.00 46.87           C  
ATOM    645  O   LYS A 210     140.090  91.928 134.519  1.00 46.87           O  
ATOM    646  CB  LYS A 210     140.871  88.905 135.233  1.00 46.87           C  
ATOM    647  CG  LYS A 210     140.275  87.513 135.302  1.00 46.87           C  
ATOM    648  CD  LYS A 210     138.760  87.559 135.187  1.00 46.87           C  
ATOM    649  CE  LYS A 210     138.135  86.202 135.420  1.00 46.87           C  
ATOM    650  NZ  LYS A 210     136.670  86.212 135.142  1.00 46.87           N  
ATOM    651  N   TRP A 211     142.188  91.495 133.859  1.00 46.61           N  
ATOM    652  CA  TRP A 211     142.581  92.885 134.042  1.00 46.61           C  
ATOM    653  C   TRP A 211     142.625  93.705 132.759  1.00 46.61           C  
ATOM    654  O   TRP A 211     142.609  94.935 132.849  1.00 46.61           O  
ATOM    655  CB  TRP A 211     143.942  92.986 134.748  1.00 46.61           C  
ATOM    656  CG  TRP A 211     145.057  92.212 134.149  1.00 46.61           C  
ATOM    657  CD1 TRP A 211     145.492  90.979 134.528  1.00 46.61           C  
ATOM    658  CD2 TRP A 211     145.913  92.630 133.083  1.00 46.61           C  
ATOM    659  NE1 TRP A 211     146.559  90.596 133.757  1.00 46.61           N  
ATOM    660  CE2 TRP A 211     146.837  91.593 132.860  1.00 46.61           C  
ATOM    661  CE3 TRP A 211     145.981  93.775 132.288  1.00 46.61           C  
ATOM    662  CZ2 TRP A 211     147.816  91.667 131.877  1.00 46.61           C  
ATOM    663  CZ3 TRP A 211     146.954  93.845 131.311  1.00 46.61           C  
ATOM    664  CH2 TRP A 211     147.855  92.797 131.113  1.00 46.61           C  
ATOM    665  N   ILE A 212     142.671  93.096 131.570  1.00 46.49           N  
ATOM    666  CA  ILE A 212     142.811  93.925 130.375  1.00 46.49           C  
ATOM    667  C   ILE A 212     141.554  94.711 130.043  1.00 46.49           C  
ATOM    668  O   ILE A 212     141.611  95.610 129.197  1.00 46.49           O  
ATOM    669  CB  ILE A 212     143.187  93.123 129.110  1.00 46.49           C  
ATOM    670  CG1 ILE A 212     142.076  92.145 128.730  1.00 46.49           C  
ATOM    671  CG2 ILE A 212     144.519  92.425 129.291  1.00 46.49           C  
ATOM    672  CD1 ILE A 212     142.264  91.517 127.365  1.00 46.49           C  
ATOM    673  N   HIS A 213     140.418  94.408 130.673  1.00 43.12           N  
ATOM    674  CA  HIS A 213     139.190  95.103 130.304  1.00 43.12           C  
ATOM    675  C   HIS A 213     139.268  96.597 130.586  1.00 43.12           C  
ATOM    676  O   HIS A 213     138.503  97.366 129.995  1.00 43.12           O  
ATOM    677  CB  HIS A 213     137.975  94.491 131.011  1.00 43.12           C  
ATOM    678  CG  HIS A 213     137.984  94.641 132.499  1.00 43.12           C  
ATOM    679  ND1 HIS A 213     138.540  93.702 133.340  1.00 43.12           N  
ATOM    680  CD2 HIS A 213     137.491  95.615 133.298  1.00 43.12           C  
ATOM    681  CE1 HIS A 213     138.391  94.093 134.593  1.00 43.12           C  
ATOM    682  NE2 HIS A 213     137.759  95.251 134.596  1.00 43.12           N  
ATOM    683  N   CYS A 214     140.171  97.030 131.466  1.00 44.52           N  
ATOM    684  CA  CYS A 214     140.293  98.453 131.754  1.00 44.52           C  
ATOM    685  C   CYS A 214     140.960  99.224 130.625  1.00 44.52           C  
ATOM    686  O   CYS A 214     140.965 100.459 130.665  1.00 44.52           O  
ATOM    687  CB  CYS A 214     141.075  98.665 133.049  1.00 44.52           C  
ATOM    688  SG  CYS A 214     142.827  98.301 132.929  1.00 44.52           S  
ATOM    689  N   PHE A 215     141.514  98.539 129.627  1.00 44.57           N  
ATOM    690  CA  PHE A 215     142.239  99.187 128.546  1.00 44.57           C  
ATOM    691  C   PHE A 215     141.423  99.283 127.266  1.00 44.57           C  
ATOM    692  O   PHE A 215     141.982  99.590 126.209  1.00 44.57           O  
ATOM    693  CB  PHE A 215     143.535  98.434 128.269  1.00 44.57           C  
ATOM    694  CG  PHE A 215     144.511  98.486 129.399  1.00 44.57           C  
ATOM    695  CD1 PHE A 215     145.224  99.634 129.660  1.00 44.57           C  
ATOM    696  CD2 PHE A 215     144.726  97.380 130.191  1.00 44.57           C  
ATOM    697  CE1 PHE A 215     146.118  99.682 130.696  1.00 44.57           C  
ATOM    698  CE2 PHE A 215     145.623  97.422 131.225  1.00 44.57           C  
ATOM    699  CZ  PHE A 215     146.320  98.574 131.480  1.00 44.57           C  
ATOM    700  N   GLU A 216     140.116  99.030 127.336  1.00 42.01           N  
ATOM    701  CA  GLU A 216     139.286  99.068 126.138  1.00 42.01           C  
ATOM    702  C   GLU A 216     139.433 100.389 125.397  1.00 42.01           C  
ATOM    703  O   GLU A 216     139.500 100.416 124.163  1.00 42.01           O  
ATOM    704  CB  GLU A 216     137.824  98.836 126.515  1.00 42.01           C  
ATOM    705  CG  GLU A 216     136.880  98.725 125.335  1.00 42.01           C  
ATOM    706  CD  GLU A 216     135.438  98.543 125.761  1.00 42.01           C  
ATOM    707  OE1 GLU A 216     135.156  98.660 126.972  1.00 42.01           O  
ATOM    708  OE2 GLU A 216     134.585  98.291 124.886  1.00 42.01           O  
ATOM    709  N   GLY A 217     139.486 101.494 126.132  1.00 43.85           N  
ATOM    710  CA  GLY A 217     139.558 102.806 125.523  1.00 43.85           C  
ATOM    711  C   GLY A 217     140.957 103.372 125.408  1.00 43.85           C  
ATOM    712  O   GLY A 217     141.230 104.458 125.927  1.00 43.85           O  
ATOM    713  N   VAL A 218     141.851 102.654 124.736  1.00 46.10           N  
ATOM    714  CA  VAL A 218     143.117 103.213 124.291  1.00 46.10           C  
ATOM    715  C   VAL A 218     143.050 103.444 122.790  1.00 46.10           C  
ATOM    716  O   VAL A 218     142.188 102.911 122.087  1.00 46.10           O  
ATOM    717  CB  VAL A 218     144.310 102.306 124.646  1.00 46.10           C  
ATOM    718  CG1 VAL A 218     144.368 102.061 126.132  1.00 46.10           C  
ATOM    719  CG2 VAL A 218     144.218 101.003 123.903  1.00 46.10           C  
ATOM    720  N   THR A 219     143.985 104.254 122.298  1.00 50.39           N  
ATOM    721  CA  THR A 219     144.100 104.505 120.870  1.00 50.39           C  
ATOM    722  C   THR A 219     145.052 103.545 120.178  1.00 50.39           C  
ATOM    723  O   THR A 219     144.934 103.351 118.964  1.00 50.39           O  
ATOM    724  CB  THR A 219     144.579 105.933 120.604  1.00 50.39           C  
ATOM    725  OG1 THR A 219     145.905 106.094 121.115  1.00 50.39           O  
ATOM    726  CG2 THR A 219     143.657 106.943 121.252  1.00 50.39           C  
ATOM    727  N   ALA A 220     145.995 102.949 120.905  1.00 49.62           N  
ATOM    728  CA  ALA A 220     146.938 102.055 120.257  1.00 49.62           C  
ATOM    729  C   ALA A 220     147.596 101.122 121.259  1.00 49.62           C  
ATOM    730  O   ALA A 220     147.726 101.432 122.451  1.00 49.62           O  
ATOM    731  CB  ALA A 220     148.010 102.846 119.511  1.00 49.62           C  
ATOM    732  N   ILE A 221     148.031  99.981 120.740  1.00 50.37           N  
ATOM    733  CA  ILE A 221     148.810  99.006 121.483  1.00 50.37           C  
ATOM    734  C   ILE A 221     150.171  98.924 120.823  1.00 50.37           C  
ATOM    735  O   ILE A 221     150.261  98.649 119.627  1.00 50.37           O  
ATOM    736  CB  ILE A 221     148.135  97.625 121.486  1.00 50.37           C  
ATOM    737  CG1 ILE A 221     146.790  97.696 122.194  1.00 50.37           C  
ATOM    738  CG2 ILE A 221     149.031  96.597 122.140  1.00 50.37           C  
ATOM    739  CD1 ILE A 221     145.959  96.468 122.003  1.00 50.37           C  
ATOM    740  N   ILE A 222     151.219  99.089 121.608  1.00 51.92           N  
ATOM    741  CA  ILE A 222     152.586  98.959 121.136  1.00 51.92           C  
ATOM    742  C   ILE A 222     153.089  97.599 121.573  1.00 51.92           C  
ATOM    743  O   ILE A 222     152.982  97.241 122.749  1.00 51.92           O  
ATOM    744  CB  ILE A 222     153.475 100.083 121.682  1.00 51.92           C  
ATOM    745  CG1 ILE A 222     153.034 101.409 121.079  1.00 51.92           C  
ATOM    746  CG2 ILE A 222     154.929  99.804 121.377  1.00 51.92           C  
ATOM    747  CD1 ILE A 222     153.664 102.603 121.703  1.00 51.92           C  
ATOM    748  N   PHE A 223     153.592  96.826 120.620  1.00 62.50           N  
ATOM    749  CA  PHE A 223     154.065  95.474 120.878  1.00 62.50           C  
ATOM    750  C   PHE A 223     155.534  95.411 120.494  1.00 62.50           C  
ATOM    751  O   PHE A 223     155.883  95.614 119.326  1.00 62.50           O  
ATOM    752  CB  PHE A 223     153.245  94.454 120.092  1.00 62.50           C  
ATOM    753  CG  PHE A 223     153.412  93.047 120.570  1.00 62.50           C  
ATOM    754  CD1 PHE A 223     152.737  92.600 121.689  1.00 62.50           C  
ATOM    755  CD2 PHE A 223     154.247  92.171 119.910  1.00 62.50           C  
ATOM    756  CE1 PHE A 223     152.885  91.309 122.132  1.00 62.50           C  
ATOM    757  CE2 PHE A 223     154.399  90.878 120.351  1.00 62.50           C  
ATOM    758  CZ  PHE A 223     153.718  90.448 121.463  1.00 62.50           C  
ATOM    759  N   CYS A 224     156.388  95.137 121.475  1.00 70.28           N  
ATOM    760  CA  CYS A 224     157.829  95.110 121.264  1.00 70.28           C  
ATOM    761  C   CYS A 224     158.303  93.668 121.159  1.00 70.28           C  
ATOM    762  O   CYS A 224     157.984  92.842 122.019  1.00 70.28           O  
ATOM    763  CB  CYS A 224     158.558  95.821 122.400  1.00 70.28           C  
ATOM    764  SG  CYS A 224     158.162  97.574 122.551  1.00 70.28           S  
ATOM    765  N   VAL A 225     159.064  93.372 120.108  1.00 76.00           N  
ATOM    766  CA  VAL A 225     159.573  92.031 119.856  1.00 76.00           C  
ATOM    767  C   VAL A 225     161.041  92.119 119.477  1.00 76.00           C  
ATOM    768  O   VAL A 225     161.446  93.013 118.727  1.00 76.00           O  
ATOM    769  CB  VAL A 225     158.774  91.326 118.744  1.00 76.00           C  
ATOM    770  CG1 VAL A 225     159.344  89.947 118.469  1.00 76.00           C  
ATOM    771  CG2 VAL A 225     157.320  91.239 119.130  1.00 76.00           C  
ATOM    772  N   ALA A 226     161.834  91.183 119.989  1.00 84.52           N  
ATOM    773  CA  ALA A 226     163.225  91.040 119.588  1.00 84.52           C  
ATOM    774  C   ALA A 226     163.309  90.021 118.461  1.00 84.52           C  
ATOM    775  O   ALA A 226     162.710  88.944 118.546  1.00 84.52           O  
ATOM    776  CB  ALA A 226     164.090  90.607 120.771  1.00 84.52           C  
ATOM    777  N   LEU A 227     164.042  90.366 117.401  1.00 89.33           N  
ATOM    778  CA  LEU A 227     164.157  89.457 116.267  1.00 89.33           C  
ATOM    779  C   LEU A 227     165.044  88.263 116.602  1.00 89.33           C  
ATOM    780  O   LEU A 227     164.742  87.128 116.208  1.00 89.33           O  
ATOM    781  CB  LEU A 227     164.687  90.213 115.052  1.00 89.33           C  
ATOM    782  CG  LEU A 227     163.691  91.212 114.458  1.00 89.33           C  
ATOM    783  CD1 LEU A 227     164.371  92.147 113.483  1.00 89.33           C  
ATOM    784  CD2 LEU A 227     162.546  90.492 113.783  1.00 89.33           C  
ATOM    785  N   SER A 228     166.112  88.484 117.372  1.00 95.47           N  
ATOM    786  CA  SER A 228     167.007  87.382 117.700  1.00 95.47           C  
ATOM    787  C   SER A 228     166.269  86.264 118.413  1.00 95.47           C  
ATOM    788  O   SER A 228     166.773  85.133 118.469  1.00 95.47           O  
ATOM    789  CB  SER A 228     168.159  87.881 118.570  1.00 95.47           C  
ATOM    790  OG  SER A 228     167.690  88.293 119.841  1.00 95.47           O  
ATOM    791  N   ASP A 229     165.060  86.545 118.902  1.00 98.32           N  
ATOM    792  CA  ASP A 229     164.271  85.535 119.583  1.00 98.32           C  
ATOM    793  C   ASP A 229     164.069  84.312 118.707  1.00 98.32           C  
ATOM    794  O   ASP A 229     163.735  83.240 119.223  1.00 98.32           O  
ATOM    795  CB  ASP A 229     162.901  86.110 119.959  1.00 98.32           C  
ATOM    796  CG  ASP A 229     162.990  87.240 120.969  1.00 98.32           C  
ATOM    797  OD1 ASP A 229     164.017  87.349 121.670  1.00 98.32           O  
ATOM    798  OD2 ASP A 229     162.021  88.023 121.062  1.00 98.32           O  
ATOM    799  N   TYR A 230     164.263  84.449 117.393  1.00 99.14           N  
ATOM    800  CA  TYR A 230     164.051  83.316 116.505  1.00 99.14           C  
ATOM    801  C   TYR A 230     165.004  82.167 116.812  1.00 99.14           C  
ATOM    802  O   TYR A 230     164.652  81.003 116.592  1.00 99.14           O  
ATOM    803  CB  TYR A 230     164.189  83.753 115.048  1.00 99.14           C  
ATOM    804  CG  TYR A 230     165.602  83.747 114.525  1.00 99.14           C  
ATOM    805  CD1 TYR A 230     166.429  84.844 114.694  1.00 99.14           C  
ATOM    806  CD2 TYR A 230     166.110  82.640 113.864  1.00 99.14           C  
ATOM    807  CE1 TYR A 230     167.719  84.842 114.213  1.00 99.14           C  
ATOM    808  CE2 TYR A 230     167.397  82.630 113.380  1.00 99.14           C  
ATOM    809  CZ  TYR A 230     168.198  83.732 113.559  1.00 99.14           C  
ATOM    810  OH  TYR A 230     169.483  83.719 113.078  1.00 99.14           O  
ATOM    811  N   ASP A 231     166.213  82.460 117.306  1.00102.67           N  
ATOM    812  CA  ASP A 231     167.160  81.394 117.625  1.00102.67           C  
ATOM    813  C   ASP A 231     167.693  81.513 119.048  1.00102.67           C  
ATOM    814  O   ASP A 231     168.853  81.188 119.313  1.00102.67           O  
ATOM    815  CB  ASP A 231     168.317  81.378 116.628  1.00102.67           C  
ATOM    816  CG  ASP A 231     169.144  80.108 116.712  1.00102.67           C  
ATOM    817  OD1 ASP A 231     168.620  79.085 117.198  1.00102.67           O  
ATOM    818  OD2 ASP A 231     170.320  80.134 116.290  1.00102.67           O  
ATOM    819  N   LEU A 232     166.862  81.978 119.974  1.00103.53           N  
ATOM    820  CA  LEU A 232     167.234  82.077 121.376  1.00103.53           C  
ATOM    821  C   LEU A 232     165.996  81.743 122.196  1.00103.53           C  
ATOM    822  O   LEU A 232     164.873  81.964 121.745  1.00103.53           O  
ATOM    823  CB  LEU A 232     167.795  83.467 121.704  1.00103.53           C  
ATOM    824  CG  LEU A 232     168.451  83.633 123.074  1.00103.53           C  
ATOM    825  CD1 LEU A 232     169.612  84.608 122.975  1.00103.53           C  
ATOM    826  CD2 LEU A 232     167.455  84.112 124.097  1.00103.53           C  
ATOM    827  N   VAL A 233     166.203  81.142 123.367  1.00107.43           N  
ATOM    828  CA  VAL A 233     165.113  80.711 124.241  1.00107.43           C  
ATOM    829  C   VAL A 233     164.835  81.771 125.302  1.00107.43           C  
ATOM    830  O   VAL A 233     165.763  82.258 125.962  1.00107.43           O  
ATOM    831  CB  VAL A 233     165.442  79.359 124.898  1.00107.43           C  
ATOM    832  CG1 VAL A 233     164.333  78.940 125.852  1.00107.43           C  
ATOM    833  CG2 VAL A 233     165.678  78.298 123.838  1.00107.43           C  
ATOM    834  N   LEU A 234     163.556  82.123 125.475  1.00103.53           N  
ATOM    835  CA  LEU A 234     163.096  82.951 126.589  1.00103.53           C  
ATOM    836  C   LEU A 234     162.488  82.120 127.704  1.00103.53           C  
ATOM    837  O   LEU A 234     162.748  82.377 128.884  1.00103.53           O  
ATOM    838  CB  LEU A 234     162.035  83.959 126.119  1.00103.53           C  
ATOM    839  CG  LEU A 234     161.471  85.009 127.080  1.00103.53           C  
ATOM    840  CD1 LEU A 234     160.997  86.208 126.278  1.00103.53           C  
ATOM    841  CD2 LEU A 234     160.323  84.471 127.924  1.00103.53           C  
ATOM    842  N   ALA A 235     161.683  81.128 127.344  1.00114.69           N  
ATOM    843  CA  ALA A 235     160.959  80.319 128.305  1.00114.69           C  
ATOM    844  C   ALA A 235     161.878  79.270 128.923  1.00114.69           C  
ATOM    845  O   ALA A 235     162.919  78.908 128.368  1.00114.69           O  
ATOM    846  CB  ALA A 235     159.761  79.648 127.635  1.00114.69           C  
ATOM    847  N   GLU A 236     161.474  78.776 130.093  1.00123.96           N  
ATOM    848  CA  GLU A 236     162.201  77.681 130.719  1.00123.96           C  
ATOM    849  C   GLU A 236     162.130  76.402 129.896  1.00123.96           C  
ATOM    850  O   GLU A 236     162.932  75.490 130.120  1.00123.96           O  
ATOM    851  CB  GLU A 236     161.655  77.428 132.123  1.00123.96           C  
ATOM    852  CG  GLU A 236     160.227  76.906 132.146  1.00123.96           C  
ATOM    853  CD  GLU A 236     159.523  77.187 133.459  1.00123.96           C  
ATOM    854  OE1 GLU A 236     158.296  76.969 133.535  1.00123.96           O  
ATOM    855  OE2 GLU A 236     160.195  77.625 134.416  1.00123.96           O  
ATOM    856  N   ASP A 237     161.194  76.315 128.953  1.00121.58           N  
ATOM    857  CA  ASP A 237     161.062  75.153 128.082  1.00121.58           C  
ATOM    858  C   ASP A 237     161.905  75.385 126.833  1.00121.58           C  
ATOM    859  O   ASP A 237     161.539  76.186 125.968  1.00121.58           O  
ATOM    860  CB  ASP A 237     159.597  74.919 127.720  1.00121.58           C  
ATOM    861  CG  ASP A 237     158.945  73.840 128.567  1.00121.58           C  
ATOM    862  OD1 ASP A 237     159.631  73.243 129.423  1.00121.58           O  
ATOM    863  OD2 ASP A 237     157.737  73.589 128.375  1.00121.58           O  
ATOM    864  N   GLU A 238     163.039  74.685 126.742  1.00120.16           N  
ATOM    865  CA  GLU A 238     163.959  74.909 125.634  1.00120.16           C  
ATOM    866  C   GLU A 238     163.349  74.521 124.295  1.00120.16           C  
ATOM    867  O   GLU A 238     163.852  74.948 123.250  1.00120.16           O  
ATOM    868  CB  GLU A 238     165.250  74.124 125.858  1.00120.16           C  
ATOM    869  CG  GLU A 238     165.067  72.616 125.812  1.00120.16           C  
ATOM    870  CD  GLU A 238     165.306  72.027 124.431  1.00120.16           C  
ATOM    871  OE1 GLU A 238     165.538  72.800 123.478  1.00120.16           O  
ATOM    872  OE2 GLU A 238     165.258  70.786 124.300  1.00120.16           O  
ATOM    873  N   GLU A 239     162.279  73.725 124.300  1.00120.37           N  
ATOM    874  CA  GLU A 239     161.637  73.349 123.045  1.00120.37           C  
ATOM    875  C   GLU A 239     160.952  74.542 122.396  1.00120.37           C  
ATOM    876  O   GLU A 239     160.859  74.609 121.165  1.00120.37           O  
ATOM    877  CB  GLU A 239     160.626  72.227 123.281  1.00120.37           C  
ATOM    878  CG  GLU A 239     161.206  70.983 123.937  1.00120.37           C  
ATOM    879  CD  GLU A 239     160.264  70.362 124.950  1.00120.37           C  
ATOM    880  OE1 GLU A 239     159.586  69.372 124.605  1.00120.37           O  
ATOM    881  OE2 GLU A 239     160.201  70.864 126.092  1.00120.37           O  
ATOM    882  N   MET A 240     160.472  75.487 123.198  1.00113.06           N  
ATOM    883  CA  MET A 240     159.702  76.605 122.679  1.00113.06           C  
ATOM    884  C   MET A 240     160.628  77.689 122.152  1.00113.06           C  
ATOM    885  O   MET A 240     161.627  78.040 122.787  1.00113.06           O  
ATOM    886  CB  MET A 240     158.795  77.184 123.764  1.00113.06           C  
ATOM    887  CG  MET A 240     157.714  76.232 124.244  1.00113.06           C  
ATOM    888  SD  MET A 240     156.670  76.957 125.521  1.00113.06           S  
ATOM    889  CE  MET A 240     155.644  75.555 125.953  1.00113.06           C  
ATOM    890  N   ASN A 241     160.288  78.218 120.982  1.00101.62           N  
ATOM    891  CA  ASN A 241     161.000  79.345 120.398  1.00101.62           C  
ATOM    892  C   ASN A 241     160.298  80.624 120.834  1.00101.62           C  
ATOM    893  O   ASN A 241     159.119  80.826 120.525  1.00101.62           O  
ATOM    894  CB  ASN A 241     161.027  79.229 118.876  1.00101.62           C  
ATOM    895  CG  ASN A 241     161.959  80.229 118.233  1.00101.62           C  
ATOM    896  OD1 ASN A 241     162.062  81.372 118.673  1.00101.62           O  
ATOM    897  ND2 ASN A 241     162.643  79.802 117.179  1.00101.62           N  
ATOM    898  N   ARG A 242     161.020  81.490 121.547  1.00 99.53           N  
ATOM    899  CA  ARG A 242     160.365  82.640 122.158  1.00 99.53           C  
ATOM    900  C   ARG A 242     159.773  83.583 121.123  1.00 99.53           C  
ATOM    901  O   ARG A 242     158.899  84.385 121.465  1.00 99.53           O  
ATOM    902  CB  ARG A 242     161.342  83.382 123.070  1.00 99.53           C  
ATOM    903  CG  ARG A 242     162.710  83.608 122.480  1.00 99.53           C  
ATOM    904  CD  ARG A 242     163.400  84.862 123.004  1.00 99.53           C  
ATOM    905  NE  ARG A 242     164.277  84.608 124.143  1.00 99.53           N  
ATOM    906  CZ  ARG A 242     164.723  85.552 124.968  1.00 99.53           C  
ATOM    907  NH1 ARG A 242     164.398  86.822 124.772  1.00 99.53           N  
ATOM    908  NH2 ARG A 242     165.508  85.228 125.986  1.00 99.53           N  
ATOM    909  N   MET A 243     160.183  83.474 119.859  1.00 94.83           N  
ATOM    910  CA  MET A 243     159.459  84.190 118.818  1.00 94.83           C  
ATOM    911  C   MET A 243     158.109  83.539 118.563  1.00 94.83           C  
ATOM    912  O   MET A 243     157.131  84.233 118.262  1.00 94.83           O  
ATOM    913  CB  MET A 243     160.283  84.234 117.534  1.00 94.83           C  
ATOM    914  CG  MET A 243     159.672  85.086 116.441  1.00 94.83           C  
ATOM    915  SD  MET A 243     160.783  85.328 115.046  1.00 94.83           S  
ATOM    916  CE  MET A 243     161.859  86.588 115.714  1.00 94.83           C  
ATOM    917  N   HIS A 244     158.017  82.221 118.752  1.00 92.93           N  
ATOM    918  CA  HIS A 244     156.732  81.552 118.594  1.00 92.93           C  
ATOM    919  C   HIS A 244     155.792  81.934 119.726  1.00 92.93           C  
ATOM    920  O   HIS A 244     154.602  82.174 119.500  1.00 92.93           O  
ATOM    921  CB  HIS A 244     156.916  80.036 118.554  1.00 92.93           C  
ATOM    922  CG  HIS A 244     157.580  79.538 117.310  1.00 92.93           C  
ATOM    923  ND1 HIS A 244     158.086  78.261 117.197  1.00 92.93           N  
ATOM    924  CD2 HIS A 244     157.825  80.146 116.126  1.00 92.93           C  
ATOM    925  CE1 HIS A 244     158.611  78.103 115.995  1.00 92.93           C  
ATOM    926  NE2 HIS A 244     158.466  79.232 115.326  1.00 92.93           N  
ATOM    927  N   ALA A 245     156.314  82.022 120.951  1.00 88.36           N  
ATOM    928  CA  ALA A 245     155.477  82.451 122.063  1.00 88.36           C  
ATOM    929  C   ALA A 245     155.108  83.920 121.931  1.00 88.36           C  
ATOM    930  O   ALA A 245     153.989  84.312 122.283  1.00 88.36           O  
ATOM    931  CB  ALA A 245     156.193  82.198 123.389  1.00 30.00           C  
ATOM    932  N   SER A 246     156.017  84.740 121.401  1.00 80.45           N  
ATOM    933  CA  SER A 246     155.691  86.142 121.178  1.00 80.45           C  
ATOM    934  C   SER A 246     154.578  86.288 120.148  1.00 80.45           C  
ATOM    935  O   SER A 246     153.654  87.085 120.335  1.00 80.45           O  
ATOM    936  CB  SER A 246     156.934  86.908 120.738  1.00 80.45           C  
ATOM    937  OG  SER A 246     156.633  88.275 120.527  1.00 80.45           O  
ATOM    938  N   MET A 247     154.636  85.518 119.058  1.00 81.85           N  
ATOM    939  CA  MET A 247     153.575  85.622 118.063  1.00 81.85           C  
ATOM    940  C   MET A 247     152.277  84.990 118.559  1.00 81.85           C  
ATOM    941  O   MET A 247     151.191  85.427 118.163  1.00 81.85           O  
ATOM    942  CB  MET A 247     154.023  85.015 116.732  1.00 81.85           C  
ATOM    943  CG  MET A 247     153.999  83.510 116.638  1.00 81.85           C  
ATOM    944  SD  MET A 247     154.637  82.972 115.035  1.00 81.85           S  
ATOM    945  CE  MET A 247     154.600  81.189 115.196  1.00 81.85           C  
ATOM    946  N   LYS A 248     152.351  83.982 119.434  1.00 79.38           N  
ATOM    947  CA  LYS A 248     151.131  83.494 120.070  1.00 79.38           C  
ATOM    948  C   LYS A 248     150.506  84.574 120.942  1.00 79.38           C  
ATOM    949  O   LYS A 248     149.281  84.744 120.955  1.00 79.38           O  
ATOM    950  CB  LYS A 248     151.417  82.248 120.904  1.00 79.38           C  
ATOM    951  CG  LYS A 248     151.656  80.992 120.093  1.00 79.38           C  
ATOM    952  CD  LYS A 248     151.965  79.818 121.003  1.00 79.38           C  
ATOM    953  CE  LYS A 248     152.260  78.557 120.221  1.00 79.38           C  
ATOM    954  NZ  LYS A 248     152.699  77.457 121.117  1.00 79.38           N  
ATOM    955  N   LEU A 249     151.335  85.325 121.669  1.00 66.80           N  
ATOM    956  CA  LEU A 249     150.822  86.451 122.441  1.00 66.80           C  
ATOM    957  C   LEU A 249     150.208  87.490 121.515  1.00 66.80           C  
ATOM    958  O   LEU A 249     149.164  88.084 121.822  1.00 66.80           O  
ATOM    959  CB  LEU A 249     151.948  87.056 123.275  1.00 66.80           C  
ATOM    960  CG  LEU A 249     151.614  88.279 124.122  1.00 66.80           C  
ATOM    961  CD1 LEU A 249     150.481  87.980 125.065  1.00 66.80           C  
ATOM    962  CD2 LEU A 249     152.843  88.705 124.894  1.00 66.80           C  
ATOM    963  N   PHE A 250     150.841  87.706 120.365  1.00 65.23           N  
ATOM    964  CA  PHE A 250     150.356  88.706 119.427  1.00 65.23           C  
ATOM    965  C   PHE A 250     148.993  88.307 118.886  1.00 65.23           C  
ATOM    966  O   PHE A 250     148.116  89.155 118.711  1.00 65.23           O  
ATOM    967  CB  PHE A 250     151.353  88.878 118.287  1.00 65.23           C  
ATOM    968  CG  PHE A 250     150.916  89.853 117.244  1.00 65.23           C  
ATOM    969  CD1 PHE A 250     150.942  91.209 117.494  1.00 65.23           C  
ATOM    970  CD2 PHE A 250     150.467  89.417 116.018  1.00 65.23           C  
ATOM    971  CE1 PHE A 250     150.539  92.105 116.538  1.00 65.23           C  
ATOM    972  CE2 PHE A 250     150.061  90.312 115.059  1.00 65.23           C  
ATOM    973  CZ  PHE A 250     150.097  91.660 115.321  1.00 65.23           C  
ATOM    974  N   ASP A 251     148.815  87.023 118.576  1.00 67.42           N  
ATOM    975  CA  ASP A 251     147.503  86.532 118.168  1.00 67.42           C  
ATOM    976  C   ASP A 251     146.488  86.667 119.296  1.00 67.42           C  
ATOM    977  O   ASP A 251     145.348  87.090 119.070  1.00 67.42           O  
ATOM    978  CB  ASP A 251     147.607  85.079 117.712  1.00 67.42           C  
ATOM    979  CG  ASP A 251     146.294  84.536 117.197  1.00 67.42           C  
ATOM    980  OD1 ASP A 251     145.758  85.107 116.224  1.00 67.42           O  
ATOM    981  OD2 ASP A 251     145.800  83.538 117.760  1.00 67.42           O  
ATOM    982  N   SER A 252     146.883  86.305 120.521  1.00 64.30           N  
ATOM    983  CA  SER A 252     145.971  86.403 121.658  1.00 64.30           C  
ATOM    984  C   SER A 252     145.500  87.831 121.889  1.00 64.30           C  
ATOM    985  O   SER A 252     144.394  88.044 122.397  1.00 64.30           O  
ATOM    986  CB  SER A 252     146.647  85.866 122.917  1.00 64.30           C  
ATOM    987  OG  SER A 252     146.850  84.467 122.826  1.00 64.30           O  
ATOM    988  N   ILE A 253     146.315  88.815 121.528  1.00 60.26           N  
ATOM    989  CA  ILE A 253     145.929  90.213 121.706  1.00 60.26           C  
ATOM    990  C   ILE A 253     145.162  90.735 120.499  1.00 60.26           C  
ATOM    991  O   ILE A 253     144.062  91.277 120.632  1.00 60.26           O  
ATOM    992  CB  ILE A 253     147.181  91.072 121.983  1.00 60.26           C  
ATOM    993  CG1 ILE A 253     147.804  90.687 123.322  1.00 60.26           C  
ATOM    994  CG2 ILE A 253     146.834  92.547 121.975  1.00 60.26           C  
ATOM    995  CD1 ILE A 253     149.206  91.211 123.509  1.00 60.26           C  
ATOM    996  N   CYS A 254     145.741  90.576 119.311  1.00 64.31           N  
ATOM    997  CA  CYS A 254     145.177  91.167 118.105  1.00 64.31           C  
ATOM    998  C   CYS A 254     143.740  90.718 117.872  1.00 64.31           C  
ATOM    999  O   CYS A 254     142.903  91.509 117.421  1.00 64.31           O  
ATOM   1000  CB  CYS A 254     146.051  90.803 116.909  1.00 64.31           C  
ATOM   1001  SG  CYS A 254     145.573  91.574 115.361  1.00 64.31           S  
ATOM   1002  N   ASN A 255     143.432  89.457 118.169  1.00 62.12           N  
ATOM   1003  CA  ASN A 255     142.105  88.909 117.929  1.00 62.12           C  
ATOM   1004  C   ASN A 255     141.253  88.877 119.191  1.00 62.12           C  
ATOM   1005  O   ASN A 255     140.233  88.181 119.227  1.00 62.12           O  
ATOM   1006  CB  ASN A 255     142.216  87.508 117.331  1.00 62.12           C  
ATOM   1007  CG  ASN A 255     142.745  87.522 115.916  1.00 62.12           C  
ATOM   1008  OD1 ASN A 255     142.146  88.117 115.022  1.00 62.12           O  
ATOM   1009  ND2 ASN A 255     143.883  86.876 115.707  1.00 62.12           N  
ATOM   1010  N   ASN A 256     141.648  89.618 120.222  1.00 54.87           N  
ATOM   1011  CA  ASN A 256     140.847  89.708 121.432  1.00 54.87           C  
ATOM   1012  C   ASN A 256     139.618  90.577 121.195  1.00 54.87           C  
ATOM   1013  O   ASN A 256     139.654  91.557 120.448  1.00 54.87           O  
ATOM   1014  CB  ASN A 256     141.676  90.279 122.578  1.00 54.87           C  
ATOM   1015  CG  ASN A 256     141.031  90.060 123.924  1.00 54.87           C  
ATOM   1016  OD1 ASN A 256     140.060  90.728 124.272  1.00 54.87           O  
ATOM   1017  ND2 ASN A 256     141.566  89.120 124.691  1.00 54.87           N  
ATOM   1018  N   LYS A 257     138.517  90.207 121.848  1.00 51.38           N  
ATOM   1019  CA  LYS A 257     137.251  90.906 121.668  1.00 51.38           C  
ATOM   1020  C   LYS A 257     137.275  92.328 122.202  1.00 51.38           C  
ATOM   1021  O   LYS A 257     136.286  93.048 122.025  1.00 51.38           O  
ATOM   1022  CB  LYS A 257     136.130  90.134 122.360  1.00 51.38           C  
ATOM   1023  CG  LYS A 257     136.276  90.106 123.867  1.00 51.38           C  
ATOM   1024  CD  LYS A 257     135.365  89.086 124.512  1.00 51.38           C  
ATOM   1025  CE  LYS A 257     135.942  88.599 125.827  1.00 51.38           C  
ATOM   1026  NZ  LYS A 257     136.878  87.460 125.631  1.00 51.38           N  
ATOM   1027  N   TRP A 258     138.364  92.751 122.838  1.00 46.53           N  
ATOM   1028  CA  TRP A 258     138.482  94.104 123.356  1.00 46.53           C  
ATOM   1029  C   TRP A 258     139.269  95.024 122.438  1.00 46.53           C  
ATOM   1030  O   TRP A 258     139.239  96.243 122.636  1.00 46.53           O  
ATOM   1031  CB  TRP A 258     139.163  94.089 124.727  1.00 46.53           C  
ATOM   1032  CG  TRP A 258     138.386  93.393 125.792  1.00 46.53           C  
ATOM   1033  CD1 TRP A 258     138.692  92.204 126.386  1.00 46.53           C  
ATOM   1034  CD2 TRP A 258     137.164  93.835 126.385  1.00 46.53           C  
ATOM   1035  NE1 TRP A 258     137.741  91.885 127.319  1.00 46.53           N  
ATOM   1036  CE2 TRP A 258     136.790  92.869 127.336  1.00 46.53           C  
ATOM   1037  CE3 TRP A 258     136.350  94.955 126.205  1.00 46.53           C  
ATOM   1038  CZ2 TRP A 258     135.641  92.987 128.102  1.00 46.53           C  
ATOM   1039  CZ3 TRP A 258     135.209  95.071 126.969  1.00 46.53           C  
ATOM   1040  CH2 TRP A 258     134.865  94.093 127.906  1.00 46.53           C  
ATOM   1041  N   PHE A 259     139.964  94.478 121.446  1.00 52.01           N  
ATOM   1042  CA  PHE A 259     140.864  95.242 120.592  1.00 52.01           C  
ATOM   1043  C   PHE A 259     140.558  94.984 119.122  1.00 52.01           C  
ATOM   1044  O   PHE A 259     141.438  94.646 118.328  1.00 52.01           O  
ATOM   1045  CB  PHE A 259     142.317  94.905 120.898  1.00 52.01           C  
ATOM   1046  CG  PHE A 259     142.688  95.069 122.343  1.00 52.01           C  
ATOM   1047  CD1 PHE A 259     142.612  96.302 122.959  1.00 52.01           C  
ATOM   1048  CD2 PHE A 259     143.146  93.992 123.077  1.00 52.01           C  
ATOM   1049  CE1 PHE A 259     142.966  96.450 124.280  1.00 52.01           C  
ATOM   1050  CE2 PHE A 259     143.501  94.140 124.397  1.00 52.01           C  
ATOM   1051  CZ  PHE A 259     143.411  95.369 124.997  1.00 52.01           C  
ATOM   1052  N   THR A 260     139.292  95.142 118.737  1.00 56.94           N  
ATOM   1053  CA  THR A 260     138.896  94.948 117.350  1.00 56.94           C  
ATOM   1054  C   THR A 260     138.965  96.236 116.544  1.00 56.94           C  
ATOM   1055  O   THR A 260     138.984  96.180 115.309  1.00 56.94           O  
ATOM   1056  CB  THR A 260     137.478  94.376 117.273  1.00 56.94           C  
ATOM   1057  OG1 THR A 260     136.556  95.283 117.889  1.00 56.94           O  
ATOM   1058  CG2 THR A 260     137.414  93.035 117.973  1.00 56.94           C  
ATOM   1059  N   ASP A 261     139.001  97.386 117.214  1.00 57.31           N  
ATOM   1060  CA  ASP A 261     139.215  98.673 116.567  1.00 57.31           C  
ATOM   1061  C   ASP A 261     140.406  99.403 117.172  1.00 57.31           C  
ATOM   1062  O   ASP A 261     140.589 100.599 116.915  1.00 57.31           O  
ATOM   1063  CB  ASP A 261     137.956  99.538 116.668  1.00 57.31           C  
ATOM   1064  CG  ASP A 261     137.517  99.759 118.096  1.00 57.31           C  
ATOM   1065  OD1 ASP A 261     138.041  99.062 118.990  1.00 57.31           O  
ATOM   1066  OD2 ASP A 261     136.646 100.623 118.327  1.00 57.31           O  
ATOM   1067  N   THR A 262     141.216  98.710 117.970  1.00 53.08           N  
ATOM   1068  CA  THR A 262     142.402  99.273 118.605  1.00 53.08           C  
ATOM   1069  C   THR A 262     143.623  98.826 117.811  1.00 53.08           C  
ATOM   1070  O   THR A 262     143.962  97.639 117.798  1.00 53.08           O  
ATOM   1071  CB  THR A 262     142.492  98.825 120.062  1.00 53.08           C  
ATOM   1072  OG1 THR A 262     141.389  99.367 120.798  1.00 53.08           O  
ATOM   1073  CG2 THR A 262     143.791  99.279 120.696  1.00 53.08           C  
ATOM   1074  N   SER A 263     144.290  99.777 117.166  1.00 56.18           N  
ATOM   1075  CA  SER A 263     145.377  99.451 116.260  1.00 56.18           C  
ATOM   1076  C   SER A 263     146.605  98.974 117.024  1.00 56.18           C  
ATOM   1077  O   SER A 263     146.740  99.173 118.235  1.00 56.18           O  
ATOM   1078  CB  SER A 263     145.770 100.660 115.429  1.00 56.18           C  
ATOM   1079  OG  SER A 263     146.470 101.576 116.242  1.00 56.18           O  
ATOM   1080  N   ILE A 264     147.519  98.352 116.284  1.00 54.79           N  
ATOM   1081  CA  ILE A 264     148.745  97.796 116.836  1.00 54.79           C  
ATOM   1082  C   ILE A 264     149.938  98.417 116.124  1.00 54.79           C  
ATOM   1083  O   ILE A 264     149.997  98.432 114.890  1.00 54.79           O  
ATOM   1084  CB  ILE A 264     148.773  96.266 116.714  1.00 54.79           C  
ATOM   1085  CG1 ILE A 264     147.563  95.667 117.424  1.00 54.79           C  
ATOM   1086  CG2 ILE A 264     150.034  95.731 117.331  1.00 54.79           C  
ATOM   1087  CD1 ILE A 264     147.353  94.201 117.147  1.00 54.79           C  
ATOM   1088  N   ILE A 265     150.882  98.920 116.910  1.00 53.69           N  
ATOM   1089  CA  ILE A 265     152.154  99.455 116.449  1.00 53.69           C  
ATOM   1090  C   ILE A 265     153.228  98.485 116.916  1.00 53.69           C  
ATOM   1091  O   ILE A 265     153.456  98.326 118.120  1.00 53.69           O  
ATOM   1092  CB  ILE A 265     152.401 100.864 116.994  1.00 53.69           C  
ATOM   1093  CG1 ILE A 265     151.258 101.786 116.572  1.00 53.69           C  
ATOM   1094  CG2 ILE A 265     153.724 101.389 116.500  1.00 53.69           C  
ATOM   1095  CD1 ILE A 265     151.263 103.117 117.256  1.00 53.69           C  
ATOM   1096  N   LEU A 266     153.884  97.831 115.971  1.00 62.35           N  
ATOM   1097  CA  LEU A 266     154.820  96.759 116.265  1.00 62.35           C  
ATOM   1098  C   LEU A 266     156.248  97.245 116.059  1.00 62.35           C  
ATOM   1099  O   LEU A 266     156.579  97.774 114.993  1.00 62.35           O  
ATOM   1100  CB  LEU A 266     154.510  95.561 115.374  1.00 62.35           C  
ATOM   1101  CG  LEU A 266     155.248  94.260 115.624  1.00 62.35           C  
ATOM   1102  CD1 LEU A 266     154.341  93.122 115.261  1.00 62.35           C  
ATOM   1103  CD2 LEU A 266     156.501  94.214 114.806  1.00 62.35           C  
ATOM   1104  N   PHE A 267     157.093  97.050 117.071  1.00 65.44           N  
ATOM   1105  CA  PHE A 267     158.500  97.433 117.014  1.00 65.44           C  
ATOM   1106  C   PHE A 267     159.385  96.198 117.099  1.00 65.44           C  
ATOM   1107  O   PHE A 267     159.346  95.470 118.098  1.00 65.44           O  
ATOM   1108  CB  PHE A 267     158.853  98.403 118.141  1.00 65.44           C  
ATOM   1109  CG  PHE A 267     158.379  99.805 117.911  1.00 65.44           C  
ATOM   1110  CD1 PHE A 267     157.119 100.202 118.303  1.00 65.44           C  
ATOM   1111  CD2 PHE A 267     159.211 100.738 117.325  1.00 65.44           C  
ATOM   1112  CE1 PHE A 267     156.691 101.494 118.098  1.00 65.44           C  
ATOM   1113  CE2 PHE A 267     158.789 102.030 117.119  1.00 65.44           C  
ATOM   1114  CZ  PHE A 267     157.526 102.408 117.506  1.00 65.44           C  
ATOM   1115  N   LEU A 268     160.212  95.997 116.072  1.00 73.97           N  
ATOM   1116  CA  LEU A 268     161.168  94.897 116.006  1.00 73.97           C  
ATOM   1117  C   LEU A 268     162.554  95.442 116.337  1.00 73.97           C  
ATOM   1118  O   LEU A 268     163.119  96.228 115.570  1.00 73.97           O  
ATOM   1119  CB  LEU A 268     161.143  94.252 114.626  1.00 73.97           C  
ATOM   1120  CG  LEU A 268     159.793  93.669 114.222  1.00 73.97           C  
ATOM   1121  CD1 LEU A 268     159.802  93.274 112.771  1.00 73.97           C  
ATOM   1122  CD2 LEU A 268     159.457  92.483 115.089  1.00 73.97           C  
ATOM   1123  N   ASN A 269     163.096  95.026 117.474  1.00 77.44           N  
ATOM   1124  CA  ASN A 269     164.316  95.594 118.025  1.00 77.44           C  
ATOM   1125  C   ASN A 269     165.538  94.732 117.718  1.00 77.44           C  
ATOM   1126  O   ASN A 269     165.442  93.583 117.283  1.00 77.44           O  
ATOM   1127  CB  ASN A 269     164.176  95.776 119.536  1.00 77.44           C  
ATOM   1128  CG  ASN A 269     163.157  96.831 119.902  1.00 77.44           C  
ATOM   1129  OD1 ASN A 269     163.039  97.856 119.231  1.00 77.44           O  
ATOM   1130  ND2 ASN A 269     162.413  96.588 120.974  1.00 77.44           N  
ATOM   1131  N   LYS A 270     166.709  95.329 117.952  1.00 90.05           N  
ATOM   1132  CA  LYS A 270     167.997  94.635 117.887  1.00 90.05           C  
ATOM   1133  C   LYS A 270     168.311  94.123 116.484  1.00 90.05           C  
ATOM   1134  O   LYS A 270     168.746  92.984 116.303  1.00 90.05           O  
ATOM   1135  CB  LYS A 270     168.066  93.492 118.902  1.00 90.05           C  
ATOM   1136  CG  LYS A 270     167.882  93.933 120.340  1.00 90.05           C  
ATOM   1137  CD  LYS A 270     168.118  92.785 121.305  1.00 90.05           C  
ATOM   1138  CE  LYS A 270     167.831  93.189 122.740  1.00 90.05           C  
ATOM   1139  NZ  LYS A 270     168.077  92.071 123.696  1.00 90.05           N  
ATOM   1140  N   LYS A 271     168.089  94.967 115.475  1.00 90.66           N  
ATOM   1141  CA  LYS A 271     168.531  94.614 114.133  1.00 90.66           C  
ATOM   1142  C   LYS A 271     170.042  94.737 113.975  1.00 90.66           C  
ATOM   1143  O   LYS A 271     170.619  94.059 113.118  1.00 90.66           O  
ATOM   1144  CB  LYS A 271     167.840  95.500 113.096  1.00 90.66           C  
ATOM   1145  CG  LYS A 271     168.342  96.936 113.083  1.00 90.66           C  
ATOM   1146  CD  LYS A 271     167.611  97.784 112.061  1.00 90.66           C  
ATOM   1147  CE  LYS A 271     168.264  99.148 111.917  1.00 90.66           C  
ATOM   1148  NZ  LYS A 271     167.534 100.021 110.963  1.00 90.66           N  
ATOM   1149  N   ASP A 272     170.696  95.576 114.785  1.00 96.12           N  
ATOM   1150  CA  ASP A 272     172.154  95.632 114.770  1.00 96.12           C  
ATOM   1151  C   ASP A 272     172.775  94.311 115.200  1.00 96.12           C  
ATOM   1152  O   ASP A 272     173.887  93.980 114.774  1.00 96.12           O  
ATOM   1153  CB  ASP A 272     172.647  96.762 115.672  1.00 96.12           C  
ATOM   1154  CG  ASP A 272     172.306  98.135 115.126  1.00 96.12           C  
ATOM   1155  OD1 ASP A 272     171.868  98.222 113.959  1.00 96.12           O  
ATOM   1156  OD2 ASP A 272     172.481  99.129 115.862  1.00 96.12           O  
ATOM   1157  N   LEU A 273     172.079  93.545 116.035  1.00 97.11           N  
ATOM   1158  CA  LEU A 273     172.558  92.243 116.475  1.00 97.11           C  
ATOM   1159  C   LEU A 273     172.046  91.119 115.592  1.00 97.11           C  
ATOM   1160  O   LEU A 273     172.522  89.986 115.713  1.00 97.11           O  
ATOM   1161  CB  LEU A 273     172.138  91.979 117.924  1.00 97.11           C  
ATOM   1162  CG  LEU A 273     172.651  92.959 118.981  1.00 97.11           C  
ATOM   1163  CD1 LEU A 273     172.107  92.589 120.350  1.00 97.11           C  
ATOM   1164  CD2 LEU A 273     174.168  92.988 119.002  1.00 97.11           C  
ATOM   1165  N   PHE A 274     171.091  91.413 114.717  1.00 95.89           N  
ATOM   1166  CA  PHE A 274     170.317  90.392 114.030  1.00 95.89           C  
ATOM   1167  C   PHE A 274     171.005  89.921 112.759  1.00 95.89           C  
ATOM   1168  O   PHE A 274     170.864  88.753 112.380  1.00 95.89           O  
ATOM   1169  CB  PHE A 274     168.927  90.943 113.709  1.00 95.89           C  
ATOM   1170  CG  PHE A 274     168.021  89.962 113.035  1.00 95.89           C  
ATOM   1171  CD1 PHE A 274     167.584  88.838 113.708  1.00 95.89           C  
ATOM   1172  CD2 PHE A 274     167.587  90.172 111.743  1.00 95.89           C  
ATOM   1173  CE1 PHE A 274     166.745  87.940 113.100  1.00 95.89           C  
ATOM   1174  CE2 PHE A 274     166.747  89.275 111.132  1.00 95.89           C  
ATOM   1175  CZ  PHE A 274     166.322  88.161 111.815  1.00 95.89           C  
ATOM   1176  N   GLU A 275     171.731  90.817 112.086  1.00101.20           N  
ATOM   1177  CA  GLU A 275     172.457  90.439 110.879  1.00101.20           C  
ATOM   1178  C   GLU A 275     173.405  89.277 111.146  1.00101.20           C  
ATOM   1179  O   GLU A 275     173.574  88.394 110.297  1.00101.20           O  
ATOM   1180  CB  GLU A 275     173.228  91.645 110.344  1.00101.20           C  
ATOM   1181  CG  GLU A 275     172.344  92.780 109.863  1.00101.20           C  
ATOM   1182  CD  GLU A 275     173.141  93.992 109.433  1.00101.20           C  
ATOM   1183  OE1 GLU A 275     174.364  94.017 109.684  1.00101.20           O  
ATOM   1184  OE2 GLU A 275     172.546  94.920 108.848  1.00101.20           O  
ATOM   1185  N   GLU A 276     174.022  89.248 112.328  1.00102.78           N  
ATOM   1186  CA  GLU A 276     174.972  88.184 112.629  1.00102.78           C  
ATOM   1187  C   GLU A 276     174.253  86.856 112.817  1.00102.78           C  
ATOM   1188  O   GLU A 276     174.721  85.810 112.347  1.00102.78           O  
ATOM   1189  CB  GLU A 276     175.766  88.537 113.884  1.00102.78           C  
ATOM   1190  CG  GLU A 276     176.653  89.759 113.738  1.00102.78           C  
ATOM   1191  CD  GLU A 276     177.718  89.590 112.670  1.00102.78           C  
ATOM   1192  OE1 GLU A 276     178.405  88.548 112.672  1.00102.78           O  
ATOM   1193  OE2 GLU A 276     177.869  90.503 111.830  1.00102.78           O  
ATOM   1194  N   LYS A 277     173.098  86.886 113.480  1.00103.19           N  
ATOM   1195  CA  LYS A 277     172.294  85.679 113.612  1.00103.19           C  
ATOM   1196  C   LYS A 277     171.823  85.194 112.247  1.00103.19           C  
ATOM   1197  O   LYS A 277     171.740  83.985 112.002  1.00103.19           O  
ATOM   1198  CB  LYS A 277     171.110  85.947 114.542  1.00103.19           C  
ATOM   1199  CG  LYS A 277     171.488  86.066 116.019  1.00103.19           C  
ATOM   1200  CD  LYS A 277     172.077  84.779 116.589  1.00103.19           C  
ATOM   1201  CE  LYS A 277     171.112  83.613 116.502  1.00103.19           C  
ATOM   1202  NZ  LYS A 277     171.686  82.371 117.086  1.00103.19           N  
ATOM   1203  N   ILE A 278     171.510  86.125 111.343  1.00101.92           N  
ATOM   1204  CA  ILE A 278     171.118  85.742 109.990  1.00101.92           C  
ATOM   1205  C   ILE A 278     172.277  85.063 109.279  1.00101.92           C  
ATOM   1206  O   ILE A 278     172.105  84.031 108.618  1.00101.92           O  
ATOM   1207  CB  ILE A 278     170.626  86.977 109.210  1.00101.92           C  
ATOM   1208  CG1 ILE A 278     169.269  87.457 109.727  1.00101.92           C  
ATOM   1209  CG2 ILE A 278     170.556  86.692 107.710  1.00101.92           C  
ATOM   1210  CD1 ILE A 278     168.157  86.446 109.566  1.00101.92           C  
ATOM   1211  N   LYS A 279     173.475  85.631 109.398  1.00102.92           N  
ATOM   1212  CA  LYS A 279     174.648  85.007 108.800  1.00102.92           C  
ATOM   1213  C   LYS A 279     174.888  83.613 109.366  1.00102.92           C  
ATOM   1214  O   LYS A 279     175.334  82.713 108.644  1.00102.92           O  
ATOM   1215  CB  LYS A 279     175.875  85.895 108.993  1.00102.92           C  
ATOM   1216  CG  LYS A 279     175.863  87.120 108.094  1.00102.92           C  
ATOM   1217  CD  LYS A 279     177.037  88.045 108.356  1.00102.92           C  
ATOM   1218  CE  LYS A 279     176.980  89.265 107.450  1.00102.92           C  
ATOM   1219  NZ  LYS A 279     178.026  90.270 107.778  1.00102.92           N  
ATOM   1220  N   LYS A 280     174.602  83.410 110.653  1.00103.98           N  
ATOM   1221  CA  LYS A 280     174.912  82.136 111.292  1.00103.98           C  
ATOM   1222  C   LYS A 280     173.721  81.197 111.454  1.00103.98           C  
ATOM   1223  O   LYS A 280     173.932  79.983 111.541  1.00103.98           O  
ATOM   1224  CB  LYS A 280     175.533  82.371 112.675  1.00103.98           C  
ATOM   1225  CG  LYS A 280     176.931  82.953 112.639  1.00103.98           C  
ATOM   1226  CD  LYS A 280     177.505  83.076 114.037  1.00103.98           C  
ATOM   1227  CE  LYS A 280     178.972  83.454 113.998  1.00103.98           C  
ATOM   1228  NZ  LYS A 280     179.188  84.840 113.510  1.00103.98           N  
ATOM   1229  N   SER A 281     172.489  81.702 111.497  1.00104.93           N  
ATOM   1230  CA  SER A 281     171.331  80.877 111.846  1.00104.93           C  
ATOM   1231  C   SER A 281     170.127  81.202 110.968  1.00104.93           C  
ATOM   1232  O   SER A 281     169.379  82.150 111.257  1.00104.93           O  
ATOM   1233  CB  SER A 281     170.981  81.048 113.322  1.00104.93           C  
ATOM   1234  OG  SER A 281     171.844  80.277 114.139  1.00104.93           O  
ATOM   1235  N   PRO A 282     169.905  80.445 109.893  1.00103.93           N  
ATOM   1236  CA  PRO A 282     168.713  80.675 109.069  1.00103.93           C  
ATOM   1237  C   PRO A 282     167.435  80.521 109.882  1.00103.93           C  
ATOM   1238  O   PRO A 282     167.395  79.821 110.895  1.00103.93           O  
ATOM   1239  CB  PRO A 282     168.820  79.600 107.984  1.00103.93           C  
ATOM   1240  CG  PRO A 282     170.280  79.325 107.882  1.00103.93           C  
ATOM   1241  CD  PRO A 282     170.817  79.467 109.277  1.00103.93           C  
ATOM   1242  N   LEU A 283     166.377  81.190 109.418  1.00 99.78           N  
ATOM   1243  CA  LEU A 283     165.112  81.212 110.143  1.00 99.78           C  
ATOM   1244  C   LEU A 283     164.414  79.859 110.203  1.00 99.78           C  
ATOM   1245  O   LEU A 283     163.399  79.746 110.899  1.00 99.78           O  
ATOM   1246  CB  LEU A 283     164.154  82.226 109.516  1.00 99.78           C  
ATOM   1247  CG  LEU A 283     164.474  83.710 109.677  1.00 99.78           C  
ATOM   1248  CD1 LEU A 283     163.393  84.540 109.018  1.00 99.78           C  
ATOM   1249  CD2 LEU A 283     164.622  84.083 111.134  1.00 99.78           C  
ATOM   1250  N   THR A 284     164.912  78.835 109.507  1.00104.16           N  
ATOM   1251  CA  THR A 284     164.203  77.561 109.505  1.00104.16           C  
ATOM   1252  C   THR A 284     164.118  76.938 110.890  1.00104.16           C  
ATOM   1253  O   THR A 284     163.333  76.003 111.082  1.00104.16           O  
ATOM   1254  CB  THR A 284     164.878  76.576 108.549  1.00104.16           C  
ATOM   1255  OG1 THR A 284     166.256  76.421 108.908  1.00104.16           O  
ATOM   1256  CG2 THR A 284     164.775  77.067 107.116  1.00104.16           C  
ATOM   1257  N   ILE A 285     164.897  77.429 111.854  1.00104.57           N  
ATOM   1258  CA  ILE A 285     164.727  76.995 113.236  1.00104.57           C  
ATOM   1259  C   ILE A 285     163.374  77.453 113.763  1.00104.57           C  
ATOM   1260  O   ILE A 285     162.700  76.727 114.504  1.00104.57           O  
ATOM   1261  CB  ILE A 285     165.887  77.517 114.104  1.00104.57           C  
ATOM   1262  CG1 ILE A 285     167.199  76.853 113.681  1.00104.57           C  
ATOM   1263  CG2 ILE A 285     165.617  77.252 115.582  1.00104.57           C  
ATOM   1264  CD1 ILE A 285     168.435  77.526 114.237  1.00104.57           C  
ATOM   1265  N   CYS A 286     162.958  78.663 113.393  1.00 99.87           N  
ATOM   1266  CA  CYS A 286     161.693  79.241 113.826  1.00 99.87           C  
ATOM   1267  C   CYS A 286     160.579  79.046 112.808  1.00 99.87           C  
ATOM   1268  O   CYS A 286     159.440  78.766 113.192  1.00 99.87           O  
ATOM   1269  CB  CYS A 286     161.873  80.737 114.098  1.00 99.87           C  
ATOM   1270  SG  CYS A 286     160.389  81.573 114.688  1.00 99.87           S  
ATOM   1271  N   TYR A 287     160.882  79.183 111.519  1.00 97.90           N  
ATOM   1272  CA  TYR A 287     159.911  79.004 110.439  1.00 97.90           C  
ATOM   1273  C   TYR A 287     160.523  78.076 109.399  1.00 97.90           C  
ATOM   1274  O   TYR A 287     161.081  78.532 108.392  1.00 97.90           O  
ATOM   1275  CB  TYR A 287     159.503  80.339 109.818  1.00 97.90           C  
ATOM   1276  CG  TYR A 287     158.781  81.274 110.759  1.00 97.90           C  
ATOM   1277  CD1 TYR A 287     157.432  81.102 111.034  1.00 97.90           C  
ATOM   1278  CD2 TYR A 287     159.437  82.340 111.352  1.00 97.90           C  
ATOM   1279  CE1 TYR A 287     156.762  81.953 111.887  1.00 97.90           C  
ATOM   1280  CE2 TYR A 287     158.773  83.201 112.205  1.00 97.90           C  
ATOM   1281  CZ  TYR A 287     157.435  83.002 112.468  1.00 97.90           C  
ATOM   1282  OH  TYR A 287     156.764  83.850 113.317  1.00 97.90           O  
ATOM   1283  N   PRO A 288     160.442  76.759 109.615  1.00104.56           N  
ATOM   1284  CA  PRO A 288     161.080  75.812 108.690  1.00104.56           C  
ATOM   1285  C   PRO A 288     160.686  76.016 107.235  1.00104.56           C  
ATOM   1286  O   PRO A 288     161.387  75.547 106.333  1.00104.56           O  
ATOM   1287  CB  PRO A 288     160.603  74.450 109.209  1.00104.56           C  
ATOM   1288  CG  PRO A 288     160.334  74.676 110.649  1.00104.56           C  
ATOM   1289  CD  PRO A 288     159.780  76.066 110.733  1.00104.56           C  
ATOM   1290  N   GLU A 289     159.574  76.710 106.987  1.00103.90           N  
ATOM   1291  CA  GLU A 289     159.084  76.942 105.634  1.00103.90           C  
ATOM   1292  C   GLU A 289     159.482  78.316 105.112  1.00103.90           C  
ATOM   1293  O   GLU A 289     158.730  78.938 104.355  1.00103.90           O  
ATOM   1294  CB  GLU A 289     157.565  76.786 105.589  1.00103.90           C  
ATOM   1295  CG  GLU A 289     157.067  75.423 106.033  1.00103.90           C  
ATOM   1296  CD  GLU A 289     157.573  74.296 105.152  1.00103.90           C  
ATOM   1297  OE1 GLU A 289     157.771  74.526 103.941  1.00103.90           O  
ATOM   1298  OE2 GLU A 289     157.773  73.178 105.673  1.00103.90           O  
ATOM   1299  N   TYR A 290     160.657  78.799 105.503  1.00103.96           N  
ATOM   1300  CA  TYR A 290     161.309  79.916 104.835  1.00103.96           C  
ATOM   1301  C   TYR A 290     162.200  79.385 103.720  1.00103.96           C  
ATOM   1302  O   TYR A 290     163.117  78.595 103.973  1.00103.96           O  
ATOM   1303  CB  TYR A 290     162.121  80.728 105.841  1.00103.96           C  
ATOM   1304  CG  TYR A 290     162.893  81.871 105.237  1.00103.96           C  
ATOM   1305  CD1 TYR A 290     162.242  82.983 104.728  1.00103.96           C  
ATOM   1306  CD2 TYR A 290     164.277  81.840 105.182  1.00103.96           C  
ATOM   1307  CE1 TYR A 290     162.949  84.033 104.178  1.00103.96           C  
ATOM   1308  CE2 TYR A 290     164.994  82.881 104.636  1.00103.96           C  
ATOM   1309  CZ  TYR A 290     164.327  83.978 104.137  1.00103.96           C  
ATOM   1310  OH  TYR A 290     165.042  85.019 103.586  1.00103.96           O  
ATOM   1311  N   ALA A 291     161.934  79.821 102.490  1.00106.42           N  
ATOM   1312  CA  ALA A 291     162.713  79.418 101.327  1.00106.42           C  
ATOM   1313  C   ALA A 291     163.624  80.529 100.830  1.00106.42           C  
ATOM   1314  O   ALA A 291     164.212  80.399  99.751  1.00106.42           O  
ATOM   1315  CB  ALA A 291     161.783  78.966 100.200  1.00106.42           C  
ATOM   1316  N   GLY A 292     163.754  81.618 101.586  1.00105.84           N  
ATOM   1317  CA  GLY A 292     164.556  82.744 101.165  1.00105.84           C  
ATOM   1318  C   GLY A 292     166.013  82.610 101.569  1.00105.84           C  
ATOM   1319  O   GLY A 292     166.442  81.633 102.181  1.00105.84           O  
ATOM   1320  N   SER A 293     166.780  83.633 101.211  1.00104.19           N  
ATOM   1321  CA  SER A 293     168.203  83.664 101.489  1.00104.19           C  
ATOM   1322  C   SER A 293     168.464  84.176 102.904  1.00104.19           C  
ATOM   1323  O   SER A 293     167.583  84.719 103.576  1.00104.19           O  
ATOM   1324  CB  SER A 293     168.920  84.533 100.460  1.00104.19           C  
ATOM   1325  OG  SER A 293     168.543  85.892 100.600  1.00104.19           O  
ATOM   1326  N   ASN A 294     169.704  83.994 103.354  1.00103.54           N  
ATOM   1327  CA  ASN A 294     170.138  84.461 104.670  1.00103.54           C  
ATOM   1328  C   ASN A 294     170.609  85.913 104.568  1.00103.54           C  
ATOM   1329  O   ASN A 294     171.799  86.228 104.618  1.00103.54           O  
ATOM   1330  CB  ASN A 294     171.234  83.557 105.218  1.00103.54           C  
ATOM   1331  CG  ASN A 294     170.755  82.142 105.465  1.00103.54           C  
ATOM   1332  OD1 ASN A 294     169.649  81.925 105.958  1.00103.54           O  
ATOM   1333  ND2 ASN A 294     171.590  81.169 105.121  1.00103.54           N  
ATOM   1334  N   THR A 295     169.634  86.808 104.413  1.00102.13           N  
ATOM   1335  CA  THR A 295     169.905  88.235 104.332  1.00102.13           C  
ATOM   1336  C   THR A 295     168.890  88.994 105.175  1.00102.13           C  
ATOM   1337  O   THR A 295     167.804  88.496 105.482  1.00102.13           O  
ATOM   1338  CB  THR A 295     169.878  88.738 102.880  1.00102.13           C  
ATOM   1339  OG1 THR A 295     170.380  90.079 102.828  1.00102.13           O  
ATOM   1340  CG2 THR A 295     168.471  88.701 102.308  1.00102.13           C  
ATOM   1341  N   TYR A 296     169.270  90.217 105.549  1.00 98.14           N  
ATOM   1342  CA  TYR A 296     168.435  91.031 106.427  1.00 98.14           C  
ATOM   1343  C   TYR A 296     167.045  91.250 105.840  1.00 98.14           C  
ATOM   1344  O   TYR A 296     166.033  90.980 106.496  1.00 98.14           O  
ATOM   1345  CB  TYR A 296     169.116  92.375 106.693  1.00 98.14           C  
ATOM   1346  CG  TYR A 296     168.233  93.375 107.400  1.00 98.14           C  
ATOM   1347  CD1 TYR A 296     168.061  93.329 108.774  1.00 98.14           C  
ATOM   1348  CD2 TYR A 296     167.565  94.362 106.690  1.00 98.14           C  
ATOM   1349  CE1 TYR A 296     167.252  94.241 109.423  1.00 98.14           C  
ATOM   1350  CE2 TYR A 296     166.752  95.277 107.329  1.00 98.14           C  
ATOM   1351  CZ  TYR A 296     166.600  95.213 108.696  1.00 98.14           C  
ATOM   1352  OH  TYR A 296     165.789  96.123 109.336  1.00 98.14           O  
ATOM   1353  N   GLU A 297     166.976  91.738 104.601  1.00 99.69           N  
ATOM   1354  CA  GLU A 297     165.709  92.238 104.079  1.00 99.69           C  
ATOM   1355  C   GLU A 297     164.694  91.119 103.882  1.00 99.69           C  
ATOM   1356  O   GLU A 297     163.528  91.262 104.264  1.00 99.69           O  
ATOM   1357  CB  GLU A 297     165.944  92.979 102.766  1.00 99.69           C  
ATOM   1358  CG  GLU A 297     166.707  94.289 102.922  1.00 99.69           C  
ATOM   1359  CD  GLU A 297     168.196  94.084 103.115  1.00 99.69           C  
ATOM   1360  OE1 GLU A 297     168.652  92.924 103.046  1.00 99.69           O  
ATOM   1361  OE2 GLU A 297     168.912  95.085 103.334  1.00 99.69           O  
ATOM   1362  N   GLU A 298     165.115  89.993 103.306  1.00101.14           N  
ATOM   1363  CA  GLU A 298     164.158  88.930 103.009  1.00101.14           C  
ATOM   1364  C   GLU A 298     163.670  88.263 104.287  1.00101.14           C  
ATOM   1365  O   GLU A 298     162.469  88.003 104.442  1.00101.14           O  
ATOM   1366  CB  GLU A 298     164.794  87.896 102.082  1.00101.14           C  
ATOM   1367  CG  GLU A 298     163.821  86.867 101.544  1.00101.14           C  
ATOM   1368  CD  GLU A 298     164.450  85.977 100.493  1.00101.14           C  
ATOM   1369  OE1 GLU A 298     165.686  86.037 100.327  1.00101.14           O  
ATOM   1370  OE2 GLU A 298     163.710  85.220  99.831  1.00101.14           O  
ATOM   1371  N   ALA A 299     164.585  87.995 105.218  1.00 99.57           N  
ATOM   1372  CA  ALA A 299     164.189  87.400 106.487  1.00 99.57           C  
ATOM   1373  C   ALA A 299     163.274  88.338 107.260  1.00 99.57           C  
ATOM   1374  O   ALA A 299     162.287  87.902 107.865  1.00 99.57           O  
ATOM   1375  CB  ALA A 299     165.431  87.060 107.307  1.00 99.57           C  
ATOM   1376  N   ALA A 300     163.580  89.635 107.238  1.00 93.24           N  
ATOM   1377  CA  ALA A 300     162.744  90.601 107.935  1.00 93.24           C  
ATOM   1378  C   ALA A 300     161.359  90.674 107.312  1.00 93.24           C  
ATOM   1379  O   ALA A 300     160.356  90.761 108.028  1.00 93.24           O  
ATOM   1380  CB  ALA A 300     163.410  91.972 107.921  1.00 93.24           C  
ATOM   1381  N   ALA A 301     161.280  90.641 105.981  1.00 93.73           N  
ATOM   1382  CA  ALA A 301     159.978  90.677 105.329  1.00 93.73           C  
ATOM   1383  C   ALA A 301     159.171  89.437 105.676  1.00 93.73           C  
ATOM   1384  O   ALA A 301     157.971  89.526 105.959  1.00 93.73           O  
ATOM   1385  CB  ALA A 301     160.146  90.795 103.815  1.00 93.73           C  
ATOM   1386  N   TYR A 302     159.820  88.271 105.683  1.00 94.98           N  
ATOM   1387  CA  TYR A 302     159.112  87.048 106.038  1.00 94.98           C  
ATOM   1388  C   TYR A 302     158.600  87.112 107.470  1.00 94.98           C  
ATOM   1389  O   TYR A 302     157.459  86.725 107.747  1.00 94.98           O  
ATOM   1390  CB  TYR A 302     160.023  85.837 105.849  1.00 94.98           C  
ATOM   1391  CG  TYR A 302     159.321  84.519 106.061  1.00 94.98           C  
ATOM   1392  CD1 TYR A 302     158.650  83.893 105.022  1.00 94.98           C  
ATOM   1393  CD2 TYR A 302     159.320  83.904 107.303  1.00 94.98           C  
ATOM   1394  CE1 TYR A 302     158.004  82.691 105.212  1.00 94.98           C  
ATOM   1395  CE2 TYR A 302     158.677  82.701 107.503  1.00 94.98           C  
ATOM   1396  CZ  TYR A 302     158.021  82.098 106.454  1.00 94.98           C  
ATOM   1397  OH  TYR A 302     157.377  80.899 106.649  1.00 94.98           O  
ATOM   1398  N   ILE A 303     159.432  87.593 108.395  1.00 89.57           N  
ATOM   1399  CA  ILE A 303     159.026  87.662 109.797  1.00 89.57           C  
ATOM   1400  C   ILE A 303     157.864  88.633 109.964  1.00 89.57           C  
ATOM   1401  O   ILE A 303     156.871  88.335 110.640  1.00 89.57           O  
ATOM   1402  CB  ILE A 303     160.224  88.055 110.678  1.00 89.57           C  
ATOM   1403  CG1 ILE A 303     161.244  86.920 110.702  1.00 89.57           C  
ATOM   1404  CG2 ILE A 303     159.772  88.378 112.088  1.00 89.57           C  
ATOM   1405  CD1 ILE A 303     162.569  87.307 111.279  1.00 89.57           C  
ATOM   1406  N   GLN A 304     157.986  89.822 109.373  1.00 82.90           N  
ATOM   1407  CA  GLN A 304     156.907  90.799 109.440  1.00 82.90           C  
ATOM   1408  C   GLN A 304     155.611  90.217 108.894  1.00 82.90           C  
ATOM   1409  O   GLN A 304     154.541  90.398 109.487  1.00 82.90           O  
ATOM   1410  CB  GLN A 304     157.307  92.060 108.675  1.00 82.90           C  
ATOM   1411  CG  GLN A 304     156.221  93.107 108.556  1.00 82.90           C  
ATOM   1412  CD  GLN A 304     156.680  94.325 107.782  1.00 82.90           C  
ATOM   1413  OE1 GLN A 304     157.875  94.599 107.689  1.00 82.90           O  
ATOM   1414  NE2 GLN A 304     155.731  95.056 107.211  1.00 82.90           N  
ATOM   1415  N   CYS A 305     155.685  89.525 107.755  1.00 86.42           N  
ATOM   1416  CA  CYS A 305     154.481  88.952 107.166  1.00 86.42           C  
ATOM   1417  C   CYS A 305     153.887  87.881 108.068  1.00 86.42           C  
ATOM   1418  O   CYS A 305     152.664  87.802 108.222  1.00 86.42           O  
ATOM   1419  CB  CYS A 305     154.798  88.380 105.786  1.00 86.42           C  
ATOM   1420  SG  CYS A 305     155.330  89.613 104.579  1.00 86.42           S  
ATOM   1421  N   GLN A 306     154.732  87.034 108.660  1.00 85.65           N  
ATOM   1422  CA  GLN A 306     154.222  86.005 109.560  1.00 85.65           C  
ATOM   1423  C   GLN A 306     153.564  86.618 110.785  1.00 85.65           C  
ATOM   1424  O   GLN A 306     152.583  86.071 111.301  1.00 85.65           O  
ATOM   1425  CB  GLN A 306     155.344  85.062 109.982  1.00 85.65           C  
ATOM   1426  CG  GLN A 306     155.820  84.151 108.874  1.00 85.65           C  
ATOM   1427  CD  GLN A 306     154.795  83.095 108.522  1.00 85.65           C  
ATOM   1428  OE1 GLN A 306     154.367  82.320 109.376  1.00 85.65           O  
ATOM   1429  NE2 GLN A 306     154.392  83.061 107.259  1.00 85.65           N  
ATOM   1430  N   PHE A 307     154.085  87.748 111.266  1.00 78.69           N  
ATOM   1431  CA  PHE A 307     153.453  88.413 112.400  1.00 78.69           C  
ATOM   1432  C   PHE A 307     152.117  89.020 111.999  1.00 78.69           C  
ATOM   1433  O   PHE A 307     151.127  88.897 112.728  1.00 78.69           O  
ATOM   1434  CB  PHE A 307     154.368  89.499 112.965  1.00 78.69           C  
ATOM   1435  CG  PHE A 307     155.351  89.006 113.987  1.00 78.69           C  
ATOM   1436  CD1 PHE A 307     154.986  88.911 115.317  1.00 78.69           C  
ATOM   1437  CD2 PHE A 307     156.642  88.665 113.630  1.00 78.69           C  
ATOM   1438  CE1 PHE A 307     155.884  88.468 116.264  1.00 78.69           C  
ATOM   1439  CE2 PHE A 307     157.542  88.222 114.575  1.00 78.69           C  
ATOM   1440  CZ  PHE A 307     157.163  88.125 115.892  1.00 78.69           C  
ATOM   1441  N   GLU A 308     152.070  89.672 110.837  1.00 76.88           N  
ATOM   1442  CA  GLU A 308     150.838  90.318 110.402  1.00 76.88           C  
ATOM   1443  C   GLU A 308     149.753  89.305 110.058  1.00 76.88           C  
ATOM   1444  O   GLU A 308     148.567  89.572 110.284  1.00 76.88           O  
ATOM   1445  CB  GLU A 308     151.121  91.222 109.205  1.00 76.88           C  
ATOM   1446  CG  GLU A 308     151.925  92.468 109.557  1.00 76.88           C  
ATOM   1447  CD  GLU A 308     152.305  93.286 108.338  1.00 76.88           C  
ATOM   1448  OE1 GLU A 308     152.034  92.831 107.208  1.00 76.88           O  
ATOM   1449  OE2 GLU A 308     152.874  94.384 108.511  1.00 76.88           O  
ATOM   1450  N   ASP A 309     150.129  88.143 109.522  1.00 76.79           N  
ATOM   1451  CA  ASP A 309     149.143  87.170 109.068  1.00 76.79           C  
ATOM   1452  C   ASP A 309     148.346  86.556 110.207  1.00 76.79           C  
ATOM   1453  O   ASP A 309     147.409  85.795 109.941  1.00 76.79           O  
ATOM   1454  CB  ASP A 309     149.828  86.053 108.278  1.00 76.79           C  
ATOM   1455  CG  ASP A 309     150.196  86.474 106.867  1.00 76.79           C  
ATOM   1456  OD1 ASP A 309     149.606  87.449 106.359  1.00 76.79           O  
ATOM   1457  OD2 ASP A 309     151.074  85.823 106.263  1.00 76.79           O  
ATOM   1458  N   LEU A 310     148.688  86.857 111.458  1.00 71.99           N  
ATOM   1459  CA  LEU A 310     147.880  86.411 112.582  1.00 71.99           C  
ATOM   1460  C   LEU A 310     146.686  87.320 112.821  1.00 71.99           C  
ATOM   1461  O   LEU A 310     145.815  86.978 113.628  1.00 71.99           O  
ATOM   1462  CB  LEU A 310     148.735  86.333 113.847  1.00 71.99           C  
ATOM   1463  CG  LEU A 310     149.873  85.308 113.815  1.00 71.99           C  
ATOM   1464  CD1 LEU A 310     150.783  85.481 115.015  1.00 71.99           C  
ATOM   1465  CD2 LEU A 310     149.337  83.889 113.761  1.00 71.99           C  
ATOM   1466  N   ASN A 311     146.631  88.464 112.144  1.00 66.79           N  
ATOM   1467  CA  ASN A 311     145.503  89.380 112.245  1.00 66.79           C  
ATOM   1468  C   ASN A 311     144.396  88.899 111.317  1.00 66.79           C  
ATOM   1469  O   ASN A 311     144.554  88.912 110.092  1.00 66.79           O  
ATOM   1470  CB  ASN A 311     145.934  90.797 111.883  1.00 66.79           C  
ATOM   1471  CG  ASN A 311     144.823  91.811 112.069  1.00 66.79           C  
ATOM   1472  OD1 ASN A 311     143.647  91.457 112.149  1.00 66.79           O  
ATOM   1473  ND2 ASN A 311     145.191  93.082 112.140  1.00 66.79           N  
ATOM   1474  N   LYS A 312     143.272  88.482 111.893  1.00 67.66           N  
ATOM   1475  CA  LYS A 312     142.148  87.973 111.124  1.00 67.66           C  
ATOM   1476  C   LYS A 312     141.105  89.050 110.869  1.00 67.66           C  
ATOM   1477  O   LYS A 312     140.008  88.743 110.394  1.00 67.66           O  
ATOM   1478  CB  LYS A 312     141.507  86.790 111.851  1.00 67.66           C  
ATOM   1479  CG  LYS A 312     142.476  85.669 112.189  1.00 67.66           C  
ATOM   1480  CD  LYS A 312     143.059  85.014 110.950  1.00 67.66           C  
ATOM   1481  CE  LYS A 312     144.005  83.890 111.332  1.00 67.66           C  
ATOM   1482  NZ  LYS A 312     144.587  83.213 110.147  1.00 67.66           N  
ATOM   1483  N   ARG A 313     141.430  90.303 111.172  1.00 65.92           N  
ATOM   1484  CA  ARG A 313     140.537  91.444 111.030  1.00 65.92           C  
ATOM   1485  C   ARG A 313     141.164  92.488 110.115  1.00 65.92           C  
ATOM   1486  O   ARG A 313     141.060  93.695 110.343  1.00 65.92           O  
ATOM   1487  CB  ARG A 313     140.209  92.033 112.398  1.00 65.92           C  
ATOM   1488  CG  ARG A 313     139.379  91.102 113.258  1.00 65.92           C  
ATOM   1489  CD  ARG A 313     139.185  91.634 114.662  1.00 65.92           C  
ATOM   1490  NE  ARG A 313     138.181  90.863 115.389  1.00 65.92           N  
ATOM   1491  CZ  ARG A 313     138.411  89.688 115.968  1.00 65.92           C  
ATOM   1492  NH1 ARG A 313     139.614  89.133 115.901  1.00 65.92           N  
ATOM   1493  NH2 ARG A 313     137.434  89.060 116.606  1.00 65.92           N  
ATOM   1494  N   LYS A 314     141.826  92.012 109.059  1.00 70.31           N  
ATOM   1495  CA  LYS A 314     142.618  92.884 108.197  1.00 70.31           C  
ATOM   1496  C   LYS A 314     141.809  94.070 107.685  1.00 70.31           C  
ATOM   1497  O   LYS A 314     142.342  95.174 107.529  1.00 70.31           O  
ATOM   1498  CB  LYS A 314     143.161  92.067 107.026  1.00 70.31           C  
ATOM   1499  CG  LYS A 314     144.191  91.034 107.437  1.00 70.31           C  
ATOM   1500  CD  LYS A 314     144.668  90.213 106.256  1.00 70.31           C  
ATOM   1501  CE  LYS A 314     145.710  89.198 106.685  1.00 70.31           C  
ATOM   1502  NZ  LYS A 314     146.179  88.360 105.554  1.00 70.31           N  
ATOM   1503  N   ASP A 315     140.519  93.862 107.424  1.00 70.84           N  
ATOM   1504  CA  ASP A 315     139.692  94.907 106.831  1.00 70.84           C  
ATOM   1505  C   ASP A 315     139.394  96.056 107.787  1.00 70.84           C  
ATOM   1506  O   ASP A 315     139.055  97.151 107.324  1.00 70.84           O  
ATOM   1507  CB  ASP A 315     138.377  94.306 106.336  1.00 70.84           C  
ATOM   1508  CG  ASP A 315     138.567  93.400 105.136  1.00 70.84           C  
ATOM   1509  OD1 ASP A 315     139.639  93.471 104.500  1.00 70.84           O  
ATOM   1510  OD2 ASP A 315     137.645  92.615 104.829  1.00 70.84           O  
ATOM   1511  N   THR A 316     139.507  95.843 109.099  1.00 64.40           N  
ATOM   1512  CA  THR A 316     139.093  96.838 110.080  1.00 64.40           C  
ATOM   1513  C   THR A 316     140.217  97.367 110.955  1.00 64.40           C  
ATOM   1514  O   THR A 316     140.092  98.482 111.473  1.00 64.40           O  
ATOM   1515  CB  THR A 316     138.006  96.252 110.999  1.00 64.40           C  
ATOM   1516  OG1 THR A 316     136.878  95.849 110.214  1.00 64.40           O  
ATOM   1517  CG2 THR A 316     137.553  97.269 112.044  1.00 64.40           C  
ATOM   1518  N   LYS A 317     141.309  96.626 111.118  1.00 59.94           N  
ATOM   1519  CA  LYS A 317     142.370  96.980 112.050  1.00 59.94           C  
ATOM   1520  C   LYS A 317     143.710  96.997 111.336  1.00 59.94           C  
ATOM   1521  O   LYS A 317     144.087  96.015 110.690  1.00 59.94           O  
ATOM   1522  CB  LYS A 317     142.425  96.013 113.224  1.00 59.94           C  
ATOM   1523  CG  LYS A 317     143.508  96.363 114.193  1.00 59.94           C  
ATOM   1524  CD  LYS A 317     143.369  95.580 115.462  1.00 59.94           C  
ATOM   1525  CE  LYS A 317     143.661  94.136 115.216  1.00 59.94           C  
ATOM   1526  NZ  LYS A 317     143.808  93.420 116.491  1.00 59.94           N  
ATOM   1527  N   GLU A 318     144.424  98.107 111.464  1.00 63.16           N  
ATOM   1528  CA  GLU A 318     145.705  98.295 110.807  1.00 63.16           C  
ATOM   1529  C   GLU A 318     146.848  97.916 111.733  1.00 63.16           C  
ATOM   1530  O   GLU A 318     146.724  97.964 112.959  1.00 63.16           O  
ATOM   1531  CB  GLU A 318     145.899  99.755 110.408  1.00 63.16           C  
ATOM   1532  CG  GLU A 318     144.975 100.277 109.342  1.00 63.16           C  
ATOM   1533  CD  GLU A 318     145.209 101.747 109.085  1.00 63.16           C  
ATOM   1534  OE1 GLU A 318     145.952 102.373 109.869  1.00 63.16           O  
ATOM   1535  OE2 GLU A 318     144.655 102.281 108.109  1.00 63.16           O  
ATOM   1536  N   ILE A 319     147.967  97.535 111.128  1.00 62.38           N  
ATOM   1537  CA  ILE A 319     149.195  97.233 111.851  1.00 62.38           C  
ATOM   1538  C   ILE A 319     150.294  98.110 111.271  1.00 62.38           C  
ATOM   1539  O   ILE A 319     150.548  98.075 110.061  1.00 62.38           O  
ATOM   1540  CB  ILE A 319     149.567  95.748 111.753  1.00 62.38           C  
ATOM   1541  CG1 ILE A 319     148.497  94.898 112.426  1.00 62.38           C  
ATOM   1542  CG2 ILE A 319     150.901  95.497 112.411  1.00 62.38           C  
ATOM   1543  CD1 ILE A 319     148.623  93.426 112.146  1.00 62.38           C  
ATOM   1544  N   TYR A 320     150.943  98.886 112.129  1.00 59.79           N  
ATOM   1545  CA  TYR A 320     152.112  99.668 111.756  1.00 59.79           C  
ATOM   1546  C   TYR A 320     153.358  98.965 112.269  1.00 59.79           C  
ATOM   1547  O   TYR A 320     153.433  98.615 113.451  1.00 59.79           O  
ATOM   1548  CB  TYR A 320     152.013 101.080 112.323  1.00 59.79           C  
ATOM   1549  CG  TYR A 320     150.827 101.839 111.787  1.00 59.79           C  
ATOM   1550  CD1 TYR A 320     149.588 101.738 112.395  1.00 59.79           C  
ATOM   1551  CD2 TYR A 320     150.942 102.656 110.675  1.00 59.79           C  
ATOM   1552  CE1 TYR A 320     148.500 102.423 111.914  1.00 59.79           C  
ATOM   1553  CE2 TYR A 320     149.858 103.345 110.185  1.00 59.79           C  
ATOM   1554  CZ  TYR A 320     148.639 103.226 110.809  1.00 59.79           C  
ATOM   1555  OH  TYR A 320     147.551 103.909 110.320  1.00 59.79           O  
ATOM   1556  N   THR A 321     154.332  98.765 111.388  1.00 69.13           N  
ATOM   1557  CA  THR A 321     155.572  98.091 111.739  1.00 69.13           C  
ATOM   1558  C   THR A 321     156.751  98.998 111.432  1.00 69.13           C  
ATOM   1559  O   THR A 321     156.810  99.606 110.359  1.00 69.13           O  
ATOM   1560  CB  THR A 321     155.711  96.775 110.979  1.00 69.13           C  
ATOM   1561  OG1 THR A 321     154.588  95.935 111.268  1.00 69.13           O  
ATOM   1562  CG2 THR A 321     156.984  96.066 111.387  1.00 69.13           C  
ATOM   1563  N   HIS A 322     157.686  99.080 112.373  1.00 71.10           N  
ATOM   1564  CA  HIS A 322     158.905  99.852 112.204  1.00 71.10           C  
ATOM   1565  C   HIS A 322     160.092  99.032 112.679  1.00 71.10           C  
ATOM   1566  O   HIS A 322     160.021  98.359 113.711  1.00 71.10           O  
ATOM   1567  CB  HIS A 322     158.850 101.165 112.983  1.00 71.10           C  
ATOM   1568  CG  HIS A 322     160.008 102.074 112.714  1.00 71.10           C  
ATOM   1569  ND1 HIS A 322     160.152 102.764 111.530  1.00 71.10           N  
ATOM   1570  CD2 HIS A 322     161.082 102.398 113.472  1.00 71.10           C  
ATOM   1571  CE1 HIS A 322     161.261 103.480 111.573  1.00 71.10           C  
ATOM   1572  NE2 HIS A 322     161.844 103.276 112.740  1.00 71.10           N  
ATOM   1573  N   PHE A 323     161.179  99.091 111.921  1.00 78.20           N  
ATOM   1574  CA  PHE A 323     162.440  98.471 112.296  1.00 78.20           C  
ATOM   1575  C   PHE A 323     163.325  99.542 112.913  1.00 78.20           C  
ATOM   1576  O   PHE A 323     163.513 100.610 112.321  1.00 78.20           O  
ATOM   1577  CB  PHE A 323     163.113  97.845 111.078  1.00 78.20           C  
ATOM   1578  CG  PHE A 323     162.366  96.676 110.519  1.00 78.20           C  
ATOM   1579  CD1 PHE A 323     161.279  96.876 109.689  1.00 78.20           C  
ATOM   1580  CD2 PHE A 323     162.748  95.384 110.813  1.00 78.20           C  
ATOM   1581  CE1 PHE A 323     160.583  95.810 109.171  1.00 78.20           C  
ATOM   1582  CE2 PHE A 323     162.056  94.312 110.296  1.00 78.20           C  
ATOM   1583  CZ  PHE A 323     160.971  94.526 109.473  1.00 78.20           C  
ATOM   1584  N   THR A 324     163.864  99.265 114.098  1.00 82.11           N  
ATOM   1585  CA  THR A 324     164.598 100.272 114.847  1.00 82.11           C  
ATOM   1586  C   THR A 324     165.869  99.661 115.421  1.00 82.11           C  
ATOM   1587  O   THR A 324     166.134  98.464 115.277  1.00 82.11           O  
ATOM   1588  CB  THR A 324     163.719 100.869 115.952  1.00 82.11           C  
ATOM   1589  OG1 THR A 324     164.352 102.036 116.487  1.00 82.11           O  
ATOM   1590  CG2 THR A 324     163.490  99.861 117.067  1.00 82.11           C  
ATOM   1591  N   CYS A 325     166.659 100.506 116.078  1.00 91.20           N  
ATOM   1592  CA  CYS A 325     167.900 100.091 116.716  1.00 91.20           C  
ATOM   1593  C   CYS A 325     168.258 101.124 117.777  1.00 91.20           C  
ATOM   1594  O   CYS A 325     167.561 102.126 117.959  1.00 91.20           O  
ATOM   1595  CB  CYS A 325     169.026  99.924 115.694  1.00 91.20           C  
ATOM   1596  SG  CYS A 325     169.605 101.470 114.963  1.00 91.20           S  
ATOM   1597  N   ALA A 326     169.363 100.866 118.479  1.00 94.00           N  
ATOM   1598  CA  ALA A 326     169.751 101.704 119.609  1.00 94.00           C  
ATOM   1599  C   ALA A 326     169.900 103.171 119.222  1.00 94.00           C  
ATOM   1600  O   ALA A 326     169.668 104.054 120.056  1.00 94.00           O  
ATOM   1601  CB  ALA A 326     171.056 101.188 120.211  1.00 94.00           C  
ATOM   1602  N   THR A 327     170.275 103.456 117.978  1.00 96.11           N  
ATOM   1603  CA  THR A 327     170.598 104.814 117.561  1.00 96.11           C  
ATOM   1604  C   THR A 327     169.440 105.536 116.886  1.00 96.11           C  
ATOM   1605  O   THR A 327     169.622 106.669 116.430  1.00 96.11           O  
ATOM   1606  CB  THR A 327     171.801 104.798 116.611  1.00 96.11           C  
ATOM   1607  OG1 THR A 327     171.475 104.049 115.434  1.00 96.11           O  
ATOM   1608  CG2 THR A 327     173.010 104.170 117.286  1.00 96.11           C  
ATOM   1609  N   ASP A 328     168.263 104.922 116.807  1.00 87.94           N  
ATOM   1610  CA  ASP A 328     167.124 105.523 116.122  1.00 87.94           C  
ATOM   1611  C   ASP A 328     166.292 106.313 117.125  1.00 87.94           C  
ATOM   1612  O   ASP A 328     165.612 105.729 117.975  1.00 87.94           O  
ATOM   1613  CB  ASP A 328     166.280 104.448 115.442  1.00 87.94           C  
ATOM   1614  CG  ASP A 328     165.650 104.931 114.150  1.00 87.94           C  
ATOM   1615  OD1 ASP A 328     165.663 106.154 113.899  1.00 87.94           O  
ATOM   1616  OD2 ASP A 328     165.139 104.086 113.385  1.00 87.94           O  
ATOM   1617  N   THR A 329     166.346 107.641 117.028  1.00 85.51           N  
ATOM   1618  CA  THR A 329     165.444 108.503 117.779  1.00 85.51           C  
ATOM   1619  C   THR A 329     164.140 108.767 117.040  1.00 85.51           C  
ATOM   1620  O   THR A 329     163.228 109.369 117.616  1.00 85.51           O  
ATOM   1621  CB  THR A 329     166.130 109.836 118.092  1.00 85.51           C  
ATOM   1622  OG1 THR A 329     166.502 110.487 116.871  1.00 85.51           O  
ATOM   1623  CG2 THR A 329     167.367 109.609 118.941  1.00 85.51           C  
ATOM   1624  N   LYS A 330     164.039 108.329 115.785  1.00 79.00           N  
ATOM   1625  CA  LYS A 330     162.833 108.501 114.986  1.00 79.00           C  
ATOM   1626  C   LYS A 330     161.633 107.750 115.548  1.00 79.00           C  
ATOM   1627  O   LYS A 330     160.531 107.901 115.007  1.00 79.00           O  
ATOM   1628  CB  LYS A 330     163.113 108.087 113.543  1.00 79.00           C  
ATOM   1629  CG  LYS A 330     164.110 109.017 112.858  1.00 79.00           C  
ATOM   1630  CD  LYS A 330     164.199 108.783 111.360  1.00 79.00           C  
ATOM   1631  CE  LYS A 330     165.034 107.556 111.036  1.00 79.00           C  
ATOM   1632  NZ  LYS A 330     166.489 107.811 111.239  1.00 79.00           N  
ATOM   1633  N   ASN A 331     161.831 106.891 116.552  1.00 73.59           N  
ATOM   1634  CA  ASN A 331     160.732 106.085 117.070  1.00 73.59           C  
ATOM   1635  C   ASN A 331     159.563 106.965 117.486  1.00 73.59           C  
ATOM   1636  O   ASN A 331     158.396 106.608 117.283  1.00 73.59           O  
ATOM   1637  CB  ASN A 331     161.212 105.263 118.263  1.00 73.59           C  
ATOM   1638  CG  ASN A 331     162.206 104.196 117.875  1.00 73.59           C  
ATOM   1639  OD1 ASN A 331     162.308 103.817 116.709  1.00 73.59           O  
ATOM   1640  ND2 ASN A 331     162.965 103.717 118.855  1.00 73.59           N  
ATOM   1641  N   VAL A 332     159.859 108.138 118.048  1.00 67.61           N  
ATOM   1642  CA  VAL A 332     158.796 109.005 118.541  1.00 67.61           C  
ATOM   1643  C   VAL A 332     158.020 109.587 117.371  1.00 67.61           C  
ATOM   1644  O   VAL A 332     156.787 109.670 117.406  1.00 67.61           O  
ATOM   1645  CB  VAL A 332     159.377 110.109 119.444  1.00 67.61           C  
ATOM   1646  CG1 VAL A 332     158.289 111.087 119.871  1.00 67.61           C  
ATOM   1647  CG2 VAL A 332     160.059 109.505 120.653  1.00 67.61           C  
ATOM   1648  N   GLN A 333     158.725 110.016 116.323  1.00 66.17           N  
ATOM   1649  CA  GLN A 333     158.038 110.525 115.143  1.00 66.17           C  
ATOM   1650  C   GLN A 333     157.186 109.439 114.507  1.00 66.17           C  
ATOM   1651  O   GLN A 333     156.082 109.707 114.020  1.00 66.17           O  
ATOM   1652  CB  GLN A 333     159.053 111.066 114.137  1.00 66.17           C  
ATOM   1653  CG  GLN A 333     158.433 111.796 112.956  1.00 66.17           C  
ATOM   1654  CD  GLN A 333     157.779 113.103 113.353  1.00 66.17           C  
ATOM   1655  OE1 GLN A 333     158.360 113.906 114.081  1.00 66.17           O  
ATOM   1656  NE2 GLN A 333     156.566 113.328 112.862  1.00 66.17           N  
ATOM   1657  N   PHE A 334     157.685 108.202 114.500  1.00 63.15           N  
ATOM   1658  CA  PHE A 334     156.897 107.104 113.953  1.00 63.15           C  
ATOM   1659  C   PHE A 334     155.629 106.888 114.767  1.00 63.15           C  
ATOM   1660  O   PHE A 334     154.546 106.676 114.204  1.00 63.15           O  
ATOM   1661  CB  PHE A 334     157.719 105.821 113.911  1.00 63.15           C  
ATOM   1662  CG  PHE A 334     156.969 104.651 113.355  1.00 63.15           C  
ATOM   1663  CD1 PHE A 334     156.882 104.448 111.991  1.00 63.15           C  
ATOM   1664  CD2 PHE A 334     156.314 103.779 114.194  1.00 63.15           C  
ATOM   1665  CE1 PHE A 334     156.180 103.381 111.484  1.00 63.15           C  
ATOM   1666  CE2 PHE A 334     155.612 102.715 113.693  1.00 63.15           C  
ATOM   1667  CZ  PHE A 334     155.541 102.515 112.336  1.00 63.15           C  
ATOM   1668  N   VAL A 335     155.746 106.921 116.096  1.00 59.51           N  
ATOM   1669  CA  VAL A 335     154.570 106.750 116.942  1.00 59.51           C  
ATOM   1670  C   VAL A 335     153.586 107.883 116.699  1.00 59.51           C  
ATOM   1671  O   VAL A 335     152.370 107.669 116.645  1.00 59.51           O  
ATOM   1672  CB  VAL A 335     154.979 106.660 118.424  1.00 59.51           C  
ATOM   1673  CG1 VAL A 335     153.764 106.685 119.316  1.00 59.51           C  
ATOM   1674  CG2 VAL A 335     155.748 105.393 118.675  1.00 59.51           C  
ATOM   1675  N   PHE A 336     154.094 109.106 116.560  1.00 57.35           N  
ATOM   1676  CA  PHE A 336     153.222 110.237 116.268  1.00 57.35           C  
ATOM   1677  C   PHE A 336     152.484 110.034 114.953  1.00 57.35           C  
ATOM   1678  O   PHE A 336     151.271 110.260 114.872  1.00 57.35           O  
ATOM   1679  CB  PHE A 336     154.040 111.525 116.229  1.00 57.35           C  
ATOM   1680  CG  PHE A 336     153.219 112.752 115.989  1.00 57.35           C  
ATOM   1681  CD1 PHE A 336     152.500 113.332 117.012  1.00 57.35           C  
ATOM   1682  CD2 PHE A 336     153.170 113.328 114.737  1.00 57.35           C  
ATOM   1683  CE1 PHE A 336     151.746 114.457 116.788  1.00 57.35           C  
ATOM   1684  CE2 PHE A 336     152.420 114.454 114.509  1.00 57.35           C  
ATOM   1685  CZ  PHE A 336     151.706 115.020 115.535  1.00 57.35           C  
ATOM   1686  N   ASP A 337     153.195 109.589 113.918  1.00 63.66           N  
ATOM   1687  CA  ASP A 337     152.566 109.391 112.616  1.00 63.66           C  
ATOM   1688  C   ASP A 337     151.489 108.319 112.700  1.00 63.66           C  
ATOM   1689  O   ASP A 337     150.377 108.491 112.184  1.00 63.66           O  
ATOM   1690  CB  ASP A 337     153.624 109.011 111.578  1.00 63.66           C  
ATOM   1691  CG  ASP A 337     153.040 108.814 110.194  1.00 63.66           C  
ATOM   1692  OD1 ASP A 337     151.860 109.167 109.987  1.00 63.66           O  
ATOM   1693  OD2 ASP A 337     153.762 108.304 109.313  1.00 63.66           O  
ATOM   1694  N   ALA A 338     151.799 107.207 113.365  1.00 58.88           N  
ATOM   1695  CA  ALA A 338     150.845 106.110 113.435  1.00 58.88           C  
ATOM   1696  C   ALA A 338     149.627 106.491 114.267  1.00 58.88           C  
ATOM   1697  O   ALA A 338     148.497 106.165 113.897  1.00 58.88           O  
ATOM   1698  CB  ALA A 338     151.521 104.868 114.003  1.00 58.88           C  
ATOM   1699  N   VAL A 339     149.828 107.195 115.382  1.00 56.45           N  
ATOM   1700  CA  VAL A 339     148.697 107.622 116.197  1.00 56.45           C  
ATOM   1701  C   VAL A 339     147.837 108.620 115.433  1.00 56.45           C  
ATOM   1702  O   VAL A 339     146.602 108.594 115.520  1.00 56.45           O  
ATOM   1703  CB  VAL A 339     149.198 108.203 117.531  1.00 56.45           C  
ATOM   1704  CG1 VAL A 339     148.078 108.873 118.287  1.00 56.45           C  
ATOM   1705  CG2 VAL A 339     149.794 107.116 118.375  1.00 56.45           C  
ATOM   1706  N   THR A 340     148.471 109.532 114.692  1.00 56.12           N  
ATOM   1707  CA  THR A 340     147.710 110.474 113.884  1.00 56.12           C  
ATOM   1708  C   THR A 340     146.868 109.736 112.856  1.00 56.12           C  
ATOM   1709  O   THR A 340     145.692 110.064 112.648  1.00 56.12           O  
ATOM   1710  CB  THR A 340     148.658 111.452 113.195  1.00 56.12           C  
ATOM   1711  OG1 THR A 340     149.481 112.089 114.178  1.00 56.12           O  
ATOM   1712  CG2 THR A 340     147.875 112.517 112.462  1.00 56.12           C  
ATOM   1713  N   ASP A 341     147.450 108.720 112.214  1.00 59.90           N  
ATOM   1714  CA  ASP A 341     146.682 107.940 111.253  1.00 59.90           C  
ATOM   1715  C   ASP A 341     145.551 107.192 111.941  1.00 59.90           C  
ATOM   1716  O   ASP A 341     144.455 107.083 111.391  1.00 59.90           O  
ATOM   1717  CB  ASP A 341     147.593 106.957 110.522  1.00 59.90           C  
ATOM   1718  CG  ASP A 341     148.493 107.633 109.510  1.00 59.90           C  
ATOM   1719  OD1 ASP A 341     148.178 108.767 109.098  1.00 59.90           O  
ATOM   1720  OD2 ASP A 341     149.518 107.034 109.125  1.00 59.90           O  
ATOM   1721  N   VAL A 342     145.775 106.722 113.166  1.00 58.16           N  
ATOM   1722  CA  VAL A 342     144.721 106.019 113.893  1.00 58.16           C  
ATOM   1723  C   VAL A 342     143.550 106.952 114.146  1.00 58.16           C  
ATOM   1724  O   VAL A 342     142.382 106.595 113.939  1.00 58.16           O  
ATOM   1725  CB  VAL A 342     145.271 105.457 115.214  1.00 58.16           C  
ATOM   1726  CG1 VAL A 342     144.146 104.933 116.085  1.00 58.16           C  
ATOM   1727  CG2 VAL A 342     146.245 104.371 114.950  1.00 58.16           C  
ATOM   1728  N   ILE A 343     143.851 108.161 114.609  1.00 57.04           N  
ATOM   1729  CA  ILE A 343     142.789 109.100 114.936  1.00 57.04           C  
ATOM   1730  C   ILE A 343     142.045 109.511 113.676  1.00 57.04           C  
ATOM   1731  O   ILE A 343     140.813 109.627 113.677  1.00 57.04           O  
ATOM   1732  CB  ILE A 343     143.366 110.311 115.685  1.00 57.04           C  
ATOM   1733  CG1 ILE A 343     143.912 109.863 117.039  1.00 57.04           C  
ATOM   1734  CG2 ILE A 343     142.298 111.360 115.888  1.00 57.04           C  
ATOM   1735  CD1 ILE A 343     144.765 110.885 117.722  1.00 57.04           C  
ATOM   1736  N   ILE A 344     142.771 109.732 112.580  1.00 58.15           N  
ATOM   1737  CA  ILE A 344     142.110 110.094 111.331  1.00 58.15           C  
ATOM   1738  C   ILE A 344     141.218 108.959 110.845  1.00 58.15           C  
ATOM   1739  O   ILE A 344     140.096 109.193 110.386  1.00 58.15           O  
ATOM   1740  CB  ILE A 344     143.155 110.497 110.277  1.00 58.15           C  
ATOM   1741  CG1 ILE A 344     143.731 111.868 110.623  1.00 58.15           C  
ATOM   1742  CG2 ILE A 344     142.549 110.520 108.894  1.00 58.15           C  
ATOM   1743  CD1 ILE A 344     144.929 112.267 109.793  1.00 58.15           C  
ATOM   1744  N   LYS A 345     141.692 107.714 110.941  1.00 64.98           N  
ATOM   1745  CA  LYS A 345     140.879 106.584 110.501  1.00 64.98           C  
ATOM   1746  C   LYS A 345     139.618 106.468 111.344  1.00 64.98           C  
ATOM   1747  O   LYS A 345     138.526 106.224 110.816  1.00 64.98           O  
ATOM   1748  CB  LYS A 345     141.679 105.285 110.563  1.00 64.98           C  
ATOM   1749  CG  LYS A 345     142.916 105.277 109.680  1.00 64.98           C  
ATOM   1750  CD  LYS A 345     142.637 105.386 108.207  1.00 64.98           C  
ATOM   1751  CE  LYS A 345     143.952 105.297 107.455  1.00 64.98           C  
ATOM   1752  NZ  LYS A 345     143.807 105.423 105.995  1.00 64.98           N  
ATOM   1753  N   ASN A 346     139.746 106.657 112.658  1.00 59.38           N  
ATOM   1754  CA  ASN A 346     138.588 106.519 113.531  1.00 59.38           C  
ATOM   1755  C   ASN A 346     137.587 107.637 113.275  1.00 59.38           C  
ATOM   1756  O   ASN A 346     136.373 107.401 113.231  1.00 59.38           O  
ATOM   1757  CB  ASN A 346     139.026 106.522 114.994  1.00 59.38           C  
ATOM   1758  CG  ASN A 346     139.708 105.234 115.403  1.00 59.38           C  
ATOM   1759  OD1 ASN A 346     139.593 104.213 114.725  1.00 59.38           O  
ATOM   1760  ND2 ASN A 346     140.418 105.273 116.524  1.00 59.38           N  
ATOM   1761  N   ASN A 347     138.079 108.857 113.071  1.00 55.78           N  
ATOM   1762  CA  ASN A 347     137.177 109.971 112.823  1.00 55.78           C  
ATOM   1763  C   ASN A 347     136.498 109.815 111.471  1.00 55.78           C  
ATOM   1764  O   ASN A 347     135.309 110.122 111.326  1.00 55.78           O  
ATOM   1765  CB  ASN A 347     137.947 111.287 112.893  1.00 55.78           C  
ATOM   1766  CG  ASN A 347     138.474 111.577 114.278  1.00 55.78           C  
ATOM   1767  OD1 ASN A 347     138.120 110.901 115.243  1.00 55.78           O  
ATOM   1768  ND2 ASN A 347     139.333 112.581 114.386  1.00 55.78           N  
ATOM   1769  N   LEU A 348     137.236 109.326 110.473  1.00 59.59           N  
ATOM   1770  CA  LEU A 348     136.657 109.106 109.156  1.00 59.59           C  
ATOM   1771  C   LEU A 348     135.606 108.005 109.185  1.00 59.59           C  
ATOM   1772  O   LEU A 348     134.590 108.098 108.487  1.00 59.59           O  
ATOM   1773  CB  LEU A 348     137.760 108.793 108.149  1.00 59.59           C  
ATOM   1774  CG  LEU A 348     138.619 110.006 107.798  1.00 59.59           C  
ATOM   1775  CD1 LEU A 348     139.834 109.641 107.001  1.00 59.59           C  
ATOM   1776  CD2 LEU A 348     137.792 110.977 106.997  1.00 59.59           C  
ATOM   1777  N   LYS A 349     135.823 106.952 109.977  1.00 60.72           N  
ATOM   1778  CA  LYS A 349     134.801 105.915 110.063  1.00 60.72           C  
ATOM   1779  C   LYS A 349     133.597 106.402 110.855  1.00 60.72           C  
ATOM   1780  O   LYS A 349     132.475 105.941 110.617  1.00 60.72           O  
ATOM   1781  CB  LYS A 349     135.362 104.624 110.667  1.00 60.72           C  
ATOM   1782  CG  LYS A 349     135.538 104.619 112.173  1.00 60.72           C  
ATOM   1783  CD  LYS A 349     135.993 103.250 112.669  1.00 60.72           C  
ATOM   1784  CE  LYS A 349     136.306 103.259 114.161  1.00 60.72           C  
ATOM   1785  NZ  LYS A 349     135.109 103.569 114.993  1.00 60.72           N  
ATOM   1786  N   ASP A 350     133.802 107.320 111.802  1.00 59.52           N  
ATOM   1787  CA  ASP A 350     132.665 107.835 112.559  1.00 59.52           C  
ATOM   1788  C   ASP A 350     131.805 108.769 111.715  1.00 59.52           C  
ATOM   1789  O   ASP A 350     130.573 108.725 111.799  1.00 59.52           O  
ATOM   1790  CB  ASP A 350     133.147 108.561 113.813  1.00 59.52           C  
ATOM   1791  CG  ASP A 350     133.681 107.616 114.869  1.00 59.52           C  
ATOM   1792  OD1 ASP A 350     132.975 106.644 115.216  1.00 59.52           O  
ATOM   1793  OD2 ASP A 350     134.804 107.849 115.361  1.00 59.52           O  
ATOM   1794  N   CYS A 351     132.425 109.619 110.894  1.00 56.36           N  
ATOM   1795  CA  CYS A 351     131.664 110.575 110.099  1.00 56.36           C  
ATOM   1796  C   CYS A 351     131.120 109.985 108.804  1.00 56.36           C  
ATOM   1797  O   CYS A 351     130.432 110.696 108.064  1.00 56.36           O  
ATOM   1798  CB  CYS A 351     132.515 111.805 109.782  1.00 56.36           C  
ATOM   1799  SG  CYS A 351     133.809 111.529 108.587  1.00 56.36           S  
ATOM   1800  N   GLY A 352     131.401 108.720 108.509  1.00 59.03           N  
ATOM   1801  CA  GLY A 352     130.839 108.075 107.340  1.00 59.03           C  
ATOM   1802  C   GLY A 352     131.641 108.154 106.061  1.00 59.03           C  
ATOM   1803  O   GLY A 352     131.063 107.982 104.983  1.00 59.03           O  
ATOM   1804  N   LEU A 353     132.951 108.396 106.133  1.00 57.71           N  
ATOM   1805  CA  LEU A 353     133.806 108.391 104.952  1.00 57.71           C  
ATOM   1806  C   LEU A 353     134.667 107.138 104.873  1.00 57.71           C  
ATOM   1807  O   LEU A 353     135.637 107.103 104.110  1.00 57.71           O  
ATOM   1808  CB  LEU A 353     134.707 109.624 104.924  1.00 57.71           C  
ATOM   1809  CG  LEU A 353     134.061 110.990 104.752  1.00 57.71           C  
ATOM   1810  CD1 LEU A 353     135.121 112.063 104.851  1.00 57.71           C  
ATOM   1811  CD2 LEU A 353     133.349 111.072 103.433  1.00 57.71           C  
ATOM   1812  N   PHE A 354     134.332 106.110 105.642  1.00 66.37           N  
ATOM   1813  CA  PHE A 354     135.154 104.912 105.712  1.00 66.37           C  
ATOM   1814  C   PHE A 354     134.268 103.697 105.986  1.00 66.37           C  
ATOM   1815  O   PHE A 354     134.728 102.599 106.297  1.00 66.37           O  
ATOM   1816  CB  PHE A 354     136.225 105.082 106.794  1.00 66.37           C  
ATOM   1817  CG  PHE A 354     137.135 103.900 106.953  1.00 66.37           C  
ATOM   1818  CD1 PHE A 354     138.177 103.691 106.070  1.00 66.37           C  
ATOM   1819  CD2 PHE A 354     136.962 103.010 107.998  1.00 66.37           C  
ATOM   1820  CE1 PHE A 354     139.021 102.611 106.217  1.00 66.37           C  
ATOM   1821  CE2 PHE A 354     137.802 101.928 108.148  1.00 66.37           C  
ATOM   1822  CZ  PHE A 354     138.833 101.728 107.256  1.00 66.37           C  
ATOM   1823  OXT PHE A 354     133.045 103.784 105.880  1.00 66.37           O  
TER    1824      PHE A 354                                                      
ATOM   1825  N   SER B   2     157.546  56.124 145.431  1.00127.56           N  
ATOM   1826  CA  SER B   2     157.920  57.496 145.749  1.00127.56           C  
ATOM   1827  C   SER B   2     156.843  58.162 146.596  1.00127.56           C  
ATOM   1828  O   SER B   2     155.652  58.049 146.306  1.00127.56           O  
ATOM   1829  CB  SER B   2     158.156  58.300 144.470  1.00127.56           C  
ATOM   1830  OG  SER B   2     158.505  59.640 144.768  1.00127.56           O  
ATOM   1831  N   GLU B   3     157.273  58.858 147.650  1.00126.74           N  
ATOM   1832  CA  GLU B   3     156.329  59.549 148.518  1.00126.74           C  
ATOM   1833  C   GLU B   3     155.593  60.668 147.794  1.00126.74           C  
ATOM   1834  O   GLU B   3     154.575  61.152 148.298  1.00126.74           O  
ATOM   1835  CB  GLU B   3     157.046  60.102 149.753  1.00126.74           C  
ATOM   1836  CG  GLU B   3     158.095  61.167 149.469  1.00126.74           C  
ATOM   1837  CD  GLU B   3     159.455  60.576 149.158  1.00126.74           C  
ATOM   1838  OE1 GLU B   3     159.510  59.406 148.726  1.00126.74           O  
ATOM   1839  OE2 GLU B   3     160.468  61.280 149.350  1.00126.74           O  
ATOM   1840  N   LEU B   4     156.075  61.084 146.621  1.00126.43           N  
ATOM   1841  CA  LEU B   4     155.378  62.124 145.873  1.00126.43           C  
ATOM   1842  C   LEU B   4     153.997  61.650 145.447  1.00126.43           C  
ATOM   1843  O   LEU B   4     153.008  62.378 145.587  1.00126.43           O  
ATOM   1844  CB  LEU B   4     156.202  62.531 144.652  1.00126.43           C  
ATOM   1845  CG  LEU B   4     155.522  63.511 143.694  1.00126.43           C  
ATOM   1846  CD1 LEU B   4     155.122  64.779 144.418  1.00126.43           C  
ATOM   1847  CD2 LEU B   4     156.433  63.827 142.525  1.00126.43           C  
ATOM   1848  N   ASP B   5     153.905  60.426 144.930  1.00127.11           N  
ATOM   1849  CA  ASP B   5     152.605  59.890 144.552  1.00127.11           C  
ATOM   1850  C   ASP B   5     151.830  59.428 145.778  1.00127.11           C  
ATOM   1851  O   ASP B   5     150.614  59.634 145.862  1.00127.11           O  
ATOM   1852  CB  ASP B   5     152.777  58.741 143.559  1.00127.11           C  
ATOM   1853  CG  ASP B   5     153.066  59.227 142.154  1.00127.11           C  
ATOM   1854  OD1 ASP B   5     153.702  60.292 142.013  1.00127.11           O  
ATOM   1855  OD2 ASP B   5     152.655  58.547 141.191  1.00127.11           O  
ATOM   1856  N   GLN B   6     152.518  58.792 146.729  1.00125.40           N  
ATOM   1857  CA  GLN B   6     151.875  58.390 147.975  1.00125.40           C  
ATOM   1858  C   GLN B   6     151.112  59.550 148.601  1.00125.40           C  
ATOM   1859  O   GLN B   6     149.952  59.402 149.000  1.00125.40           O  
ATOM   1860  CB  GLN B   6     152.927  57.852 148.948  1.00125.40           C  
ATOM   1861  CG  GLN B   6     152.368  57.314 150.259  1.00125.40           C  
ATOM   1862  CD  GLN B   6     151.372  56.187 150.064  1.00125.40           C  
ATOM   1863  OE1 GLN B   6     151.187  55.688 148.955  1.00125.40           O  
ATOM   1864  NE2 GLN B   6     150.762  55.746 151.157  1.00125.40           N  
ATOM   1865  N   LEU B   7     151.751  60.719 148.701  1.00122.20           N  
ATOM   1866  CA  LEU B   7     151.073  61.877 149.275  1.00122.20           C  
ATOM   1867  C   LEU B   7     149.888  62.311 148.423  1.00122.20           C  
ATOM   1868  O   LEU B   7     148.809  62.601 148.951  1.00122.20           O  
ATOM   1869  CB  LEU B   7     152.059  63.033 149.447  1.00122.20           C  
ATOM   1870  CG  LEU B   7     153.180  62.848 150.474  1.00122.20           C  
ATOM   1871  CD1 LEU B   7     154.148  64.013 150.393  1.00122.20           C  
ATOM   1872  CD2 LEU B   7     152.634  62.722 151.891  1.00122.20           C  
ATOM   1873  N   ARG B   8     150.061  62.359 147.102  1.00120.69           N  
ATOM   1874  CA  ARG B   8     148.966  62.788 146.237  1.00120.69           C  
ATOM   1875  C   ARG B   8     147.875  61.728 146.150  1.00120.69           C  
ATOM   1876  O   ARG B   8     146.687  62.063 146.056  1.00120.69           O  
ATOM   1877  CB  ARG B   8     149.517  63.141 144.857  1.00120.69           C  
ATOM   1878  CG  ARG B   8     150.633  64.178 144.936  1.00120.69           C  
ATOM   1879  CD  ARG B   8     151.324  64.465 143.605  1.00120.69           C  
ATOM   1880  NE  ARG B   8     150.522  64.138 142.431  1.00120.69           N  
ATOM   1881  CZ  ARG B   8     150.958  64.276 141.183  1.00120.69           C  
ATOM   1882  NH1 ARG B   8     152.180  64.736 140.951  1.00120.69           N  
ATOM   1883  NH2 ARG B   8     150.174  63.958 140.164  1.00120.69           N  
ATOM   1884  N   GLN B   9     148.246  60.450 146.224  1.00119.11           N  
ATOM   1885  CA  GLN B   9     147.239  59.397 146.285  1.00119.11           C  
ATOM   1886  C   GLN B   9     146.440  59.499 147.579  1.00119.11           C  
ATOM   1887  O   GLN B   9     145.214  59.328 147.583  1.00119.11           O  
ATOM   1888  CB  GLN B   9     147.920  58.035 146.159  1.00119.11           C  
ATOM   1889  CG  GLN B   9     146.974  56.859 146.032  1.00119.11           C  
ATOM   1890  CD  GLN B   9     147.705  55.566 145.723  1.00119.11           C  
ATOM   1891  OE1 GLN B   9     148.919  55.560 145.523  1.00119.11           O  
ATOM   1892  NE2 GLN B   9     146.965  54.466 145.665  1.00119.11           N  
ATOM   1893  N   GLU B  10     147.123  59.791 148.687  1.00114.26           N  
ATOM   1894  CA  GLU B  10     146.437  59.994 149.957  1.00114.26           C  
ATOM   1895  C   GLU B  10     145.527  61.213 149.889  1.00114.26           C  
ATOM   1896  O   GLU B  10     144.433  61.216 150.463  1.00114.26           O  
ATOM   1897  CB  GLU B  10     147.465  60.144 151.078  1.00114.26           C  
ATOM   1898  CG  GLU B  10     146.872  60.198 152.473  1.00114.26           C  
ATOM   1899  CD  GLU B  10     147.931  60.169 153.557  1.00114.26           C  
ATOM   1900  OE1 GLU B  10     149.126  60.041 153.218  1.00114.26           O  
ATOM   1901  OE2 GLU B  10     147.570  60.272 154.748  1.00114.26           O  
ATOM   1902  N   ALA B  11     145.974  62.267 149.206  1.00111.16           N  
ATOM   1903  CA  ALA B  11     145.129  63.440 149.014  1.00111.16           C  
ATOM   1904  C   ALA B  11     143.877  63.086 148.223  1.00111.16           C  
ATOM   1905  O   ALA B  11     142.786  63.592 148.511  1.00111.16           O  
ATOM   1906  CB  ALA B  11     145.916  64.544 148.310  1.00111.16           C  
ATOM   1907  N   GLU B  12     144.012  62.222 147.216  1.00110.48           N  
ATOM   1908  CA  GLU B  12     142.836  61.795 146.464  1.00110.48           C  
ATOM   1909  C   GLU B  12     141.903  60.973 147.346  1.00110.48           C  
ATOM   1910  O   GLU B  12     140.674  61.100 147.256  1.00110.48           O  
ATOM   1911  CB  GLU B  12     143.261  60.993 145.235  1.00110.48           C  
ATOM   1912  CG  GLU B  12     142.111  60.576 144.326  1.00110.48           C  
ATOM   1913  CD  GLU B  12     141.430  61.756 143.663  1.00110.48           C  
ATOM   1914  OE1 GLU B  12     141.991  62.870 143.709  1.00110.48           O  
ATOM   1915  OE2 GLU B  12     140.334  61.569 143.095  1.00110.48           O  
ATOM   1916  N   GLN B  13     142.471  60.140 148.221  1.00108.42           N  
ATOM   1917  CA  GLN B  13     141.645  59.397 149.168  1.00108.42           C  
ATOM   1918  C   GLN B  13     140.898  60.348 150.093  1.00108.42           C  
ATOM   1919  O   GLN B  13     139.725  60.127 150.418  1.00108.42           O  
ATOM   1920  CB  GLN B  13     142.513  58.444 149.989  1.00108.42           C  
ATOM   1921  CG  GLN B  13     143.121  57.304 149.197  1.00108.42           C  
ATOM   1922  CD  GLN B  13     144.124  56.509 150.012  1.00108.42           C  
ATOM   1923  OE1 GLN B  13     144.473  56.890 151.129  1.00108.42           O  
ATOM   1924  NE2 GLN B  13     144.598  55.403 149.452  1.00108.42           N  
ATOM   1925  N   LEU B  14     141.565  61.419 150.519  1.00102.39           N  
ATOM   1926  CA  LEU B  14     140.929  62.399 151.391  1.00102.39           C  
ATOM   1927  C   LEU B  14     139.821  63.141 150.657  1.00102.39           C  
ATOM   1928  O   LEU B  14     138.772  63.437 151.239  1.00102.39           O  
ATOM   1929  CB  LEU B  14     141.975  63.376 151.919  1.00102.39           C  
ATOM   1930  CG  LEU B  14     142.983  62.787 152.905  1.00102.39           C  
ATOM   1931  CD1 LEU B  14     144.154  63.724 153.064  1.00102.39           C  
ATOM   1932  CD2 LEU B  14     142.338  62.512 154.254  1.00102.39           C  
ATOM   1933  N   LYS B  15     140.040  63.454 149.380  1.00100.91           N  
ATOM   1934  CA  LYS B  15     138.991  64.088 148.590  1.00100.91           C  
ATOM   1935  C   LYS B  15     137.787  63.166 148.458  1.00100.91           C  
ATOM   1936  O   LYS B  15     136.637  63.616 148.526  1.00100.91           O  
ATOM   1937  CB  LYS B  15     139.524  64.468 147.211  1.00100.91           C  
ATOM   1938  CG  LYS B  15     140.516  65.612 147.228  1.00100.91           C  
ATOM   1939  CD  LYS B  15     141.078  65.875 145.842  1.00100.91           C  
ATOM   1940  CE  LYS B  15     142.178  66.921 145.871  1.00100.91           C  
ATOM   1941  NZ  LYS B  15     142.796  67.112 144.531  1.00100.91           N  
ATOM   1942  N   ASN B  16     138.032  61.866 148.281  1.00100.27           N  
ATOM   1943  CA  ASN B  16     136.924  60.919 148.212  1.00100.27           C  
ATOM   1944  C   ASN B  16     136.185  60.844 149.543  1.00100.27           C  
ATOM   1945  O   ASN B  16     134.949  60.780 149.573  1.00100.27           O  
ATOM   1946  CB  ASN B  16     137.436  59.538 147.807  1.00100.27           C  
ATOM   1947  CG  ASN B  16     137.808  59.460 146.342  1.00100.27           C  
ATOM   1948  OD1 ASN B  16     137.294  60.216 145.518  1.00100.27           O  
ATOM   1949  ND2 ASN B  16     138.696  58.534 146.007  1.00100.27           N  
ATOM   1950  N   GLN B  17     136.923  60.862 150.655  1.00 97.38           N  
ATOM   1951  CA  GLN B  17     136.277  60.836 151.963  1.00 97.38           C  
ATOM   1952  C   GLN B  17     135.438  62.086 152.183  1.00 97.38           C  
ATOM   1953  O   GLN B  17     134.341  62.016 152.746  1.00 97.38           O  
ATOM   1954  CB  GLN B  17     137.322  60.699 153.068  1.00 97.38           C  
ATOM   1955  CG  GLN B  17     137.974  59.333 153.132  1.00 97.38           C  
ATOM   1956  CD  GLN B  17     139.025  59.243 154.217  1.00 97.38           C  
ATOM   1957  OE1 GLN B  17     139.409  60.249 154.812  1.00 97.38           O  
ATOM   1958  NE2 GLN B  17     139.496  58.031 154.483  1.00 97.38           N  
ATOM   1959  N   ILE B  18     135.935  63.240 151.739  1.00 89.70           N  
ATOM   1960  CA  ILE B  18     135.172  64.476 151.872  1.00 89.70           C  
ATOM   1961  C   ILE B  18     133.909  64.407 151.025  1.00 89.70           C  
ATOM   1962  O   ILE B  18     132.823  64.800 151.470  1.00 89.70           O  
ATOM   1963  CB  ILE B  18     136.048  65.682 151.492  1.00 89.70           C  
ATOM   1964  CG1 ILE B  18     137.148  65.876 152.535  1.00 89.70           C  
ATOM   1965  CG2 ILE B  18     135.210  66.945 151.375  1.00 89.70           C  
ATOM   1966  CD1 ILE B  18     138.248  66.812 152.096  1.00 89.70           C  
ATOM   1967  N   ARG B  19     134.032  63.924 149.788  1.00 93.18           N  
ATOM   1968  CA  ARG B  19     132.861  63.794 148.931  1.00 93.18           C  
ATOM   1969  C   ARG B  19     131.821  62.889 149.574  1.00 93.18           C  
ATOM   1970  O   ARG B  19     130.620  63.185 149.541  1.00 93.18           O  
ATOM   1971  CB  ARG B  19     133.266  63.241 147.567  1.00 93.18           C  
ATOM   1972  CG  ARG B  19     132.129  63.198 146.564  1.00 93.18           C  
ATOM   1973  CD  ARG B  19     132.592  62.646 145.232  1.00 93.18           C  
ATOM   1974  NE  ARG B  19     133.040  61.259 145.365  1.00 93.18           N  
ATOM   1975  CZ  ARG B  19     134.309  60.858 145.326  1.00 93.18           C  
ATOM   1976  NH1 ARG B  19     135.299  61.727 145.166  1.00 93.18           N  
ATOM   1977  NH2 ARG B  19     134.590  59.569 145.459  1.00 93.18           N  
ATOM   1978  N   ASP B  20     132.264  61.776 150.162  1.00 90.95           N  
ATOM   1979  CA  ASP B  20     131.320  60.850 150.775  1.00 90.95           C  
ATOM   1980  C   ASP B  20     130.690  61.453 152.025  1.00 90.95           C  
ATOM   1981  O   ASP B  20     129.497  61.256 152.281  1.00 90.95           O  
ATOM   1982  CB  ASP B  20     132.019  59.532 151.105  1.00 90.95           C  
ATOM   1983  CG  ASP B  20     132.408  58.753 149.863  1.00 90.95           C  
ATOM   1984  OD1 ASP B  20     132.269  59.300 148.749  1.00 90.95           O  
ATOM   1985  OD2 ASP B  20     132.850  57.592 150.000  1.00 90.95           O  
ATOM   1986  N   ALA B  21     131.471  62.198 152.811  1.00 85.52           N  
ATOM   1987  CA  ALA B  21     130.913  62.875 153.976  1.00 85.52           C  
ATOM   1988  C   ALA B  21     129.879  63.912 153.571  1.00 85.52           C  
ATOM   1989  O   ALA B  21     128.897  64.127 154.291  1.00 85.52           O  
ATOM   1990  CB  ALA B  21     132.026  63.535 154.784  1.00 85.52           C  
ATOM   1991  N   ARG B  22     130.082  64.566 152.428  1.00 75.72           N  
ATOM   1992  CA  ARG B  22     129.105  65.544 151.964  1.00 75.72           C  
ATOM   1993  C   ARG B  22     127.851  64.856 151.447  1.00 75.72           C  
ATOM   1994  O   ARG B  22     126.731  65.300 151.722  1.00 75.72           O  
ATOM   1995  CB  ARG B  22     129.713  66.419 150.869  1.00 75.72           C  
ATOM   1996  CG  ARG B  22     130.781  67.384 151.342  1.00 75.72           C  
ATOM   1997  CD  ARG B  22     131.433  68.079 150.161  1.00 75.72           C  
ATOM   1998  NE  ARG B  22     132.463  69.027 150.570  1.00 75.72           N  
ATOM   1999  CZ  ARG B  22     133.223  69.710 149.721  1.00 75.72           C  
ATOM   2000  NH1 ARG B  22     133.067  69.553 148.414  1.00 75.72           N  
ATOM   2001  NH2 ARG B  22     134.140  70.551 150.178  1.00 75.72           N  
ATOM   2002  N   LYS B  23     128.021  63.768 150.694  1.00 81.65           N  
ATOM   2003  CA  LYS B  23     126.870  63.023 150.199  1.00 81.65           C  
ATOM   2004  C   LYS B  23     126.056  62.421 151.337  1.00 81.65           C  
ATOM   2005  O   LYS B  23     124.830  62.309 151.230  1.00 81.65           O  
ATOM   2006  CB  LYS B  23     127.334  61.932 149.234  1.00 81.65           C  
ATOM   2007  CG  LYS B  23     126.196  61.177 148.569  1.00 81.65           C  
ATOM   2008  CD  LYS B  23     126.699  60.135 147.579  1.00 81.65           C  
ATOM   2009  CE  LYS B  23     127.388  58.972 148.270  1.00 81.65           C  
ATOM   2010  NZ  LYS B  23     126.449  58.188 149.114  1.00 81.65           N  
ATOM   2011  N   ALA B  24     126.714  62.024 152.430  1.00 80.10           N  
ATOM   2012  CA  ALA B  24     125.998  61.441 153.560  1.00 80.10           C  
ATOM   2013  C   ALA B  24     124.964  62.392 154.140  1.00 80.10           C  
ATOM   2014  O   ALA B  24     124.009  61.937 154.778  1.00 80.10           O  
ATOM   2015  CB  ALA B  24     126.979  61.033 154.656  1.00 80.10           C  
ATOM   2016  N   CYS B  25     125.132  63.695 153.936  1.00 75.09           N  
ATOM   2017  CA  CYS B  25     124.238  64.699 154.489  1.00 75.09           C  
ATOM   2018  C   CYS B  25     123.158  65.120 153.506  1.00 75.09           C  
ATOM   2019  O   CYS B  25     122.308  65.945 153.854  1.00 75.09           O  
ATOM   2020  CB  CYS B  25     125.044  65.923 154.927  1.00 75.09           C  
ATOM   2021  SG  CYS B  25     126.232  65.590 156.245  1.00 75.09           S  
ATOM   2022  N   ALA B  26     123.167  64.572 152.291  1.00 75.02           N  
ATOM   2023  CA  ALA B  26     122.198  64.938 151.262  1.00 75.02           C  
ATOM   2024  C   ALA B  26     120.914  64.120 151.424  1.00 75.02           C  
ATOM   2025  O   ALA B  26     120.530  63.320 150.572  1.00 75.02           O  
ATOM   2026  CB  ALA B  26     122.805  64.749 149.879  1.00 75.02           C  
ATOM   2027  N   ASP B  27     120.247  64.343 152.552  1.00 75.50           N  
ATOM   2028  CA  ASP B  27     118.982  63.690 152.853  1.00 75.50           C  
ATOM   2029  C   ASP B  27     117.792  64.525 152.410  1.00 75.50           C  
ATOM   2030  O   ASP B  27     116.647  64.128 152.644  1.00 75.50           O  
ATOM   2031  CB  ASP B  27     118.872  63.413 154.354  1.00 75.50           C  
ATOM   2032  CG  ASP B  27     118.910  64.679 155.183  1.00 75.50           C  
ATOM   2033  OD1 ASP B  27     117.996  65.518 155.035  1.00 75.50           O  
ATOM   2034  OD2 ASP B  27     119.856  64.840 155.979  1.00 75.50           O  
ATOM   2035  N   ALA B  28     118.045  65.671 151.790  1.00 74.06           N  
ATOM   2036  CA  ALA B  28     117.005  66.594 151.366  1.00 74.06           C  
ATOM   2037  C   ALA B  28     117.674  67.659 150.512  1.00 74.06           C  
ATOM   2038  O   ALA B  28     118.901  67.720 150.414  1.00 74.06           O  
ATOM   2039  CB  ALA B  28     116.277  67.213 152.561  1.00 74.06           C  
ATOM   2040  N   THR B  29     116.851  68.493 149.886  1.00 71.03           N  
ATOM   2041  CA  THR B  29     117.344  69.662 149.181  1.00 71.03           C  
ATOM   2042  C   THR B  29     116.453  70.854 149.487  1.00 71.03           C  
ATOM   2043  O   THR B  29     115.310  70.711 149.929  1.00 71.03           O  
ATOM   2044  CB  THR B  29     117.410  69.428 147.668  1.00 71.03           C  
ATOM   2045  OG1 THR B  29     117.961  70.586 147.028  1.00 71.03           O  
ATOM   2046  CG2 THR B  29     116.033  69.136 147.106  1.00 71.03           C  
ATOM   2047  N   LEU B  30     117.001  72.043 149.242  1.00 64.39           N  
ATOM   2048  CA  LEU B  30     116.256  73.270 149.492  1.00 64.39           C  
ATOM   2049  C   LEU B  30     115.052  73.374 148.563  1.00 64.39           C  
ATOM   2050  O   LEU B  30     113.990  73.874 148.961  1.00 64.39           O  
ATOM   2051  CB  LEU B  30     117.191  74.467 149.333  1.00 64.39           C  
ATOM   2052  CG  LEU B  30     116.668  75.860 149.668  1.00 64.39           C  
ATOM   2053  CD1 LEU B  30     116.153  75.905 151.085  1.00 64.39           C  
ATOM   2054  CD2 LEU B  30     117.781  76.869 149.495  1.00 64.39           C  
ATOM   2055  N   SER B  31     115.198  72.900 147.323  1.00 67.69           N  
ATOM   2056  CA  SER B  31     114.161  73.072 146.314  1.00 67.69           C  
ATOM   2057  C   SER B  31     112.955  72.177 146.561  1.00 67.69           C  
ATOM   2058  O   SER B  31     111.955  72.310 145.850  1.00 67.69           O  
ATOM   2059  CB  SER B  31     114.728  72.795 144.924  1.00 67.69           C  
ATOM   2060  OG  SER B  31     113.762  73.065 143.924  1.00 67.69           O  
ATOM   2061  N   GLN B  32     113.030  71.266 147.529  1.00 70.33           N  
ATOM   2062  CA  GLN B  32     111.889  70.458 147.937  1.00 70.33           C  
ATOM   2063  C   GLN B  32     111.159  71.060 149.125  1.00 70.33           C  
ATOM   2064  O   GLN B  32     109.925  71.056 149.160  1.00 70.33           O  
ATOM   2065  CB  GLN B  32     112.332  69.037 148.302  1.00 70.33           C  
ATOM   2066  CG  GLN B  32     112.808  68.191 147.136  1.00 70.33           C  
ATOM   2067  CD  GLN B  32     113.395  66.867 147.590  1.00 70.33           C  
ATOM   2068  OE1 GLN B  32     113.846  66.734 148.727  1.00 70.33           O  
ATOM   2069  NE2 GLN B  32     113.383  65.879 146.706  1.00 70.33           N  
ATOM   2070  N   ILE B  33     111.905  71.579 150.099  1.00 65.60           N  
ATOM   2071  CA  ILE B  33     111.290  72.208 151.261  1.00 65.60           C  
ATOM   2072  C   ILE B  33     110.612  73.514 150.869  1.00 65.60           C  
ATOM   2073  O   ILE B  33     109.500  73.812 151.322  1.00 65.60           O  
ATOM   2074  CB  ILE B  33     112.350  72.425 152.356  1.00 65.60           C  
ATOM   2075  CG1 ILE B  33     112.849  71.077 152.873  1.00 65.60           C  
ATOM   2076  CG2 ILE B  33     111.781  73.251 153.497  1.00 65.60           C  
ATOM   2077  CD1 ILE B  33     114.094  71.164 153.717  1.00 65.60           C  
ATOM   2078  N   THR B  34     111.265  74.314 150.024  1.00 64.86           N  
ATOM   2079  CA  THR B  34     110.739  75.630 149.682  1.00 64.86           C  
ATOM   2080  C   THR B  34     109.540  75.594 148.738  1.00 64.86           C  
ATOM   2081  O   THR B  34     108.961  76.653 148.473  1.00 64.86           O  
ATOM   2082  CB  THR B  34     111.850  76.477 149.070  1.00 64.86           C  
ATOM   2083  OG1 THR B  34     112.361  75.823 147.905  1.00 64.86           O  
ATOM   2084  CG2 THR B  34     112.971  76.664 150.078  1.00 64.86           C  
ATOM   2085  N   ASN B  35     109.162  74.430 148.205  1.00 69.95           N  
ATOM   2086  CA  ASN B  35     107.989  74.373 147.337  1.00 69.95           C  
ATOM   2087  C   ASN B  35     106.689  74.690 148.067  1.00 69.95           C  
ATOM   2088  O   ASN B  35     105.723  75.111 147.423  1.00 69.95           O  
ATOM   2089  CB  ASN B  35     107.876  72.994 146.686  1.00 69.95           C  
ATOM   2090  CG  ASN B  35     109.051  72.675 145.793  1.00 69.95           C  
ATOM   2091  OD1 ASN B  35     109.810  73.565 145.409  1.00 69.95           O  
ATOM   2092  ND2 ASN B  35     109.195  71.405 145.434  1.00 69.95           N  
ATOM   2093  N   ASN B  36     106.636  74.502 149.383  1.00 69.56           N  
ATOM   2094  CA  ASN B  36     105.405  74.697 150.140  1.00 69.56           C  
ATOM   2095  C   ASN B  36     105.255  76.096 150.726  1.00 69.56           C  
ATOM   2096  O   ASN B  36     104.206  76.393 151.306  1.00 69.56           O  
ATOM   2097  CB  ASN B  36     105.323  73.663 151.265  1.00 69.56           C  
ATOM   2098  CG  ASN B  36     105.170  72.250 150.744  1.00 69.56           C  
ATOM   2099  OD1 ASN B  36     104.626  72.030 149.662  1.00 69.56           O  
ATOM   2100  ND2 ASN B  36     105.666  71.283 151.504  1.00 69.56           N  
ATOM   2101  N   ILE B  37     106.256  76.960 150.594  1.00 62.43           N  
ATOM   2102  CA  ILE B  37     106.171  78.337 151.071  1.00 62.43           C  
ATOM   2103  C   ILE B  37     105.752  79.236 149.918  1.00 62.43           C  
ATOM   2104  O   ILE B  37     106.202  79.064 148.778  1.00 62.43           O  
ATOM   2105  CB  ILE B  37     107.490  78.819 151.706  1.00 62.43           C  
ATOM   2106  CG1 ILE B  37     107.315  80.247 152.229  1.00 62.43           C  
ATOM   2107  CG2 ILE B  37     108.631  78.753 150.723  1.00 62.43           C  
ATOM   2108  CD1 ILE B  37     108.426  80.726 153.131  1.00 62.43           C  
ATOM   2109  N   ASP B  38     104.878  80.192 150.218  1.00 61.67           N  
ATOM   2110  CA  ASP B  38     104.313  81.118 149.245  1.00 61.67           C  
ATOM   2111  C   ASP B  38     105.407  81.810 148.438  1.00 61.67           C  
ATOM   2112  O   ASP B  38     106.504  82.053 148.955  1.00 61.67           O  
ATOM   2113  CB  ASP B  38     103.441  82.158 149.950  1.00 61.67           C  
ATOM   2114  CG  ASP B  38     102.464  81.534 150.928  1.00 61.67           C  
ATOM   2115  OD1 ASP B  38     101.730  80.607 150.526  1.00 61.67           O  
ATOM   2116  OD2 ASP B  38     102.433  81.969 152.098  1.00 61.67           O  
ATOM   2117  N   PRO B  39     105.149  82.133 147.173  1.00 57.05           N  
ATOM   2118  CA  PRO B  39     106.184  82.753 146.342  1.00 57.05           C  
ATOM   2119  C   PRO B  39     106.524  84.162 146.800  1.00 57.05           C  
ATOM   2120  O   PRO B  39     105.759  84.832 147.497  1.00 57.05           O  
ATOM   2121  CB  PRO B  39     105.554  82.768 144.946  1.00 57.05           C  
ATOM   2122  CG  PRO B  39     104.098  82.821 145.203  1.00 57.05           C  
ATOM   2123  CD  PRO B  39     103.873  82.006 146.448  1.00 57.05           C  
ATOM   2124  N   VAL B  40     107.715  84.602 146.389  1.00 53.95           N  
ATOM   2125  CA  VAL B  40     108.172  85.952 146.689  1.00 53.95           C  
ATOM   2126  C   VAL B  40     107.346  86.998 145.956  1.00 53.95           C  
ATOM   2127  O   VAL B  40     107.289  88.156 146.386  1.00 53.95           O  
ATOM   2128  CB  VAL B  40     109.662  86.085 146.322  1.00 53.95           C  
ATOM   2129  CG1 VAL B  40     109.866  85.838 144.839  1.00 53.95           C  
ATOM   2130  CG2 VAL B  40     110.194  87.441 146.709  1.00 53.95           C  
ATOM   2131  N   GLY B  41     106.702  86.617 144.861  1.00 55.97           N  
ATOM   2132  CA  GLY B  41     105.912  87.535 144.074  1.00 55.97           C  
ATOM   2133  C   GLY B  41     106.763  88.294 143.075  1.00 55.97           C  
ATOM   2134  O   GLY B  41     107.948  88.016 142.874  1.00 55.97           O  
ATOM   2135  N   ARG B  42     106.135  89.278 142.437  1.00 57.32           N  
ATOM   2136  CA  ARG B  42     106.806  90.090 141.432  1.00 57.32           C  
ATOM   2137  C   ARG B  42     107.399  91.333 142.078  1.00 57.32           C  
ATOM   2138  O   ARG B  42     106.731  92.015 142.862  1.00 57.32           O  
ATOM   2139  CB  ARG B  42     105.849  90.479 140.307  1.00 57.32           C  
ATOM   2140  CG  ARG B  42     105.325  89.293 139.504  1.00 57.32           C  
ATOM   2141  CD  ARG B  42     106.463  88.477 138.898  1.00 57.32           C  
ATOM   2142  NE  ARG B  42     107.432  89.307 138.186  1.00 57.32           N  
ATOM   2143  CZ  ARG B  42     107.294  89.724 136.932  1.00 57.32           C  
ATOM   2144  NH1 ARG B  42     106.219  89.402 136.227  1.00 57.32           N  
ATOM   2145  NH2 ARG B  42     108.237  90.474 136.382  1.00 57.32           N  
ATOM   2146  N   ILE B  43     108.650  91.618 141.744  1.00 50.55           N  
ATOM   2147  CA  ILE B  43     109.389  92.744 142.296  1.00 50.55           C  
ATOM   2148  C   ILE B  43     109.600  93.750 141.174  1.00 50.55           C  
ATOM   2149  O   ILE B  43     110.518  93.608 140.360  1.00 50.55           O  
ATOM   2150  CB  ILE B  43     110.718  92.296 142.911  1.00 50.55           C  
ATOM   2151  CG1 ILE B  43     110.450  91.388 144.108  1.00 50.55           C  
ATOM   2152  CG2 ILE B  43     111.550  93.488 143.303  1.00 50.55           C  
ATOM   2153  CD1 ILE B  43     111.688  90.784 144.712  1.00 50.55           C  
ATOM   2154  N   GLN B  44     108.757  94.778 141.132  1.00 50.35           N  
ATOM   2155  CA  GLN B  44     108.915  95.887 140.197  1.00 50.35           C  
ATOM   2156  C   GLN B  44     109.614  97.017 140.939  1.00 50.35           C  
ATOM   2157  O   GLN B  44     108.996  97.725 141.737  1.00 50.35           O  
ATOM   2158  CB  GLN B  44     107.577  96.351 139.637  1.00 50.35           C  
ATOM   2159  CG  GLN B  44     107.735  97.456 138.606  1.00 50.35           C  
ATOM   2160  CD  GLN B  44     106.434  97.844 137.942  1.00 50.35           C  
ATOM   2161  OE1 GLN B  44     105.396  97.219 138.162  1.00 50.35           O  
ATOM   2162  NE2 GLN B  44     106.487  98.872 137.103  1.00 50.35           N  
ATOM   2163  N   MET B  45     110.905  97.177 140.681  1.00 46.88           N  
ATOM   2164  CA  MET B  45     111.695  98.228 141.296  1.00 46.88           C  
ATOM   2165  C   MET B  45     111.834  99.388 140.323  1.00 46.88           C  
ATOM   2166  O   MET B  45     111.887  99.203 139.105  1.00 46.88           O  
ATOM   2167  CB  MET B  45     113.068  97.704 141.710  1.00 46.88           C  
ATOM   2168  CG  MET B  45     112.972  96.595 142.738  1.00 46.88           C  
ATOM   2169  SD  MET B  45     114.505  95.721 143.103  1.00 46.88           S  
ATOM   2170  CE  MET B  45     115.420  96.994 143.951  1.00 46.88           C  
ATOM   2171  N   ARG B  46     111.899 100.590 140.877  1.00 47.94           N  
ATOM   2172  CA  ARG B  46     111.915 101.821 140.107  1.00 47.94           C  
ATOM   2173  C   ARG B  46     113.208 102.570 140.372  1.00 47.94           C  
ATOM   2174  O   ARG B  46     113.696 102.600 141.504  1.00 47.94           O  
ATOM   2175  CB  ARG B  46     110.732 102.720 140.474  1.00 47.94           C  
ATOM   2176  CG  ARG B  46     109.603 102.736 139.469  1.00 47.94           C  
ATOM   2177  CD  ARG B  46     108.778 104.005 139.619  1.00 47.94           C  
ATOM   2178  NE  ARG B  46     107.629 104.032 138.721  1.00 47.94           N  
ATOM   2179  CZ  ARG B  46     106.770 105.043 138.632  1.00 47.94           C  
ATOM   2180  NH1 ARG B  46     106.919 106.120 139.391  1.00 47.94           N  
ATOM   2181  NH2 ARG B  46     105.755 104.976 137.783  1.00 47.94           N  
ATOM   2182  N   THR B  47     113.766 103.167 139.324  1.00 43.40           N  
ATOM   2183  CA  THR B  47     114.911 104.037 139.521  1.00 43.40           C  
ATOM   2184  C   THR B  47     114.496 105.192 140.416  1.00 43.40           C  
ATOM   2185  O   THR B  47     113.508 105.880 140.144  1.00 43.40           O  
ATOM   2186  CB  THR B  47     115.426 104.565 138.187  1.00 43.40           C  
ATOM   2187  OG1 THR B  47     115.797 103.469 137.347  1.00 43.40           O  
ATOM   2188  CG2 THR B  47     116.636 105.439 138.407  1.00 43.40           C  
ATOM   2189  N   ARG B  48     115.255 105.409 141.481  1.00 47.23           N  
ATOM   2190  CA  ARG B  48     115.010 106.521 142.384  1.00 47.23           C  
ATOM   2191  C   ARG B  48     116.034 107.623 142.235  1.00 47.23           C  
ATOM   2192  O   ARG B  48     115.675 108.801 142.277  1.00 47.23           O  
ATOM   2193  CB  ARG B  48     115.004 106.039 143.837  1.00 47.23           C  
ATOM   2194  CG  ARG B  48     114.001 104.950 144.123  1.00 47.23           C  
ATOM   2195  CD  ARG B  48     112.582 105.418 143.913  1.00 47.23           C  
ATOM   2196  NE  ARG B  48     111.637 104.312 143.986  1.00 47.23           N  
ATOM   2197  CZ  ARG B  48     110.328 104.438 143.805  1.00 47.23           C  
ATOM   2198  NH1 ARG B  48     109.801 105.628 143.548  1.00 47.23           N  
ATOM   2199  NH2 ARG B  48     109.546 103.372 143.887  1.00 47.23           N  
ATOM   2200  N   ARG B  49     117.304 107.273 142.063  1.00 44.96           N  
ATOM   2201  CA  ARG B  49     118.327 108.296 141.892  1.00 44.96           C  
ATOM   2202  C   ARG B  49     119.310 107.887 140.813  1.00 44.96           C  
ATOM   2203  O   ARG B  49     119.663 106.713 140.693  1.00 44.96           O  
ATOM   2204  CB  ARG B  49     119.066 108.574 143.204  1.00 44.96           C  
ATOM   2205  CG  ARG B  49     118.142 108.941 144.340  1.00 44.96           C  
ATOM   2206  CD  ARG B  49     117.525 110.306 144.119  1.00 44.96           C  
ATOM   2207  NE  ARG B  49     116.314 110.484 144.912  1.00 44.96           N  
ATOM   2208  CZ  ARG B  49     116.280 110.990 146.138  1.00 44.96           C  
ATOM   2209  NH1 ARG B  49     117.391 111.381 146.737  1.00 44.96           N  
ATOM   2210  NH2 ARG B  49     115.122 111.107 146.768  1.00 44.96           N  
ATOM   2211  N   THR B  50     119.745 108.868 140.029  1.00 38.25           N  
ATOM   2212  CA  THR B  50     120.792 108.684 139.035  1.00 38.25           C  
ATOM   2213  C   THR B  50     121.945 109.605 139.395  1.00 38.25           C  
ATOM   2214  O   THR B  50     121.765 110.824 139.488  1.00 38.25           O  
ATOM   2215  CB  THR B  50     120.273 108.978 137.630  1.00 38.25           C  
ATOM   2216  OG1 THR B  50     119.174 108.108 137.339  1.00 38.25           O  
ATOM   2217  CG2 THR B  50     121.360 108.750 136.606  1.00 38.25           C  
ATOM   2218  N   LEU B  51     123.120 109.024 139.595  1.00 39.74           N  
ATOM   2219  CA  LEU B  51     124.303 109.750 140.028  1.00 39.74           C  
ATOM   2220  C   LEU B  51     125.265 109.855 138.852  1.00 39.74           C  
ATOM   2221  O   LEU B  51     125.802 108.839 138.384  1.00 39.74           O  
ATOM   2222  CB  LEU B  51     124.950 109.055 141.219  1.00 39.74           C  
ATOM   2223  CG  LEU B  51     123.996 108.801 142.384  1.00 39.74           C  
ATOM   2224  CD1 LEU B  51     124.708 108.097 143.502  1.00 39.74           C  
ATOM   2225  CD2 LEU B  51     123.376 110.082 142.882  1.00 39.74           C  
ATOM   2226  N   ARG B  52     125.447 111.084 138.372  1.00 38.98           N  
ATOM   2227  CA  ARG B  52     126.285 111.426 137.237  1.00 38.98           C  
ATOM   2228  C   ARG B  52     127.489 112.224 137.716  1.00 38.98           C  
ATOM   2229  O   ARG B  52     127.414 112.950 138.711  1.00 38.98           O  
ATOM   2230  CB  ARG B  52     125.508 112.258 136.216  1.00 38.98           C  
ATOM   2231  CG  ARG B  52     124.270 111.584 135.682  1.00 38.98           C  
ATOM   2232  CD  ARG B  52     123.619 112.401 134.585  1.00 38.98           C  
ATOM   2233  NE  ARG B  52     122.535 111.666 133.940  1.00 38.98           N  
ATOM   2234  CZ  ARG B  52     121.284 111.630 134.387  1.00 38.98           C  
ATOM   2235  NH1 ARG B  52     120.940 112.295 135.483  1.00 38.98           N  
ATOM   2236  NH2 ARG B  52     120.370 110.931 133.731  1.00 38.98           N  
ATOM   2237  N   GLY B  53     128.585 112.125 136.975  1.00 49.99           N  
ATOM   2238  CA  GLY B  53     129.776 112.880 137.310  1.00 49.99           C  
ATOM   2239  C   GLY B  53     131.054 112.141 136.985  1.00 49.99           C  
ATOM   2240  O   GLY B  53     132.097 112.761 136.761  1.00 49.99           O  
ATOM   2241  N   HIS B  54     130.991 110.815 136.960  1.00 38.44           N  
ATOM   2242  CA  HIS B  54     132.117 110.037 136.479  1.00 38.44           C  
ATOM   2243  C   HIS B  54     132.206 110.140 134.963  1.00 38.44           C  
ATOM   2244  O   HIS B  54     131.195 110.254 134.265  1.00 38.44           O  
ATOM   2245  CB  HIS B  54     131.988 108.573 136.885  1.00 38.44           C  
ATOM   2246  CG  HIS B  54     132.320 108.309 138.319  1.00 38.44           C  
ATOM   2247  ND1 HIS B  54     133.611 108.336 138.798  1.00 38.44           N  
ATOM   2248  CD2 HIS B  54     131.536 107.982 139.371  1.00 38.44           C  
ATOM   2249  CE1 HIS B  54     133.606 108.057 140.088  1.00 38.44           C  
ATOM   2250  NE2 HIS B  54     132.359 107.838 140.461  1.00 38.44           N  
ATOM   2251  N   LEU B  55     133.435 110.117 134.456  1.00 44.69           N  
ATOM   2252  CA  LEU B  55     133.687 110.206 133.026  1.00 44.69           C  
ATOM   2253  C   LEU B  55     134.190 108.896 132.445  1.00 44.69           C  
ATOM   2254  O   LEU B  55     134.582 108.858 131.274  1.00 44.69           O  
ATOM   2255  CB  LEU B  55     134.699 111.311 132.746  1.00 44.69           C  
ATOM   2256  CG  LEU B  55     134.322 112.667 133.326  1.00 44.69           C  
ATOM   2257  CD1 LEU B  55     135.470 113.621 133.128  1.00 44.69           C  
ATOM   2258  CD2 LEU B  55     133.043 113.187 132.701  1.00 44.69           C  
ATOM   2259  N   ALA B  56     134.187 107.822 133.228  1.00 39.28           N  
ATOM   2260  CA  ALA B  56     134.771 106.566 132.796  1.00 39.28           C  
ATOM   2261  C   ALA B  56     134.107 105.423 133.546  1.00 39.28           C  
ATOM   2262  O   ALA B  56     133.266 105.626 134.425  1.00 39.28           O  
ATOM   2263  CB  ALA B  56     136.283 106.562 133.014  1.00 39.28           C  
ATOM   2264  N   LYS B  57     134.493 104.210 133.172  1.00 38.63           N  
ATOM   2265  CA  LYS B  57     133.945 103.006 133.771  1.00 38.63           C  
ATOM   2266  C   LYS B  57     134.024 103.054 135.292  1.00 38.63           C  
ATOM   2267  O   LYS B  57     135.037 103.458 135.867  1.00 38.63           O  
ATOM   2268  CB  LYS B  57     134.704 101.796 133.239  1.00 38.63           C  
ATOM   2269  CG  LYS B  57     134.560 101.604 131.750  1.00 38.63           C  
ATOM   2270  CD  LYS B  57     135.366 100.423 131.264  1.00 38.63           C  
ATOM   2271  CE  LYS B  57     135.188 100.229 129.777  1.00 38.63           C  
ATOM   2272  NZ  LYS B  57     136.053  99.153 129.249  1.00 38.63           N  
ATOM   2273  N   ILE B  58     132.938 102.640 135.937  1.00 33.95           N  
ATOM   2274  CA  ILE B  58     132.845 102.556 137.391  1.00 33.95           C  
ATOM   2275  C   ILE B  58     133.086 101.108 137.784  1.00 33.95           C  
ATOM   2276  O   ILE B  58     132.355 100.212 137.345  1.00 33.95           O  
ATOM   2277  CB  ILE B  58     131.481 103.041 137.897  1.00 33.95           C  
ATOM   2278  CG1 ILE B  58     131.264 104.501 137.514  1.00 33.95           C  
ATOM   2279  CG2 ILE B  58     131.396 102.871 139.393  1.00 33.95           C  
ATOM   2280  CD1 ILE B  58     129.856 104.986 137.723  1.00 33.95           C  
ATOM   2281  N   TYR B  59     134.102 100.867 138.611  1.00 36.78           N  
ATOM   2282  CA  TYR B  59     134.511  99.497 138.888  1.00 36.78           C  
ATOM   2283  C   TYR B  59     134.037  98.949 140.222  1.00 36.78           C  
ATOM   2284  O   TYR B  59     133.877  97.732 140.346  1.00 36.78           O  
ATOM   2285  CB  TYR B  59     136.032  99.377 138.829  1.00 36.78           C  
ATOM   2286  CG  TYR B  59     136.547  99.345 137.423  1.00 36.78           C  
ATOM   2287  CD1 TYR B  59     136.420 100.443 136.596  1.00 36.78           C  
ATOM   2288  CD2 TYR B  59     137.130  98.205 136.909  1.00 36.78           C  
ATOM   2289  CE1 TYR B  59     136.875 100.413 135.308  1.00 36.78           C  
ATOM   2290  CE2 TYR B  59     137.588  98.167 135.620  1.00 36.78           C  
ATOM   2291  CZ  TYR B  59     137.459  99.276 134.823  1.00 36.78           C  
ATOM   2292  OH  TYR B  59     137.906  99.252 133.527  1.00 36.78           O  
ATOM   2293  N   ALA B  60     133.812  99.788 141.226  1.00 34.24           N  
ATOM   2294  CA  ALA B  60     133.527  99.257 142.546  1.00 34.24           C  
ATOM   2295  C   ALA B  60     132.635 100.211 143.321  1.00 34.24           C  
ATOM   2296  O   ALA B  60     132.595 101.415 143.059  1.00 34.24           O  
ATOM   2297  CB  ALA B  60     134.815  98.989 143.320  1.00 34.24           C  
ATOM   2298  N   MET B  61     131.909  99.640 144.278  1.00 38.21           N  
ATOM   2299  CA  MET B  61     131.043 100.397 145.166  1.00 38.21           C  
ATOM   2300  C   MET B  61     131.019  99.745 146.538  1.00 38.21           C  
ATOM   2301  O   MET B  61     131.168  98.528 146.667  1.00 38.21           O  
ATOM   2302  CB  MET B  61     129.628 100.502 144.604  1.00 38.21           C  
ATOM   2303  CG  MET B  61     128.634 101.072 145.575  1.00 38.21           C  
ATOM   2304  SD  MET B  61     127.015 101.195 144.833  1.00 38.21           S  
ATOM   2305  CE  MET B  61     127.291 102.611 143.784  1.00 38.21           C  
ATOM   2306  N   HIS B  62     130.837 100.575 147.561  1.00 37.57           N  
ATOM   2307  CA  HIS B  62     130.566 100.095 148.908  1.00 37.57           C  
ATOM   2308  C   HIS B  62     129.723 101.127 149.639  1.00 37.57           C  
ATOM   2309  O   HIS B  62     130.055 102.315 149.638  1.00 37.57           O  
ATOM   2310  CB  HIS B  62     131.862  99.827 149.673  1.00 37.57           C  
ATOM   2311  CG  HIS B  62     131.666  99.033 150.927  1.00 37.57           C  
ATOM   2312  ND1 HIS B  62     132.129  99.453 152.154  1.00 37.57           N  
ATOM   2313  CD2 HIS B  62     131.051  97.847 151.142  1.00 37.57           C  
ATOM   2314  CE1 HIS B  62     131.811  98.557 153.072  1.00 37.57           C  
ATOM   2315  NE2 HIS B  62     131.157  97.572 152.483  1.00 37.57           N  
ATOM   2316  N   TRP B  63     128.642 100.669 150.262  1.00 41.70           N  
ATOM   2317  CA  TRP B  63     127.817 101.530 151.093  1.00 41.70           C  
ATOM   2318  C   TRP B  63     128.409 101.663 152.486  1.00 41.70           C  
ATOM   2319  O   TRP B  63     129.020 100.733 153.020  1.00 41.70           O  
ATOM   2320  CB  TRP B  63     126.404 100.976 151.237  1.00 41.70           C  
ATOM   2321  CG  TRP B  63     125.456 101.259 150.125  1.00 41.70           C  
ATOM   2322  CD1 TRP B  63     125.152 100.440 149.087  1.00 41.70           C  
ATOM   2323  CD2 TRP B  63     124.640 102.426 149.970  1.00 41.70           C  
ATOM   2324  NE1 TRP B  63     124.216 101.029 148.281  1.00 41.70           N  
ATOM   2325  CE2 TRP B  63     123.881 102.249 148.803  1.00 41.70           C  
ATOM   2326  CE3 TRP B  63     124.482 103.604 150.701  1.00 41.70           C  
ATOM   2327  CZ2 TRP B  63     122.987 103.205 148.345  1.00 41.70           C  
ATOM   2328  CZ3 TRP B  63     123.592 104.555 150.242  1.00 41.70           C  
ATOM   2329  CH2 TRP B  63     122.858 104.350 149.076  1.00 41.70           C  
ATOM   2330  N   GLY B  64     128.213 102.832 153.079  1.00 42.25           N  
ATOM   2331  CA  GLY B  64     128.570 103.036 154.461  1.00 42.25           C  
ATOM   2332  C   GLY B  64     127.533 102.425 155.377  1.00 42.25           C  
ATOM   2333  O   GLY B  64     126.572 101.787 154.947  1.00 42.25           O  
ATOM   2334  N   THR B  65     127.738 102.624 156.674  1.00 45.63           N  
ATOM   2335  CA  THR B  65     126.865 102.047 157.686  1.00 45.63           C  
ATOM   2336  C   THR B  65     125.840 103.041 158.208  1.00 45.63           C  
ATOM   2337  O   THR B  65     125.018 102.678 159.054  1.00 45.63           O  
ATOM   2338  CB  THR B  65     127.697 101.506 158.848  1.00 45.63           C  
ATOM   2339  OG1 THR B  65     128.473 102.564 159.423  1.00 45.63           O  
ATOM   2340  CG2 THR B  65     128.624 100.416 158.354  1.00 45.63           C  
ATOM   2341  N   ASP B  66     125.870 104.279 157.727  1.00 49.39           N  
ATOM   2342  CA  ASP B  66     124.787 105.228 157.924  1.00 49.39           C  
ATOM   2343  C   ASP B  66     123.770 105.205 156.791  1.00 49.39           C  
ATOM   2344  O   ASP B  66     122.808 105.977 156.829  1.00 49.39           O  
ATOM   2345  CB  ASP B  66     125.354 106.643 158.085  1.00 49.39           C  
ATOM   2346  CG  ASP B  66     126.129 107.109 156.865  1.00 49.39           C  
ATOM   2347  OD1 ASP B  66     125.971 106.510 155.782  1.00 49.39           O  
ATOM   2348  OD2 ASP B  66     126.905 108.078 156.992  1.00 49.39           O  
ATOM   2349  N   SER B  67     123.968 104.357 155.783  1.00 45.72           N  
ATOM   2350  CA  SER B  67     122.985 104.030 154.758  1.00 45.72           C  
ATOM   2351  C   SER B  67     122.808 105.142 153.736  1.00 45.72           C  
ATOM   2352  O   SER B  67     122.022 104.977 152.796  1.00 45.72           O  
ATOM   2353  CB  SER B  67     121.610 103.717 155.361  1.00 45.72           C  
ATOM   2354  OG  SER B  67     121.694 102.662 156.298  1.00 45.72           O  
ATOM   2355  N   ARG B  68     123.513 106.261 153.878  1.00 46.60           N  
ATOM   2356  CA  ARG B  68     123.329 107.416 153.013  1.00 46.60           C  
ATOM   2357  C   ARG B  68     124.484 107.667 152.060  1.00 46.60           C  
ATOM   2358  O   ARG B  68     124.258 108.175 150.961  1.00 46.60           O  
ATOM   2359  CB  ARG B  68     123.103 108.665 153.876  1.00 46.60           C  
ATOM   2360  CG  ARG B  68     122.763 109.938 153.121  1.00 46.60           C  
ATOM   2361  CD  ARG B  68     122.438 111.074 154.090  1.00 46.60           C  
ATOM   2362  NE  ARG B  68     122.016 112.295 153.411  1.00 46.60           N  
ATOM   2363  CZ  ARG B  68     121.489 113.348 154.029  1.00 46.60           C  
ATOM   2364  NH1 ARG B  68     121.308 113.333 155.341  1.00 46.60           N  
ATOM   2365  NH2 ARG B  68     121.129 114.417 153.335  1.00 46.60           N  
ATOM   2366  N   LEU B  69     125.707 107.324 152.447  1.00 44.17           N  
ATOM   2367  CA  LEU B  69     126.902 107.662 151.688  1.00 44.17           C  
ATOM   2368  C   LEU B  69     127.336 106.514 150.786  1.00 44.17           C  
ATOM   2369  O   LEU B  69     127.276 105.345 151.176  1.00 44.17           O  
ATOM   2370  CB  LEU B  69     128.044 108.025 152.633  1.00 44.17           C  
ATOM   2371  CG  LEU B  69     127.794 109.223 153.540  1.00 44.17           C  
ATOM   2372  CD1 LEU B  69     128.929 109.384 154.515  1.00 44.17           C  
ATOM   2373  CD2 LEU B  69     127.631 110.478 152.722  1.00 44.17           C  
ATOM   2374  N   LEU B  70     127.793 106.862 149.586  1.00 58.57           N  
ATOM   2375  CA  LEU B  70     128.357 105.913 148.636  1.00 58.57           C  
ATOM   2376  C   LEU B  70     129.815 106.239 148.361  1.00 58.57           C  
ATOM   2377  O   LEU B  70     130.211 107.405 148.362  1.00 58.57           O  
ATOM   2378  CB  LEU B  70     127.640 105.926 147.292  1.00 58.57           C  
ATOM   2379  CG  LEU B  70     126.199 105.492 147.113  1.00 58.57           C  
ATOM   2380  CD1 LEU B  70     125.761 105.862 145.725  1.00 58.57           C  
ATOM   2381  CD2 LEU B  70     126.104 104.017 147.294  1.00 58.57           C  
ATOM   2382  N   VAL B  71     130.607 105.199 148.115  1.00 38.46           N  
ATOM   2383  CA  VAL B  71     131.945 105.330 147.548  1.00 38.46           C  
ATOM   2384  C   VAL B  71     131.927 104.717 146.156  1.00 38.46           C  
ATOM   2385  O   VAL B  71     131.558 103.549 145.990  1.00 38.46           O  
ATOM   2386  CB  VAL B  71     133.003 104.663 148.431  1.00 38.46           C  
ATOM   2387  CG1 VAL B  71     134.366 104.791 147.805  1.00 38.46           C  
ATOM   2388  CG2 VAL B  71     132.999 105.299 149.773  1.00 38.46           C  
ATOM   2389  N   SER B  72     132.328 105.499 145.158  1.00 33.74           N  
ATOM   2390  CA  SER B  72     132.333 105.064 143.768  1.00 33.74           C  
ATOM   2391  C   SER B  72     133.699 105.333 143.163  1.00 33.74           C  
ATOM   2392  O   SER B  72     134.125 106.487 143.085  1.00 33.74           O  
ATOM   2393  CB  SER B  72     131.249 105.787 142.981  1.00 33.74           C  
ATOM   2394  OG  SER B  72     131.270 105.420 141.616  1.00 33.74           O  
ATOM   2395  N   ALA B  73     134.376 104.278 142.731  1.00 30.78           N  
ATOM   2396  CA  ALA B  73     135.714 104.373 142.170  1.00 30.78           C  
ATOM   2397  C   ALA B  73     135.656 104.124 140.673  1.00 30.78           C  
ATOM   2398  O   ALA B  73     134.950 103.216 140.213  1.00 30.78           O  
ATOM   2399  CB  ALA B  73     136.661 103.373 142.825  1.00 30.78           C  
ATOM   2400  N   SER B  74     136.407 104.916 139.910  1.00 34.98           N  
ATOM   2401  CA  SER B  74     136.425 104.755 138.467  1.00 34.98           C  
ATOM   2402  C   SER B  74     137.861 104.770 137.974  1.00 34.98           C  
ATOM   2403  O   SER B  74     138.784 105.166 138.689  1.00 34.98           O  
ATOM   2404  CB  SER B  74     135.613 105.855 137.779  1.00 34.98           C  
ATOM   2405  OG  SER B  74     136.266 107.107 137.863  1.00 34.98           O  
ATOM   2406  N   GLN B  75     138.043 104.344 136.726  1.00 39.06           N  
ATOM   2407  CA  GLN B  75     139.377 104.273 136.153  1.00 39.06           C  
ATOM   2408  C   GLN B  75     139.824 105.608 135.584  1.00 39.06           C  
ATOM   2409  O   GLN B  75     140.908 105.687 134.996  1.00 39.06           O  
ATOM   2410  CB  GLN B  75     139.443 103.185 135.079  1.00 39.06           C  
ATOM   2411  CG  GLN B  75     138.585 103.440 133.866  1.00 39.06           C  
ATOM   2412  CD  GLN B  75     138.676 102.318 132.851  1.00 39.06           C  
ATOM   2413  OE1 GLN B  75     139.071 101.201 133.182  1.00 39.06           O  
ATOM   2414  NE2 GLN B  75     138.306 102.607 131.608  1.00 39.06           N  
ATOM   2415  N   ASP B  76     139.016 106.650 135.751  1.00 47.51           N  
ATOM   2416  CA  ASP B  76     139.392 108.015 135.423  1.00 47.51           C  
ATOM   2417  C   ASP B  76     140.306 108.614 136.484  1.00 47.51           C  
ATOM   2418  O   ASP B  76     140.582 109.817 136.460  1.00 47.51           O  
ATOM   2419  CB  ASP B  76     138.125 108.861 135.255  1.00 47.51           C  
ATOM   2420  CG  ASP B  76     138.414 110.334 135.070  1.00 47.51           C  
ATOM   2421  OD1 ASP B  76     139.394 110.667 134.371  1.00 47.51           O  
ATOM   2422  OD2 ASP B  76     137.655 111.160 135.619  1.00 47.51           O  
ATOM   2423  N   GLY B  77     140.803 107.790 137.401  1.00 41.87           N  
ATOM   2424  CA  GLY B  77     141.623 108.285 138.484  1.00 41.87           C  
ATOM   2425  C   GLY B  77     140.859 109.106 139.489  1.00 41.87           C  
ATOM   2426  O   GLY B  77     141.442 109.980 140.137  1.00 41.87           O  
ATOM   2427  N   LYS B  78     139.565 108.847 139.639  1.00 39.62           N  
ATOM   2428  CA  LYS B  78     138.735 109.579 140.577  1.00 39.62           C  
ATOM   2429  C   LYS B  78     137.909 108.621 141.419  1.00 39.62           C  
ATOM   2430  O   LYS B  78     137.336 107.640 140.916  1.00 39.62           O  
ATOM   2431  CB  LYS B  78     137.828 110.568 139.852  1.00 39.62           C  
ATOM   2432  CG  LYS B  78     138.593 111.637 139.102  1.00 39.62           C  
ATOM   2433  CD  LYS B  78     139.185 112.660 140.053  1.00 39.62           C  
ATOM   2434  CE  LYS B  78     140.177 113.568 139.354  1.00 39.62           C  
ATOM   2435  NZ  LYS B  78     139.527 114.574 138.487  1.00 39.62           N  
ATOM   2436  N   LEU B  79     137.858 108.936 142.708  1.00 39.09           N  
ATOM   2437  CA  LEU B  79     137.049 108.224 143.680  1.00 39.09           C  
ATOM   2438  C   LEU B  79     136.137 109.240 144.349  1.00 39.09           C  
ATOM   2439  O   LEU B  79     136.613 110.232 144.903  1.00 39.09           O  
ATOM   2440  CB  LEU B  79     137.949 107.530 144.693  1.00 39.09           C  
ATOM   2441  CG  LEU B  79     137.306 106.645 145.743  1.00 39.09           C  
ATOM   2442  CD1 LEU B  79     138.256 105.527 146.049  1.00 39.09           C  
ATOM   2443  CD2 LEU B  79     136.998 107.431 146.984  1.00 39.09           C  
ATOM   2444  N   ILE B  80     134.835 108.986 144.325  1.00 38.49           N  
ATOM   2445  CA  ILE B  80     133.844 109.969 144.737  1.00 38.49           C  
ATOM   2446  C   ILE B  80     133.039 109.429 145.905  1.00 38.49           C  
ATOM   2447  O   ILE B  80     132.577 108.284 145.877  1.00 38.49           O  
ATOM   2448  CB  ILE B  80     132.916 110.355 143.576  1.00 38.49           C  
ATOM   2449  CG1 ILE B  80     133.715 111.099 142.516  1.00 38.49           C  
ATOM   2450  CG2 ILE B  80     131.782 111.207 144.075  1.00 38.49           C  
ATOM   2451  CD1 ILE B  80     132.934 111.421 141.276  1.00 38.49           C  
ATOM   2452  N   ILE B  81     132.879 110.260 146.924  1.00 44.47           N  
ATOM   2453  CA  ILE B  81     131.975 110.003 148.029  1.00 44.47           C  
ATOM   2454  C   ILE B  81     130.724 110.833 147.795  1.00 44.47           C  
ATOM   2455  O   ILE B  81     130.787 112.073 147.783  1.00 44.47           O  
ATOM   2456  CB  ILE B  81     132.625 110.333 149.376  1.00 44.47           C  
ATOM   2457  CG1 ILE B  81     133.880 109.489 149.548  1.00 44.47           C  
ATOM   2458  CG2 ILE B  81     131.666 110.037 150.487  1.00 44.47           C  
ATOM   2459  CD1 ILE B  81     134.714 109.861 150.730  1.00 44.47           C  
ATOM   2460  N   TRP B  82     129.604 110.128 147.630  1.00 40.51           N  
ATOM   2461  CA  TRP B  82     128.301 110.648 147.245  1.00 40.51           C  
ATOM   2462  C   TRP B  82     127.357 110.662 148.437  1.00 40.51           C  
ATOM   2463  O   TRP B  82     127.395 109.765 149.284  1.00 40.51           O  
ATOM   2464  CB  TRP B  82     127.635 109.765 146.192  1.00 40.51           C  
ATOM   2465  CG  TRP B  82     128.304 109.619 144.890  1.00 40.51           C  
ATOM   2466  CD1 TRP B  82     129.264 108.718 144.563  1.00 40.51           C  
ATOM   2467  CD2 TRP B  82     127.999 110.334 143.694  1.00 40.51           C  
ATOM   2468  NE1 TRP B  82     129.609 108.852 143.246  1.00 40.51           N  
ATOM   2469  CE2 TRP B  82     128.841 109.837 142.688  1.00 40.51           C  
ATOM   2470  CE3 TRP B  82     127.103 111.354 143.379  1.00 40.51           C  
ATOM   2471  CZ2 TRP B  82     128.822 110.329 141.395  1.00 40.51           C  
ATOM   2472  CZ3 TRP B  82     127.092 111.846 142.095  1.00 40.51           C  
ATOM   2473  CH2 TRP B  82     127.940 111.329 141.118  1.00 40.51           C  
ATOM   2474  N   ASP B  83     126.471 111.655 148.458  1.00 45.04           N  
ATOM   2475  CA  ASP B  83     125.333 111.684 149.368  1.00 45.04           C  
ATOM   2476  C   ASP B  83     124.126 111.145 148.608  1.00 45.04           C  
ATOM   2477  O   ASP B  83     123.578 111.824 147.734  1.00 45.04           O  
ATOM   2478  CB  ASP B  83     125.085 113.098 149.883  1.00 45.04           C  
ATOM   2479  CG  ASP B  83     123.943 113.169 150.876  1.00 45.04           C  
ATOM   2480  OD1 ASP B  83     123.362 112.113 151.198  1.00 45.04           O  
ATOM   2481  OD2 ASP B  83     123.625 114.284 151.338  1.00 45.04           O  
ATOM   2482  N   SER B  84     123.718 109.920 148.941  1.00 42.84           N  
ATOM   2483  CA  SER B  84     122.692 109.219 148.178  1.00 42.84           C  
ATOM   2484  C   SER B  84     121.313 109.856 148.277  1.00 42.84           C  
ATOM   2485  O   SER B  84     120.458 109.570 147.433  1.00 42.84           O  
ATOM   2486  CB  SER B  84     122.620 107.770 148.644  1.00 42.84           C  
ATOM   2487  OG  SER B  84     122.200 107.690 149.992  1.00 42.84           O  
ATOM   2488  N   TYR B  85     121.071 110.709 149.268  1.00 46.61           N  
ATOM   2489  CA  TYR B  85     119.733 111.251 149.463  1.00 46.61           C  
ATOM   2490  C   TYR B  85     119.436 112.464 148.593  1.00 46.61           C  
ATOM   2491  O   TYR B  85     118.261 112.767 148.367  1.00 46.61           O  
ATOM   2492  CB  TYR B  85     119.522 111.629 150.932  1.00 46.61           C  
ATOM   2493  CG  TYR B  85     119.303 110.471 151.887  1.00 46.61           C  
ATOM   2494  CD1 TYR B  85     119.040 109.191 151.425  1.00 46.61           C  
ATOM   2495  CD2 TYR B  85     119.363 110.665 153.258  1.00 46.61           C  
ATOM   2496  CE1 TYR B  85     118.838 108.147 152.299  1.00 46.61           C  
ATOM   2497  CE2 TYR B  85     119.168 109.625 154.136  1.00 46.61           C  
ATOM   2498  CZ  TYR B  85     118.905 108.369 153.653  1.00 46.61           C  
ATOM   2499  OH  TYR B  85     118.710 107.331 154.533  1.00 46.61           O  
ATOM   2500  N   THR B  86     120.456 113.163 148.102  1.00 48.25           N  
ATOM   2501  CA  THR B  86     120.241 114.369 147.315  1.00 48.25           C  
ATOM   2502  C   THR B  86     120.976 114.389 145.983  1.00 48.25           C  
ATOM   2503  O   THR B  86     120.717 115.289 145.178  1.00 48.25           O  
ATOM   2504  CB  THR B  86     120.654 115.608 148.119  1.00 48.25           C  
ATOM   2505  OG1 THR B  86     122.057 115.553 148.404  1.00 48.25           O  
ATOM   2506  CG2 THR B  86     119.882 115.666 149.421  1.00 48.25           C  
ATOM   2507  N   THR B  87     121.882 113.450 145.730  1.00 41.34           N  
ATOM   2508  CA  THR B  87     122.805 113.410 144.599  1.00 41.34           C  
ATOM   2509  C   THR B  87     123.943 114.387 144.838  1.00 41.34           C  
ATOM   2510  O   THR B  87     124.790 114.553 143.955  1.00 41.34           O  
ATOM   2511  CB  THR B  87     122.163 113.732 143.241  1.00 41.34           C  
ATOM   2512  OG1 THR B  87     121.940 115.143 143.135  1.00 41.34           O  
ATOM   2513  CG2 THR B  87     120.858 112.983 143.059  1.00 41.34           C  
ATOM   2514  N   ASN B  88     123.994 115.038 145.996  1.00 47.87           N  
ATOM   2515  CA  ASN B  88     125.101 115.929 146.292  1.00 47.87           C  
ATOM   2516  C   ASN B  88     126.390 115.128 146.355  1.00 47.87           C  
ATOM   2517  O   ASN B  88     126.405 113.981 146.809  1.00 47.87           O  
ATOM   2518  CB  ASN B  88     124.869 116.648 147.618  1.00 47.87           C  
ATOM   2519  CG  ASN B  88     123.762 117.669 147.543  1.00 47.87           C  
ATOM   2520  OD1 ASN B  88     123.437 118.178 146.471  1.00 47.87           O  
ATOM   2521  ND2 ASN B  88     123.178 117.983 148.690  1.00 47.87           N  
ATOM   2522  N   LYS B  89     127.475 115.733 145.894  1.00 45.30           N  
ATOM   2523  CA  LYS B  89     128.786 115.123 146.020  1.00 45.30           C  
ATOM   2524  C   LYS B  89     129.450 115.633 147.287  1.00 45.30           C  
ATOM   2525  O   LYS B  89     129.489 116.841 147.537  1.00 45.30           O  
ATOM   2526  CB  LYS B  89     129.650 115.430 144.802  1.00 45.30           C  
ATOM   2527  CG  LYS B  89     129.182 114.755 143.539  1.00 45.30           C  
ATOM   2528  CD  LYS B  89     130.096 115.070 142.385  1.00 45.30           C  
ATOM   2529  CE  LYS B  89     129.730 114.261 141.169  1.00 45.30           C  
ATOM   2530  NZ  LYS B  89     128.462 114.718 140.553  1.00 45.30           N  
ATOM   2531  N   VAL B  90     129.969 114.706 148.078  1.00 44.93           N  
ATOM   2532  CA  VAL B  90     130.683 115.054 149.294  1.00 44.93           C  
ATOM   2533  C   VAL B  90     132.156 115.271 149.014  1.00 44.93           C  
ATOM   2534  O   VAL B  90     132.726 116.298 149.390  1.00 44.93           O  
ATOM   2535  CB  VAL B  90     130.469 113.959 150.360  1.00 44.93           C  
ATOM   2536  CG1 VAL B  90     131.340 114.212 151.570  1.00 44.93           C  
ATOM   2537  CG2 VAL B  90     129.021 113.898 150.766  1.00 44.93           C  
ATOM   2538  N   HIS B  91     132.798 114.312 148.355  1.00 45.20           N  
ATOM   2539  CA  HIS B  91     134.251 114.355 148.242  1.00 45.20           C  
ATOM   2540  C   HIS B  91     134.694 113.791 146.902  1.00 45.20           C  
ATOM   2541  O   HIS B  91     134.278 112.697 146.524  1.00 45.20           O  
ATOM   2542  CB  HIS B  91     134.903 113.574 149.385  1.00 45.20           C  
ATOM   2543  CG  HIS B  91     135.325 114.424 150.542  1.00 45.20           C  
ATOM   2544  ND1 HIS B  91     136.031 115.596 150.388  1.00 45.20           N  
ATOM   2545  CD2 HIS B  91     135.148 114.263 151.874  1.00 45.20           C  
ATOM   2546  CE1 HIS B  91     136.268 116.122 151.577  1.00 45.20           C  
ATOM   2547  NE2 HIS B  91     135.743 115.332 152.495  1.00 45.20           N  
ATOM   2548  N   ALA B  92     135.530 114.535 146.188  1.00 41.98           N  
ATOM   2549  CA  ALA B  92     136.233 114.024 145.020  1.00 41.98           C  
ATOM   2550  C   ALA B  92     137.692 113.808 145.386  1.00 41.98           C  
ATOM   2551  O   ALA B  92     138.354 114.729 145.875  1.00 41.98           O  
ATOM   2552  CB  ALA B  92     136.117 114.982 143.837  1.00 41.98           C  
ATOM   2553  N   ILE B  93     138.189 112.598 145.150  1.00 39.48           N  
ATOM   2554  CA  ILE B  93     139.553 112.232 145.506  1.00 39.48           C  
ATOM   2555  C   ILE B  93     140.314 111.835 144.248  1.00 39.48           C  
ATOM   2556  O   ILE B  93     139.974 110.822 143.613  1.00 39.48           O  
ATOM   2557  CB  ILE B  93     139.559 111.093 146.533  1.00 39.48           C  
ATOM   2558  CG1 ILE B  93     138.793 111.524 147.780  1.00 39.48           C  
ATOM   2559  CG2 ILE B  93     140.976 110.737 146.910  1.00 39.48           C  
ATOM   2560  CD1 ILE B  93     138.548 110.415 148.769  1.00 39.48           C  
ATOM   2561  N   PRO B  94     141.314 112.610 143.832  1.00 39.70           N  
ATOM   2562  CA  PRO B  94     142.229 112.133 142.794  1.00 39.70           C  
ATOM   2563  C   PRO B  94     143.104 111.016 143.333  1.00 39.70           C  
ATOM   2564  O   PRO B  94     143.505 111.026 144.499  1.00 39.70           O  
ATOM   2565  CB  PRO B  94     143.052 113.377 142.443  1.00 39.70           C  
ATOM   2566  CG  PRO B  94     142.242 114.528 142.925  1.00 39.70           C  
ATOM   2567  CD  PRO B  94     141.544 114.027 144.145  1.00 39.70           C  
ATOM   2568  N   LEU B  95     143.395 110.048 142.476  1.00 38.78           N  
ATOM   2569  CA  LEU B  95     144.216 108.908 142.844  1.00 38.78           C  
ATOM   2570  C   LEU B  95     145.624 109.042 142.280  1.00 38.78           C  
ATOM   2571  O   LEU B  95     145.851 109.720 141.274  1.00 38.78           O  
ATOM   2572  CB  LEU B  95     143.584 107.612 142.342  1.00 38.78           C  
ATOM   2573  CG  LEU B  95     142.159 107.344 142.809  1.00 38.78           C  
ATOM   2574  CD1 LEU B  95     141.662 106.057 142.211  1.00 38.78           C  
ATOM   2575  CD2 LEU B  95     142.098 107.282 144.309  1.00 38.78           C  
ATOM   2576  N   ARG B  96     146.572 108.380 142.945  1.00 45.42           N  
ATOM   2577  CA  ARG B  96     147.930 108.310 142.427  1.00 45.42           C  
ATOM   2578  C   ARG B  96     148.020 107.396 141.217  1.00 45.42           C  
ATOM   2579  O   ARG B  96     148.944 107.539 140.410  1.00 45.42           O  
ATOM   2580  CB  ARG B  96     148.882 107.798 143.506  1.00 45.42           C  
ATOM   2581  CG  ARG B  96     149.093 108.722 144.688  1.00 45.42           C  
ATOM   2582  CD  ARG B  96     150.215 108.180 145.562  1.00 45.42           C  
ATOM   2583  NE  ARG B  96     150.357 108.892 146.828  1.00 45.42           N  
ATOM   2584  CZ  ARG B  96     150.955 110.070 146.960  1.00 45.42           C  
ATOM   2585  NH1 ARG B  96     151.459 110.685 145.899  1.00 45.42           N  
ATOM   2586  NH2 ARG B  96     151.042 110.639 148.154  1.00 45.42           N  
ATOM   2587  N   SER B  97     147.079 106.465 141.081  1.00 41.18           N  
ATOM   2588  CA  SER B  97     147.038 105.524 139.970  1.00 41.18           C  
ATOM   2589  C   SER B  97     145.589 105.373 139.548  1.00 41.18           C  
ATOM   2590  O   SER B  97     144.741 104.999 140.363  1.00 41.18           O  
ATOM   2591  CB  SER B  97     147.626 104.169 140.363  1.00 41.18           C  
ATOM   2592  OG  SER B  97     147.510 103.237 139.305  1.00 41.18           O  
ATOM   2593  N   SER B  98     145.308 105.651 138.279  1.00 40.09           N  
ATOM   2594  CA  SER B  98     143.937 105.643 137.798  1.00 40.09           C  
ATOM   2595  C   SER B  98     143.367 104.245 137.617  1.00 40.09           C  
ATOM   2596  O   SER B  98     142.155 104.113 137.434  1.00 40.09           O  
ATOM   2597  CB  SER B  98     143.850 106.400 136.475  1.00 40.09           C  
ATOM   2598  OG  SER B  98     144.553 105.725 135.448  1.00 40.09           O  
ATOM   2599  N   TRP B  99     144.196 103.207 137.657  1.00 42.74           N  
ATOM   2600  CA  TRP B  99     143.747 101.850 137.352  1.00 42.74           C  
ATOM   2601  C   TRP B  99     143.229 101.171 138.619  1.00 42.74           C  
ATOM   2602  O   TRP B  99     143.831 100.254 139.174  1.00 42.74           O  
ATOM   2603  CB  TRP B  99     144.871 101.065 136.698  1.00 42.74           C  
ATOM   2604  CG  TRP B  99     145.418 101.777 135.516  1.00 42.74           C  
ATOM   2605  CD1 TRP B  99     146.611 102.423 135.425  1.00 42.74           C  
ATOM   2606  CD2 TRP B  99     144.763 101.964 134.259  1.00 42.74           C  
ATOM   2607  NE1 TRP B  99     146.753 102.979 134.180  1.00 42.74           N  
ATOM   2608  CE2 TRP B  99     145.627 102.714 133.446  1.00 42.74           C  
ATOM   2609  CE3 TRP B  99     143.531 101.563 133.741  1.00 42.74           C  
ATOM   2610  CZ2 TRP B  99     145.302 103.068 132.143  1.00 42.74           C  
ATOM   2611  CZ3 TRP B  99     143.211 101.915 132.447  1.00 42.74           C  
ATOM   2612  CH2 TRP B  99     144.092 102.659 131.663  1.00 42.74           C  
ATOM   2613  N   VAL B 100     142.080 101.657 139.074  1.00 37.81           N  
ATOM   2614  CA  VAL B 100     141.454 101.197 140.307  1.00 37.81           C  
ATOM   2615  C   VAL B 100     140.374 100.183 139.962  1.00 37.81           C  
ATOM   2616  O   VAL B 100     139.622 100.360 138.996  1.00 37.81           O  
ATOM   2617  CB  VAL B 100     140.875 102.382 141.102  1.00 37.81           C  
ATOM   2618  CG1 VAL B 100     139.723 103.007 140.369  1.00 37.81           C  
ATOM   2619  CG2 VAL B 100     140.435 101.938 142.459  1.00 37.81           C  
ATOM   2620  N   MET B 101     140.300  99.112 140.753  1.00 39.29           N  
ATOM   2621  CA  MET B 101     139.272  98.097 140.603  1.00 39.29           C  
ATOM   2622  C   MET B 101     138.485  97.834 141.877  1.00 39.29           C  
ATOM   2623  O   MET B 101     137.486  97.110 141.818  1.00 39.29           O  
ATOM   2624  CB  MET B 101     139.886  96.775 140.125  1.00 39.29           C  
ATOM   2625  CG  MET B 101     140.355  96.802 138.687  1.00 39.29           C  
ATOM   2626  SD  MET B 101     140.586  95.164 137.980  1.00 39.29           S  
ATOM   2627  CE  MET B 101     142.040  94.627 138.860  1.00 39.29           C  
ATOM   2628  N   THR B 102     138.896  98.385 143.016  1.00 41.32           N  
ATOM   2629  CA  THR B 102     138.222  98.151 144.282  1.00 41.32           C  
ATOM   2630  C   THR B 102     138.079  99.460 145.039  1.00 41.32           C  
ATOM   2631  O   THR B 102     138.834 100.412 144.830  1.00 41.32           O  
ATOM   2632  CB  THR B 102     138.980  97.144 145.147  1.00 41.32           C  
ATOM   2633  OG1 THR B 102     138.186  96.807 146.288  1.00 41.32           O  
ATOM   2634  CG2 THR B 102     140.310  97.722 145.614  1.00 41.32           C  
ATOM   2635  N   CYS B 103     137.096  99.491 145.934  1.00 38.88           N  
ATOM   2636  CA  CYS B 103     136.891 100.623 146.821  1.00 38.88           C  
ATOM   2637  C   CYS B 103     136.173 100.128 148.065  1.00 38.88           C  
ATOM   2638  O   CYS B 103     135.568  99.054 148.068  1.00 38.88           O  
ATOM   2639  CB  CYS B 103     136.095 101.739 146.146  1.00 38.88           C  
ATOM   2640  SG  CYS B 103     134.417 101.284 145.700  1.00 38.88           S  
ATOM   2641  N   ALA B 104     136.258 100.916 149.132  1.00 38.51           N  
ATOM   2642  CA  ALA B 104     135.573 100.565 150.364  1.00 38.51           C  
ATOM   2643  C   ALA B 104     135.339 101.812 151.196  1.00 38.51           C  
ATOM   2644  O   ALA B 104     136.140 102.748 151.179  1.00 38.51           O  
ATOM   2645  CB  ALA B 104     136.373  99.548 151.175  1.00 38.51           C  
ATOM   2646  N   TYR B 105     134.231 101.803 151.927  1.00 41.04           N  
ATOM   2647  CA  TYR B 105     133.922 102.815 152.924  1.00 41.04           C  
ATOM   2648  C   TYR B 105     133.977 102.142 154.285  1.00 41.04           C  
ATOM   2649  O   TYR B 105     133.311 101.125 154.505  1.00 41.04           O  
ATOM   2650  CB  TYR B 105     132.544 103.431 152.677  1.00 41.04           C  
ATOM   2651  CG  TYR B 105     132.288 104.731 153.399  1.00 41.04           C  
ATOM   2652  CD1 TYR B 105     132.750 105.931 152.891  1.00 41.04           C  
ATOM   2653  CD2 TYR B 105     131.574 104.759 154.580  1.00 41.04           C  
ATOM   2654  CE1 TYR B 105     132.518 107.118 153.539  1.00 41.04           C  
ATOM   2655  CE2 TYR B 105     131.333 105.944 155.237  1.00 41.04           C  
ATOM   2656  CZ  TYR B 105     131.809 107.124 154.712  1.00 41.04           C  
ATOM   2657  OH  TYR B 105     131.577 108.315 155.364  1.00 41.04           O  
ATOM   2658  N   ALA B 106     134.765 102.704 155.191  1.00 42.59           N  
ATOM   2659  CA  ALA B 106     134.906 102.112 156.505  1.00 42.59           C  
ATOM   2660  C   ALA B 106     133.568 102.134 157.239  1.00 42.59           C  
ATOM   2661  O   ALA B 106     132.739 103.018 157.010  1.00 42.59           O  
ATOM   2662  CB  ALA B 106     135.960 102.853 157.314  1.00 42.59           C  
ATOM   2663  N   PRO B 107     133.331 101.170 158.130  1.00 44.74           N  
ATOM   2664  CA  PRO B 107     132.059 101.156 158.864  1.00 44.74           C  
ATOM   2665  C   PRO B 107     131.847 102.390 159.716  1.00 44.74           C  
ATOM   2666  O   PRO B 107     130.695 102.732 160.010  1.00 44.74           O  
ATOM   2667  CB  PRO B 107     132.167  99.890 159.724  1.00 44.74           C  
ATOM   2668  CG  PRO B 107     133.624  99.664 159.877  1.00 44.74           C  
ATOM   2669  CD  PRO B 107     134.249 100.121 158.601  1.00 44.74           C  
ATOM   2670  N   SER B 108     132.918 103.067 160.126  1.00 44.99           N  
ATOM   2671  CA  SER B 108     132.814 104.294 160.899  1.00 44.99           C  
ATOM   2672  C   SER B 108     132.840 105.546 160.035  1.00 44.99           C  
ATOM   2673  O   SER B 108     132.487 106.624 160.525  1.00 44.99           O  
ATOM   2674  CB  SER B 108     133.950 104.365 161.919  1.00 44.99           C  
ATOM   2675  OG  SER B 108     135.190 104.593 161.276  1.00 44.99           O  
ATOM   2676  N   GLY B 109     133.244 105.435 158.772  1.00 42.50           N  
ATOM   2677  CA  GLY B 109     133.334 106.578 157.890  1.00 42.50           C  
ATOM   2678  C   GLY B 109     134.600 107.394 158.005  1.00 42.50           C  
ATOM   2679  O   GLY B 109     134.713 108.423 157.328  1.00 42.50           O  
ATOM   2680  N   ASN B 110     135.559 106.974 158.828  1.00 48.37           N  
ATOM   2681  CA  ASN B 110     136.798 107.730 158.967  1.00 48.37           C  
ATOM   2682  C   ASN B 110     137.749 107.511 157.797  1.00 48.37           C  
ATOM   2683  O   ASN B 110     138.534 108.408 157.472  1.00 48.37           O  
ATOM   2684  CB  ASN B 110     137.494 107.359 160.276  1.00 48.37           C  
ATOM   2685  CG  ASN B 110     136.800 107.938 161.487  1.00 48.37           C  
ATOM   2686  OD1 ASN B 110     135.989 108.857 161.374  1.00 48.37           O  
ATOM   2687  ND2 ASN B 110     137.118 107.406 162.658  1.00 48.37           N  
ATOM   2688  N   TYR B 111     137.702 106.345 157.157  1.00 43.29           N  
ATOM   2689  CA  TYR B 111     138.753 105.920 156.246  1.00 43.29           C  
ATOM   2690  C   TYR B 111     138.126 105.350 154.983  1.00 43.29           C  
ATOM   2691  O   TYR B 111     137.042 104.763 155.021  1.00 43.29           O  
ATOM   2692  CB  TYR B 111     139.664 104.871 156.881  1.00 43.29           C  
ATOM   2693  CG  TYR B 111     140.346 105.323 158.147  1.00 43.29           C  
ATOM   2694  CD1 TYR B 111     141.432 106.178 158.104  1.00 43.29           C  
ATOM   2695  CD2 TYR B 111     139.910 104.883 159.386  1.00 43.29           C  
ATOM   2696  CE1 TYR B 111     142.062 106.591 159.258  1.00 43.29           C  
ATOM   2697  CE2 TYR B 111     140.533 105.289 160.546  1.00 43.29           C  
ATOM   2698  CZ  TYR B 111     141.609 106.142 160.479  1.00 43.29           C  
ATOM   2699  OH  TYR B 111     142.232 106.548 161.638  1.00 43.29           O  
ATOM   2700  N   VAL B 112     138.820 105.527 153.860  1.00 38.61           N  
ATOM   2701  CA  VAL B 112     138.387 104.994 152.574  1.00 38.61           C  
ATOM   2702  C   VAL B 112     139.545 104.248 151.933  1.00 38.61           C  
ATOM   2703  O   VAL B 112     140.662 104.768 151.868  1.00 38.61           O  
ATOM   2704  CB  VAL B 112     137.885 106.106 151.640  1.00 38.61           C  
ATOM   2705  CG1 VAL B 112     137.494 105.542 150.303  1.00 38.61           C  
ATOM   2706  CG2 VAL B 112     136.721 106.792 152.262  1.00 38.61           C  
ATOM   2707  N   ALA B 113     139.278 103.047 151.439  1.00 37.84           N  
ATOM   2708  CA  ALA B 113     140.281 102.225 150.784  1.00 37.84           C  
ATOM   2709  C   ALA B 113     140.017 102.147 149.289  1.00 37.84           C  
ATOM   2710  O   ALA B 113     138.868 102.159 148.841  1.00 37.84           O  
ATOM   2711  CB  ALA B 113     140.306 100.816 151.364  1.00 37.84           C  
ATOM   2712  N   CYS B 114     141.096 102.063 148.517  1.00 39.99           N  
ATOM   2713  CA  CYS B 114     140.962 101.797 147.092  1.00 39.99           C  
ATOM   2714  C   CYS B 114     142.289 101.294 146.554  1.00 39.99           C  
ATOM   2715  O   CYS B 114     143.323 101.391 147.213  1.00 39.99           O  
ATOM   2716  CB  CYS B 114     140.507 103.037 146.322  1.00 39.99           C  
ATOM   2717  SG  CYS B 114     141.689 104.389 146.313  1.00 39.99           S  
ATOM   2718  N   GLY B 115     142.230 100.678 145.383  1.00 47.33           N  
ATOM   2719  CA  GLY B 115     143.435 100.219 144.727  1.00 47.33           C  
ATOM   2720  C   GLY B 115     143.097  99.438 143.481  1.00 47.33           C  
ATOM   2721  O   GLY B 115     141.935  99.299 143.097  1.00 47.33           O  
ATOM   2722  N   GLY B 116     144.145  98.923 142.853  1.00 42.17           N  
ATOM   2723  CA  GLY B 116     143.978  98.240 141.592  1.00 42.17           C  
ATOM   2724  C   GLY B 116     145.286  97.806 140.973  1.00 42.17           C  
ATOM   2725  O   GLY B 116     146.084  97.114 141.610  1.00 42.17           O  
ATOM   2726  N   LEU B 117     145.524  98.214 139.727  1.00 43.16           N  
ATOM   2727  CA  LEU B 117     146.696  97.764 138.985  1.00 43.16           C  
ATOM   2728  C   LEU B 117     147.912  98.611 139.363  1.00 43.16           C  
ATOM   2729  O   LEU B 117     148.570  99.240 138.536  1.00 43.16           O  
ATOM   2730  CB  LEU B 117     146.426  97.822 137.490  1.00 43.16           C  
ATOM   2731  CG  LEU B 117     145.226  97.031 136.996  1.00 43.16           C  
ATOM   2732  CD1 LEU B 117     145.059  97.216 135.510  1.00 43.16           C  
ATOM   2733  CD2 LEU B 117     145.403  95.585 137.339  1.00 43.16           C  
ATOM   2734  N   ASP B 118     148.187  98.611 140.658  1.00 43.21           N  
ATOM   2735  CA  ASP B 118     149.382  99.226 141.205  1.00 43.21           C  
ATOM   2736  C   ASP B 118     149.962  98.400 142.340  1.00 43.21           C  
ATOM   2737  O   ASP B 118     151.015  98.762 142.873  1.00 43.21           O  
ATOM   2738  CB  ASP B 118     149.080 100.651 141.696  1.00 43.21           C  
ATOM   2739  CG  ASP B 118     147.979 100.690 142.731  1.00 43.21           C  
ATOM   2740  OD1 ASP B 118     147.463  99.611 143.092  1.00 43.21           O  
ATOM   2741  OD2 ASP B 118     147.624 101.800 143.182  1.00 43.21           O  
ATOM   2742  N   ASN B 119     149.305  97.310 142.727  1.00 43.81           N  
ATOM   2743  CA  ASN B 119     149.740  96.433 143.804  1.00 43.81           C  
ATOM   2744  C   ASN B 119     149.880  97.177 145.124  1.00 43.81           C  
ATOM   2745  O   ASN B 119     150.566  96.708 146.037  1.00 43.81           O  
ATOM   2746  CB  ASN B 119     151.052  95.741 143.438  1.00 43.81           C  
ATOM   2747  CG  ASN B 119     150.985  95.057 142.089  1.00 43.81           C  
ATOM   2748  OD1 ASN B 119     150.005  95.202 141.359  1.00 43.81           O  
ATOM   2749  ND2 ASN B 119     152.028  94.313 141.746  1.00 43.81           N  
ATOM   2750  N   ILE B 120     149.229  98.332 145.240  1.00 42.76           N  
ATOM   2751  CA  ILE B 120     149.249  99.141 146.451  1.00 42.76           C  
ATOM   2752  C   ILE B 120     147.815  99.511 146.788  1.00 42.76           C  
ATOM   2753  O   ILE B 120     147.074  99.989 145.923  1.00 42.76           O  
ATOM   2754  CB  ILE B 120     150.118 100.403 146.289  1.00 42.76           C  
ATOM   2755  CG1 ILE B 120     151.580 100.006 146.065  1.00 42.76           C  
ATOM   2756  CG2 ILE B 120     149.996 101.300 147.511  1.00 42.76           C  
ATOM   2757  CD1 ILE B 120     152.492 101.155 145.705  1.00 42.76           C  
ATOM   2758  N   CYS B 121     147.428  99.294 148.038  1.00 42.07           N  
ATOM   2759  CA  CYS B 121     146.114  99.681 148.535  1.00 42.07           C  
ATOM   2760  C   CYS B 121     146.244 101.014 149.267  1.00 42.07           C  
ATOM   2761  O   CYS B 121     146.898 101.097 150.310  1.00 42.07           O  
ATOM   2762  CB  CYS B 121     145.544  98.597 149.444  1.00 42.07           C  
ATOM   2763  SG  CYS B 121     143.914  98.954 150.094  1.00 42.07           S  
ATOM   2764  N   SER B 122     145.647 102.060 148.702  1.00 40.85           N  
ATOM   2765  CA  SER B 122     145.739 103.404 149.250  1.00 40.85           C  
ATOM   2766  C   SER B 122     144.562 103.657 150.182  1.00 40.85           C  
ATOM   2767  O   SER B 122     143.405 103.410 149.818  1.00 40.85           O  
ATOM   2768  CB  SER B 122     145.755 104.441 148.130  1.00 40.85           C  
ATOM   2769  OG  SER B 122     146.904 104.301 147.317  1.00 40.85           O  
ATOM   2770  N   ILE B 123     144.867 104.143 151.383  1.00 40.43           N  
ATOM   2771  CA  ILE B 123     143.883 104.452 152.408  1.00 40.43           C  
ATOM   2772  C   ILE B 123     143.910 105.949 152.663  1.00 40.43           C  
ATOM   2773  O   ILE B 123     144.935 106.494 153.102  1.00 40.43           O  
ATOM   2774  CB  ILE B 123     144.148 103.666 153.697  1.00 40.43           C  
ATOM   2775  CG1 ILE B 123     144.245 102.178 153.376  1.00 40.43           C  
ATOM   2776  CG2 ILE B 123     143.074 103.945 154.716  1.00 40.43           C  
ATOM   2777  CD1 ILE B 123     143.056 101.636 152.681  1.00 40.43           C  
ATOM   2778  N   TYR B 124     142.771 106.591 152.411  1.00 41.07           N  
ATOM   2779  CA  TYR B 124     142.562 108.021 152.540  1.00 41.07           C  
ATOM   2780  C   TYR B 124     141.818 108.325 153.833  1.00 41.07           C  
ATOM   2781  O   TYR B 124     140.907 107.587 154.224  1.00 41.07           O  
ATOM   2782  CB  TYR B 124     141.749 108.543 151.356  1.00 41.07           C  
ATOM   2783  CG  TYR B 124     142.435 108.427 150.020  1.00 41.07           C  
ATOM   2784  CD1 TYR B 124     142.308 107.282 149.257  1.00 41.07           C  
ATOM   2785  CD2 TYR B 124     143.198 109.465 149.513  1.00 41.07           C  
ATOM   2786  CE1 TYR B 124     142.928 107.167 148.036  1.00 41.07           C  
ATOM   2787  CE2 TYR B 124     143.819 109.360 148.290  1.00 41.07           C  
ATOM   2788  CZ  TYR B 124     143.684 108.209 147.557  1.00 41.07           C  
ATOM   2789  OH  TYR B 124     144.309 108.110 146.336  1.00 41.07           O  
ATOM   2790  N   ASN B 125     142.199 109.426 154.477  1.00 45.99           N  
ATOM   2791  CA  ASN B 125     141.593 109.879 155.722  1.00 45.99           C  
ATOM   2792  C   ASN B 125     140.636 111.025 155.423  1.00 45.99           C  
ATOM   2793  O   ASN B 125     141.059 112.083 154.946  1.00 45.99           O  
ATOM   2794  CB  ASN B 125     142.666 110.320 156.712  1.00 45.99           C  
ATOM   2795  CG  ASN B 125     142.108 110.609 158.086  1.00 45.99           C  
ATOM   2796  OD1 ASN B 125     140.912 110.853 158.247  1.00 45.99           O  
ATOM   2797  ND2 ASN B 125     142.973 110.574 159.091  1.00 45.99           N  
ATOM   2798  N   LEU B 126     139.351 110.811 155.698  1.00 43.95           N  
ATOM   2799  CA  LEU B 126     138.316 111.771 155.343  1.00 43.95           C  
ATOM   2800  C   LEU B 126     138.063 112.831 156.404  1.00 43.95           C  
ATOM   2801  O   LEU B 126     137.415 113.837 156.098  1.00 43.95           O  
ATOM   2802  CB  LEU B 126     136.989 111.058 155.095  1.00 43.95           C  
ATOM   2803  CG  LEU B 126     136.918 109.954 154.056  1.00 43.95           C  
ATOM   2804  CD1 LEU B 126     135.503 109.438 154.048  1.00 43.95           C  
ATOM   2805  CD2 LEU B 126     137.337 110.454 152.702  1.00 43.95           C  
ATOM   2806  N   LYS B 127     138.543 112.643 157.631  1.00 48.37           N  
ATOM   2807  CA  LYS B 127     138.234 113.550 158.738  1.00 48.37           C  
ATOM   2808  C   LYS B 127     139.528 114.050 159.368  1.00 48.37           C  
ATOM   2809  O   LYS B 127     140.075 113.421 160.278  1.00 48.37           O  
ATOM   2810  CB  LYS B 127     137.341 112.863 159.761  1.00 48.37           C  
ATOM   2811  CG  LYS B 127     135.955 112.541 159.234  1.00 48.37           C  
ATOM   2812  CD  LYS B 127     135.066 111.947 160.312  1.00 48.37           C  
ATOM   2813  CE  LYS B 127     133.703 111.573 159.760  1.00 48.37           C  
ATOM   2814  NZ  LYS B 127     132.819 110.981 160.796  1.00 48.37           N  
ATOM   2815  N   THR B 128     140.011 115.185 158.877  1.00 62.02           N  
ATOM   2816  CA  THR B 128     141.249 115.789 159.333  1.00 62.02           C  
ATOM   2817  C   THR B 128     140.984 117.210 159.809  1.00 62.02           C  
ATOM   2818  O   THR B 128     139.960 117.816 159.484  1.00 62.02           O  
ATOM   2819  CB  THR B 128     142.297 115.814 158.218  1.00 62.02           C  
ATOM   2820  OG1 THR B 128     141.833 116.634 157.139  1.00 62.02           O  
ATOM   2821  CG2 THR B 128     142.562 114.420 157.710  1.00 62.02           C  
ATOM   2822  N   ARG B 129     141.929 117.740 160.587  1.00 82.17           N  
ATOM   2823  CA  ARG B 129     141.851 119.142 160.972  1.00 82.17           C  
ATOM   2824  C   ARG B 129     142.278 120.046 159.826  1.00 82.17           C  
ATOM   2825  O   ARG B 129     141.856 121.206 159.765  1.00 82.17           O  
ATOM   2826  CB  ARG B 129     142.705 119.399 162.214  1.00 82.17           C  
ATOM   2827  CG  ARG B 129     144.177 119.084 162.048  1.00 82.17           C  
ATOM   2828  CD  ARG B 129     144.923 119.310 163.350  1.00 82.17           C  
ATOM   2829  NE  ARG B 129     146.359 119.080 163.222  1.00 82.17           N  
ATOM   2830  CZ  ARG B 129     147.239 119.276 164.200  1.00 82.17           C  
ATOM   2831  NH1 ARG B 129     146.834 119.710 165.387  1.00 82.17           N  
ATOM   2832  NH2 ARG B 129     148.527 119.038 163.990  1.00 82.17           N  
ATOM   2833  N   GLU B 130     143.104 119.534 158.912  1.00 79.15           N  
ATOM   2834  CA  GLU B 130     143.431 120.297 157.716  1.00 79.15           C  
ATOM   2835  C   GLU B 130     142.202 120.489 156.844  1.00 79.15           C  
ATOM   2836  O   GLU B 130     142.103 121.486 156.123  1.00 79.15           O  
ATOM   2837  CB  GLU B 130     144.533 119.599 156.919  1.00 79.15           C  
ATOM   2838  CG  GLU B 130     145.896 119.580 157.597  1.00 79.15           C  
ATOM   2839  CD  GLU B 130     146.022 118.500 158.652  1.00 79.15           C  
ATOM   2840  OE1 GLU B 130     145.061 117.726 158.834  1.00 79.15           O  
ATOM   2841  OE2 GLU B 130     147.089 118.422 159.297  1.00 79.15           O  
ATOM   2842  N   GLY B 131     141.277 119.535 156.870  1.00 76.16           N  
ATOM   2843  CA  GLY B 131     140.038 119.652 156.142  1.00 76.16           C  
ATOM   2844  C   GLY B 131     140.080 119.076 154.747  1.00 76.16           C  
ATOM   2845  O   GLY B 131     139.025 118.942 154.114  1.00 76.16           O  
ATOM   2846  N   ASN B 132     141.263 118.738 154.250  1.00 64.10           N  
ATOM   2847  CA  ASN B 132     141.421 118.177 152.923  1.00 64.10           C  
ATOM   2848  C   ASN B 132     141.383 116.657 153.038  1.00 64.10           C  
ATOM   2849  O   ASN B 132     141.277 116.095 154.131  1.00 64.10           O  
ATOM   2850  CB  ASN B 132     142.726 118.670 152.300  1.00 64.10           C  
ATOM   2851  CG  ASN B 132     142.807 118.397 150.815  1.00 64.10           C  
ATOM   2852  OD1 ASN B 132     141.791 118.358 150.122  1.00 64.10           O  
ATOM   2853  ND2 ASN B 132     144.023 118.213 150.316  1.00 64.10           N  
ATOM   2854  N   VAL B 133     141.478 115.976 151.905  1.00 50.14           N  
ATOM   2855  CA  VAL B 133     141.478 114.521 151.864  1.00 50.14           C  
ATOM   2856  C   VAL B 133     142.875 114.082 151.459  1.00 50.14           C  
ATOM   2857  O   VAL B 133     143.300 114.288 150.316  1.00 50.14           O  
ATOM   2858  CB  VAL B 133     140.420 113.977 150.901  1.00 50.14           C  
ATOM   2859  CG1 VAL B 133     140.460 112.474 150.886  1.00 50.14           C  
ATOM   2860  CG2 VAL B 133     139.053 114.466 151.300  1.00 50.14           C  
ATOM   2861  N   ARG B 134     143.581 113.458 152.392  1.00 52.58           N  
ATOM   2862  CA  ARG B 134     144.974 113.092 152.221  1.00 52.58           C  
ATOM   2863  C   ARG B 134     145.106 111.582 152.109  1.00 52.58           C  
ATOM   2864  O   ARG B 134     144.231 110.823 152.533  1.00 52.58           O  
ATOM   2865  CB  ARG B 134     145.822 113.572 153.402  1.00 52.58           C  
ATOM   2866  CG  ARG B 134     145.914 115.070 153.567  1.00 52.58           C  
ATOM   2867  CD  ARG B 134     146.768 115.407 154.775  1.00 52.58           C  
ATOM   2868  NE  ARG B 134     146.095 115.059 156.025  1.00 52.58           N  
ATOM   2869  CZ  ARG B 134     146.356 113.974 156.748  1.00 52.58           C  
ATOM   2870  NH1 ARG B 134     147.270 113.097 156.354  1.00 52.58           N  
ATOM   2871  NH2 ARG B 134     145.688 113.754 157.871  1.00 52.58           N  
ATOM   2872  N   VAL B 135     146.224 111.155 151.536  1.00 43.29           N  
ATOM   2873  CA  VAL B 135     146.605 109.751 151.587  1.00 43.29           C  
ATOM   2874  C   VAL B 135     147.141 109.488 152.985  1.00 43.29           C  
ATOM   2875  O   VAL B 135     148.149 110.073 153.394  1.00 43.29           O  
ATOM   2876  CB  VAL B 135     147.652 109.417 150.518  1.00 43.29           C  
ATOM   2877  CG1 VAL B 135     148.097 107.985 150.654  1.00 43.29           C  
ATOM   2878  CG2 VAL B 135     147.097 109.654 149.142  1.00 43.29           C  
ATOM   2879  N   SER B 136     146.474 108.604 153.719  1.00 45.64           N  
ATOM   2880  CA  SER B 136     146.909 108.285 155.068  1.00 45.64           C  
ATOM   2881  C   SER B 136     147.873 107.118 155.098  1.00 45.64           C  
ATOM   2882  O   SER B 136     148.762 107.084 155.956  1.00 45.64           O  
ATOM   2883  CB  SER B 136     145.708 107.957 155.955  1.00 45.64           C  
ATOM   2884  OG  SER B 136     146.073 107.968 157.323  1.00 45.64           O  
ATOM   2885  N   ARG B 137     147.724 106.158 154.191  1.00 44.19           N  
ATOM   2886  CA  ARG B 137     148.654 105.039 154.206  1.00 44.19           C  
ATOM   2887  C   ARG B 137     148.629 104.308 152.873  1.00 44.19           C  
ATOM   2888  O   ARG B 137     147.566 104.102 152.290  1.00 44.19           O  
ATOM   2889  CB  ARG B 137     148.325 104.082 155.353  1.00 44.19           C  
ATOM   2890  CG  ARG B 137     149.249 102.890 155.462  1.00 44.19           C  
ATOM   2891  CD  ARG B 137     150.629 103.311 155.927  1.00 44.19           C  
ATOM   2892  NE  ARG B 137     150.616 103.754 157.314  1.00 44.19           N  
ATOM   2893  CZ  ARG B 137     151.565 104.498 157.870  1.00 44.19           C  
ATOM   2894  NH1 ARG B 137     152.614 104.890 157.160  1.00 44.19           N  
ATOM   2895  NH2 ARG B 137     151.462 104.853 159.142  1.00 44.19           N  
ATOM   2896  N   GLU B 138     149.805 103.916 152.398  1.00 42.96           N  
ATOM   2897  CA  GLU B 138     149.932 103.052 151.233  1.00 42.96           C  
ATOM   2898  C   GLU B 138     150.351 101.666 151.701  1.00 42.96           C  
ATOM   2899  O   GLU B 138     151.386 101.516 152.359  1.00 42.96           O  
ATOM   2900  CB  GLU B 138     150.941 103.614 150.236  1.00 42.96           C  
ATOM   2901  CG  GLU B 138     150.476 104.884 149.559  1.00 42.96           C  
ATOM   2902  CD  GLU B 138     151.454 105.392 148.519  1.00 42.96           C  
ATOM   2903  OE1 GLU B 138     152.559 104.820 148.407  1.00 42.96           O  
ATOM   2904  OE2 GLU B 138     151.116 106.363 147.810  1.00 42.96           O  
ATOM   2905  N   LEU B 139     149.552 100.660 151.358  1.00 43.16           N  
ATOM   2906  CA  LEU B 139     149.785  99.282 151.771  1.00 43.16           C  
ATOM   2907  C   LEU B 139     150.354  98.527 150.578  1.00 43.16           C  
ATOM   2908  O   LEU B 139     149.631  98.214 149.629  1.00 43.16           O  
ATOM   2909  CB  LEU B 139     148.491  98.652 152.265  1.00 43.16           C  
ATOM   2910  CG  LEU B 139     147.803  99.443 153.372  1.00 43.16           C  
ATOM   2911  CD1 LEU B 139     146.470  98.827 153.697  1.00 43.16           C  
ATOM   2912  CD2 LEU B 139     148.671  99.518 154.599  1.00 43.16           C  
ATOM   2913  N   ALA B 140     151.656  98.270 150.618  1.00 43.47           N  
ATOM   2914  CA  ALA B 140     152.367  97.568 149.563  1.00 43.47           C  
ATOM   2915  C   ALA B 140     152.885  96.233 150.077  1.00 43.47           C  
ATOM   2916  O   ALA B 140     153.089  96.040 151.278  1.00 43.47           O  
ATOM   2917  CB  ALA B 140     153.532  98.408 149.039  1.00 43.47           C  
ATOM   2918  N   GLY B 141     153.116  95.316 149.144  1.00 43.90           N  
ATOM   2919  CA  GLY B 141     153.610  94.000 149.491  1.00 43.90           C  
ATOM   2920  C   GLY B 141     153.087  92.912 148.579  1.00 43.90           C  
ATOM   2921  O   GLY B 141     153.671  91.828 148.493  1.00 43.90           O  
ATOM   2922  N   HIS B 142     151.983  93.186 147.895  1.00 44.07           N  
ATOM   2923  CA  HIS B 142     151.453  92.233 146.936  1.00 44.07           C  
ATOM   2924  C   HIS B 142     152.315  92.208 145.679  1.00 44.07           C  
ATOM   2925  O   HIS B 142     152.920  93.211 145.293  1.00 44.07           O  
ATOM   2926  CB  HIS B 142     150.014  92.590 146.569  1.00 44.07           C  
ATOM   2927  CG  HIS B 142     149.013  92.212 147.613  1.00 44.07           C  
ATOM   2928  ND1 HIS B 142     148.801  90.908 148.004  1.00 44.07           N  
ATOM   2929  CD2 HIS B 142     148.153  92.964 148.338  1.00 44.07           C  
ATOM   2930  CE1 HIS B 142     147.861  90.874 148.930  1.00 44.07           C  
ATOM   2931  NE2 HIS B 142     147.451  92.109 149.152  1.00 44.07           N  
ATOM   2932  N   THR B 143     152.369  91.042 145.040  1.00 44.50           N  
ATOM   2933  CA  THR B 143     153.057  90.880 143.768  1.00 44.50           C  
ATOM   2934  C   THR B 143     152.095  90.886 142.592  1.00 44.50           C  
ATOM   2935  O   THR B 143     152.539  90.828 141.441  1.00 44.50           O  
ATOM   2936  CB  THR B 143     153.865  89.580 143.752  1.00 44.50           C  
ATOM   2937  OG1 THR B 143     152.976  88.463 143.840  1.00 44.50           O  
ATOM   2938  CG2 THR B 143     154.837  89.537 144.911  1.00 44.50           C  
ATOM   2939  N   GLY B 144     150.791  90.948 142.856  1.00 43.69           N  
ATOM   2940  CA  GLY B 144     149.792  91.008 141.812  1.00 43.69           C  
ATOM   2941  C   GLY B 144     148.833  92.156 142.063  1.00 43.69           C  
ATOM   2942  O   GLY B 144     149.005  92.942 142.996  1.00 43.69           O  
ATOM   2943  N   TYR B 145     147.827  92.240 141.202  1.00 43.17           N  
ATOM   2944  CA  TYR B 145     146.873  93.327 141.314  1.00 43.17           C  
ATOM   2945  C   TYR B 145     145.953  93.113 142.509  1.00 43.17           C  
ATOM   2946  O   TYR B 145     145.750  91.995 142.987  1.00 43.17           O  
ATOM   2947  CB  TYR B 145     146.055  93.473 140.032  1.00 43.17           C  
ATOM   2948  CG  TYR B 145     145.147  92.315 139.711  1.00 43.17           C  
ATOM   2949  CD1 TYR B 145     143.852  92.269 140.197  1.00 43.17           C  
ATOM   2950  CD2 TYR B 145     145.581  91.270 138.920  1.00 43.17           C  
ATOM   2951  CE1 TYR B 145     143.019  91.221 139.899  1.00 43.17           C  
ATOM   2952  CE2 TYR B 145     144.755  90.217 138.624  1.00 43.17           C  
ATOM   2953  CZ  TYR B 145     143.476  90.196 139.114  1.00 43.17           C  
ATOM   2954  OH  TYR B 145     142.647  89.143 138.819  1.00 43.17           O  
ATOM   2955  N   LEU B 146     145.408  94.219 142.997  1.00 41.98           N  
ATOM   2956  CA  LEU B 146     144.509  94.222 144.139  1.00 41.98           C  
ATOM   2957  C   LEU B 146     143.083  94.084 143.624  1.00 41.98           C  
ATOM   2958  O   LEU B 146     142.588  94.971 142.921  1.00 41.98           O  
ATOM   2959  CB  LEU B 146     144.680  95.513 144.930  1.00 41.98           C  
ATOM   2960  CG  LEU B 146     143.946  95.613 146.256  1.00 41.98           C  
ATOM   2961  CD1 LEU B 146     144.633  94.739 147.262  1.00 41.98           C  
ATOM   2962  CD2 LEU B 146     143.914  97.046 146.720  1.00 41.98           C  
ATOM   2963  N   SER B 147     142.420  92.979 143.967  1.00 38.98           N  
ATOM   2964  CA  SER B 147     141.113  92.691 143.391  1.00 38.98           C  
ATOM   2965  C   SER B 147     139.946  93.125 144.257  1.00 38.98           C  
ATOM   2966  O   SER B 147     138.891  93.472 143.717  1.00 38.98           O  
ATOM   2967  CB  SER B 147     140.974  91.194 143.119  1.00 38.98           C  
ATOM   2968  OG  SER B 147     140.968  90.462 144.330  1.00 38.98           O  
ATOM   2969  N   CYS B 148     140.091  93.109 145.575  1.00 39.56           N  
ATOM   2970  CA  CYS B 148     139.011  93.566 146.432  1.00 39.56           C  
ATOM   2971  C   CYS B 148     139.576  93.935 147.787  1.00 39.56           C  
ATOM   2972  O   CYS B 148     140.471  93.263 148.302  1.00 39.56           O  
ATOM   2973  CB  CYS B 148     137.920  92.510 146.591  1.00 39.56           C  
ATOM   2974  SG  CYS B 148     136.483  93.104 147.508  1.00 39.56           S  
ATOM   2975  N   CYS B 149     139.038  95.007 148.352  1.00 41.15           N  
ATOM   2976  CA  CYS B 149     139.452  95.512 149.648  1.00 41.15           C  
ATOM   2977  C   CYS B 149     138.227  95.762 150.510  1.00 41.15           C  
ATOM   2978  O   CYS B 149     137.292  96.446 150.085  1.00 41.15           O  
ATOM   2979  CB  CYS B 149     140.250  96.795 149.482  1.00 41.15           C  
ATOM   2980  SG  CYS B 149     140.652  97.566 151.025  1.00 41.15           S  
ATOM   2981  N   ARG B 150     138.241  95.215 151.720  1.00 39.45           N  
ATOM   2982  CA  ARG B 150     137.185  95.430 152.695  1.00 39.45           C  
ATOM   2983  C   ARG B 150     137.812  95.763 154.036  1.00 39.45           C  
ATOM   2984  O   ARG B 150     138.923  95.326 154.346  1.00 39.45           O  
ATOM   2985  CB  ARG B 150     136.282  94.209 152.833  1.00 39.45           C  
ATOM   2986  CG  ARG B 150     135.654  93.793 151.531  1.00 39.45           C  
ATOM   2987  CD  ARG B 150     134.638  94.811 151.063  1.00 39.45           C  
ATOM   2988  NE  ARG B 150     134.063  94.441 149.779  1.00 39.45           N  
ATOM   2989  CZ  ARG B 150     133.369  95.268 149.008  1.00 39.45           C  
ATOM   2990  NH1 ARG B 150     133.153  96.519 149.385  1.00 39.45           N  
ATOM   2991  NH2 ARG B 150     132.894  94.842 147.851  1.00 39.45           N  
ATOM   2992  N   PHE B 151     137.089  96.542 154.831  1.00 40.21           N  
ATOM   2993  CA  PHE B 151     137.534  96.861 156.174  1.00 40.21           C  
ATOM   2994  C   PHE B 151     136.980  95.863 157.171  1.00 40.21           C  
ATOM   2995  O   PHE B 151     135.816  95.460 157.098  1.00 40.21           O  
ATOM   2996  CB  PHE B 151     137.113  98.273 156.575  1.00 40.21           C  
ATOM   2997  CG  PHE B 151     137.997  99.344 156.019  1.00 40.21           C  
ATOM   2998  CD1 PHE B 151     137.855  99.777 154.720  1.00 40.21           C  
ATOM   2999  CD2 PHE B 151     138.982  99.911 156.801  1.00 40.21           C  
ATOM   3000  CE1 PHE B 151     138.673 100.755 154.218  1.00 40.21           C  
ATOM   3001  CE2 PHE B 151     139.800 100.887 156.301  1.00 40.21           C  
ATOM   3002  CZ  PHE B 151     139.648 101.309 155.010  1.00 40.21           C  
ATOM   3003  N   LEU B 152     137.835  95.472 158.105  1.00 46.02           N  
ATOM   3004  CA  LEU B 152     137.478  94.623 159.224  1.00 46.02           C  
ATOM   3005  C   LEU B 152     137.205  95.466 160.456  1.00 46.02           C  
ATOM   3006  O   LEU B 152     136.295  95.172 161.237  1.00 46.02           O  
ATOM   3007  CB  LEU B 152     138.618  93.644 159.500  1.00 46.02           C  
ATOM   3008  CG  LEU B 152     138.405  92.595 160.576  1.00 46.02           C  
ATOM   3009  CD1 LEU B 152     137.304  91.677 160.106  1.00 46.02           C  
ATOM   3010  CD2 LEU B 152     139.683  91.838 160.845  1.00 46.02           C  
ATOM   3011  N   ASP B 153     138.006  96.512 160.615  1.00 49.16           N  
ATOM   3012  CA  ASP B 153     137.822  97.572 161.591  1.00 49.16           C  
ATOM   3013  C   ASP B 153     138.637  98.751 161.076  1.00 49.16           C  
ATOM   3014  O   ASP B 153     139.276  98.666 160.024  1.00 49.16           O  
ATOM   3015  CB  ASP B 153     138.240  97.131 162.994  1.00 49.16           C  
ATOM   3016  CG  ASP B 153     137.589  97.959 164.079  1.00 49.16           C  
ATOM   3017  OD1 ASP B 153     137.238  99.125 163.805  1.00 49.16           O  
ATOM   3018  OD2 ASP B 153     137.424  97.443 165.204  1.00 49.16           O  
ATOM   3019  N   ASP B 154     138.622  99.858 161.816  1.00 47.29           N  
ATOM   3020  CA  ASP B 154     139.372 101.020 161.354  1.00 47.29           C  
ATOM   3021  C   ASP B 154     140.873 100.766 161.387  1.00 47.29           C  
ATOM   3022  O   ASP B 154     141.620 101.379 160.617  1.00 47.29           O  
ATOM   3023  CB  ASP B 154     139.032 102.243 162.201  1.00 47.29           C  
ATOM   3024  CG  ASP B 154     137.660 102.800 161.894  1.00 47.29           C  
ATOM   3025  OD1 ASP B 154     137.040 102.352 160.906  1.00 47.29           O  
ATOM   3026  OD2 ASP B 154     137.197 103.691 162.637  1.00 47.29           O  
ATOM   3027  N   ASN B 155     141.331  99.876 162.264  1.00 46.95           N  
ATOM   3028  CA  ASN B 155     142.747  99.569 162.396  1.00 46.95           C  
ATOM   3029  C   ASN B 155     143.162  98.281 161.694  1.00 46.95           C  
ATOM   3030  O   ASN B 155     144.337  97.909 161.765  1.00 46.95           O  
ATOM   3031  CB  ASN B 155     143.124  99.479 163.876  1.00 46.95           C  
ATOM   3032  CG  ASN B 155     144.620  99.409 164.089  1.00 46.95           C  
ATOM   3033  OD1 ASN B 155     145.395  99.954 163.308  1.00 46.95           O  
ATOM   3034  ND2 ASN B 155     145.034  98.722 165.144  1.00 46.95           N  
ATOM   3035  N   GLN B 156     142.244  97.592 161.018  1.00 45.96           N  
ATOM   3036  CA  GLN B 156     142.556  96.321 160.371  1.00 45.96           C  
ATOM   3037  C   GLN B 156     141.844  96.258 159.031  1.00 45.96           C  
ATOM   3038  O   GLN B 156     140.622  96.421 158.967  1.00 45.96           O  
ATOM   3039  CB  GLN B 156     142.153  95.137 161.250  1.00 45.96           C  
ATOM   3040  CG  GLN B 156     142.977  95.008 162.505  1.00 45.96           C  
ATOM   3041  CD  GLN B 156     142.632  93.769 163.298  1.00 45.96           C  
ATOM   3042  OE1 GLN B 156     141.471  93.528 163.624  1.00 45.96           O  
ATOM   3043  NE2 GLN B 156     143.643  92.964 163.601  1.00 45.96           N  
ATOM   3044  N   ILE B 157     142.608  96.023 157.968  1.00 41.68           N  
ATOM   3045  CA  ILE B 157     142.093  96.009 156.606  1.00 41.68           C  
ATOM   3046  C   ILE B 157     142.350  94.639 155.995  1.00 41.68           C  
ATOM   3047  O   ILE B 157     143.352  93.992 156.312  1.00 41.68           O  
ATOM   3048  CB  ILE B 157     142.743  97.126 155.775  1.00 41.68           C  
ATOM   3049  CG1 ILE B 157     142.123  97.207 154.393  1.00 41.68           C  
ATOM   3050  CG2 ILE B 157     144.206  96.887 155.653  1.00 41.68           C  
ATOM   3051  CD1 ILE B 157     142.543  98.451 153.679  1.00 41.68           C  
ATOM   3052  N   VAL B 158     141.429  94.180 155.153  1.00 42.04           N  
ATOM   3053  CA  VAL B 158     141.549  92.890 154.483  1.00 42.04           C  
ATOM   3054  C   VAL B 158     141.646  93.107 152.979  1.00 42.04           C  
ATOM   3055  O   VAL B 158     140.834  93.836 152.397  1.00 42.04           O  
ATOM   3056  CB  VAL B 158     140.367  91.971 154.823  1.00 42.04           C  
ATOM   3057  CG1 VAL B 158     140.527  90.661 154.124  1.00 42.04           C  
ATOM   3058  CG2 VAL B 158     140.297  91.766 156.304  1.00 42.04           C  
ATOM   3059  N   THR B 159     142.636  92.473 152.355  1.00 41.20           N  
ATOM   3060  CA  THR B 159     142.915  92.619 150.937  1.00 41.20           C  
ATOM   3061  C   THR B 159     142.907  91.263 150.242  1.00 41.20           C  
ATOM   3062  O   THR B 159     143.115  90.220 150.864  1.00 41.20           O  
ATOM   3063  CB  THR B 159     144.269  93.290 150.708  1.00 41.20           C  
ATOM   3064  OG1 THR B 159     145.306  92.483 151.276  1.00 41.20           O  
ATOM   3065  CG2 THR B 159     144.298  94.653 151.340  1.00 41.20           C  
ATOM   3066  N   SER B 160     142.673  91.301 148.934  1.00 39.76           N  
ATOM   3067  CA  SER B 160     142.758  90.144 148.056  1.00 39.76           C  
ATOM   3068  C   SER B 160     143.624  90.509 146.864  1.00 39.76           C  
ATOM   3069  O   SER B 160     143.507  91.621 146.339  1.00 39.76           O  
ATOM   3070  CB  SER B 160     141.384  89.731 147.578  1.00 39.76           C  
ATOM   3071  OG  SER B 160     140.720  90.840 146.999  1.00 39.76           O  
ATOM   3072  N   SER B 161     144.426  89.568 146.366  1.00 44.02           N  
ATOM   3073  CA  SER B 161     145.324  89.922 145.278  1.00 44.02           C  
ATOM   3074  C   SER B 161     145.443  88.793 144.268  1.00 44.02           C  
ATOM   3075  O   SER B 161     145.104  87.640 144.538  1.00 44.02           O  
ATOM   3076  CB  SER B 161     146.712  90.291 145.814  1.00 44.02           C  
ATOM   3077  OG  SER B 161     147.277  89.224 146.551  1.00 44.02           O  
ATOM   3078  N   GLY B 162     145.944  89.161 143.090  1.00 43.88           N  
ATOM   3079  CA  GLY B 162     146.121  88.271 141.962  1.00 43.88           C  
ATOM   3080  C   GLY B 162     147.269  87.302 142.080  1.00 43.88           C  
ATOM   3081  O   GLY B 162     147.465  86.489 141.172  1.00 43.88           O  
ATOM   3082  N   ASP B 163     148.034  87.361 143.167  1.00 45.85           N  
ATOM   3083  CA  ASP B 163     149.133  86.433 143.395  1.00 45.85           C  
ATOM   3084  C   ASP B 163     148.690  85.222 144.197  1.00 45.85           C  
ATOM   3085  O   ASP B 163     149.507  84.591 144.880  1.00 45.85           O  
ATOM   3086  CB  ASP B 163     150.294  87.142 144.091  1.00 45.85           C  
ATOM   3087  CG  ASP B 163     149.854  87.916 145.306  1.00 45.85           C  
ATOM   3088  OD1 ASP B 163     148.629  88.030 145.511  1.00 45.85           O  
ATOM   3089  OD2 ASP B 163     150.725  88.406 146.056  1.00 45.85           O  
ATOM   3090  N   THR B 164     147.404  84.885 144.123  1.00 45.67           N  
ATOM   3091  CA  THR B 164     146.856  83.701 144.773  1.00 45.67           C  
ATOM   3092  C   THR B 164     146.943  83.827 146.292  1.00 45.67           C  
ATOM   3093  O   THR B 164     147.446  82.937 146.977  1.00 45.67           O  
ATOM   3094  CB  THR B 164     147.575  82.436 144.300  1.00 45.67           C  
ATOM   3095  OG1 THR B 164     148.874  82.370 144.901  1.00 45.67           O  
ATOM   3096  CG2 THR B 164     147.726  82.429 142.788  1.00 45.67           C  
ATOM   3097  N   THR B 165     146.455  84.945 146.821  1.00 45.86           N  
ATOM   3098  CA  THR B 165     146.477  85.104 148.264  1.00 45.86           C  
ATOM   3099  C   THR B 165     145.538  86.217 148.704  1.00 45.86           C  
ATOM   3100  O   THR B 165     145.135  87.088 147.920  1.00 45.86           O  
ATOM   3101  CB  THR B 165     147.894  85.384 148.773  1.00 45.86           C  
ATOM   3102  OG1 THR B 165     147.907  85.330 150.204  1.00 45.86           O  
ATOM   3103  CG2 THR B 165     148.369  86.747 148.324  1.00 45.86           C  
ATOM   3104  N   CYS B 166     145.190  86.145 149.984  1.00 44.14           N  
ATOM   3105  CA  CYS B 166     144.494  87.195 150.705  1.00 44.14           C  
ATOM   3106  C   CYS B 166     145.403  87.653 151.835  1.00 44.14           C  
ATOM   3107  O   CYS B 166     146.353  86.962 152.200  1.00 44.14           O  
ATOM   3108  CB  CYS B 166     143.150  86.711 151.252  1.00 44.14           C  
ATOM   3109  SG  CYS B 166     142.037  86.060 149.998  1.00 44.14           S  
ATOM   3110  N   ALA B 167     145.146  88.841 152.370  1.00 42.62           N  
ATOM   3111  CA  ALA B 167     146.024  89.361 153.404  1.00 42.62           C  
ATOM   3112  C   ALA B 167     145.249  90.190 154.413  1.00 42.62           C  
ATOM   3113  O   ALA B 167     144.246  90.826 154.082  1.00 42.62           O  
ATOM   3114  CB  ALA B 167     147.140  90.207 152.796  1.00 42.62           C  
ATOM   3115  N   LEU B 168     145.720  90.154 155.654  1.00 44.64           N  
ATOM   3116  CA  LEU B 168     145.246  91.022 156.719  1.00 44.64           C  
ATOM   3117  C   LEU B 168     146.361  92.010 157.031  1.00 44.64           C  
ATOM   3118  O   LEU B 168     147.451  91.603 157.449  1.00 44.64           O  
ATOM   3119  CB  LEU B 168     144.864  90.207 157.953  1.00 44.64           C  
ATOM   3120  CG  LEU B 168     144.438  90.975 159.202  1.00 44.64           C  
ATOM   3121  CD1 LEU B 168     143.125  91.676 158.966  1.00 44.64           C  
ATOM   3122  CD2 LEU B 168     144.327  90.038 160.385  1.00 44.64           C  
ATOM   3123  N   TRP B 169     146.094  93.296 156.835  1.00 45.19           N  
ATOM   3124  CA  TRP B 169     147.068  94.345 157.082  1.00 45.19           C  
ATOM   3125  C   TRP B 169     146.663  95.148 158.310  1.00 45.19           C  
ATOM   3126  O   TRP B 169     145.474  95.422 158.527  1.00 45.19           O  
ATOM   3127  CB  TRP B 169     147.180  95.298 155.891  1.00 45.19           C  
ATOM   3128  CG  TRP B 169     147.563  94.695 154.583  1.00 45.19           C  
ATOM   3129  CD1 TRP B 169     146.732  94.112 153.676  1.00 45.19           C  
ATOM   3130  CD2 TRP B 169     148.871  94.664 154.007  1.00 45.19           C  
ATOM   3131  NE1 TRP B 169     147.443  93.701 152.578  1.00 45.19           N  
ATOM   3132  CE2 TRP B 169     148.761  94.029 152.756  1.00 45.19           C  
ATOM   3133  CE3 TRP B 169     150.126  95.104 154.430  1.00 45.19           C  
ATOM   3134  CZ2 TRP B 169     149.856  93.818 151.930  1.00 45.19           C  
ATOM   3135  CZ3 TRP B 169     151.212  94.894 153.608  1.00 45.19           C  
ATOM   3136  CH2 TRP B 169     151.070  94.257 152.371  1.00 45.19           C  
ATOM   3137  N   ASP B 170     147.664  95.525 159.104  1.00 46.65           N  
ATOM   3138  CA  ASP B 170     147.489  96.456 160.211  1.00 46.65           C  
ATOM   3139  C   ASP B 170     147.762  97.854 159.673  1.00 46.65           C  
ATOM   3140  O   ASP B 170     148.907  98.199 159.365  1.00 46.65           O  
ATOM   3141  CB  ASP B 170     148.416  96.109 161.371  1.00 46.65           C  
ATOM   3142  CG  ASP B 170     148.188  96.989 162.586  1.00 46.65           C  
ATOM   3143  OD1 ASP B 170     147.639  98.099 162.433  1.00 46.65           O  
ATOM   3144  OD2 ASP B 170     148.561  96.567 163.701  1.00 46.65           O  
ATOM   3145  N   ILE B 171     146.706  98.661 159.567  1.00 45.24           N  
ATOM   3146  CA  ILE B 171     146.779  99.919 158.840  1.00 45.24           C  
ATOM   3147  C   ILE B 171     147.795 100.890 159.421  1.00 45.24           C  
ATOM   3148  O   ILE B 171     148.299 101.754 158.698  1.00 45.24           O  
ATOM   3149  CB  ILE B 171     145.374 100.550 158.794  1.00 45.24           C  
ATOM   3150  CG1 ILE B 171     145.337 101.699 157.797  1.00 45.24           C  
ATOM   3151  CG2 ILE B 171     144.971 101.044 160.160  1.00 45.24           C  
ATOM   3152  CD1 ILE B 171     145.525 101.274 156.388  1.00 45.24           C  
ATOM   3153  N   GLU B 172     148.117 100.776 160.709  1.00 48.41           N  
ATOM   3154  CA  GLU B 172     149.028 101.746 161.310  1.00 48.41           C  
ATOM   3155  C   GLU B 172     150.472 101.514 160.886  1.00 48.41           C  
ATOM   3156  O   GLU B 172     151.265 102.461 160.864  1.00 48.41           O  
ATOM   3157  CB  GLU B 172     148.913 101.705 162.833  1.00 48.41           C  
ATOM   3158  CG  GLU B 172     147.597 102.240 163.358  1.00 48.41           C  
ATOM   3159  CD  GLU B 172     147.389 103.702 163.022  1.00 48.41           C  
ATOM   3160  OE1 GLU B 172     148.386 104.454 162.996  1.00 48.41           O  
ATOM   3161  OE2 GLU B 172     146.231 104.097 162.775  1.00 48.41           O  
ATOM   3162  N   THR B 173     150.834 100.279 160.547  1.00 49.08           N  
ATOM   3163  CA  THR B 173     152.215  99.945 160.228  1.00 49.08           C  
ATOM   3164  C   THR B 173     152.460  99.697 158.750  1.00 49.08           C  
ATOM   3165  O   THR B 173     153.589  99.871 158.290  1.00 49.08           O  
ATOM   3166  CB  THR B 173     152.650  98.695 161.001  1.00 49.08           C  
ATOM   3167  OG1 THR B 173     151.931  97.555 160.516  1.00 49.08           O  
ATOM   3168  CG2 THR B 173     152.374  98.862 162.481  1.00 49.08           C  
ATOM   3169  N   GLY B 174     151.439  99.295 158.000  1.00 47.14           N  
ATOM   3170  CA  GLY B 174     151.605  98.966 156.602  1.00 47.14           C  
ATOM   3171  C   GLY B 174     152.147  97.580 156.346  1.00 47.14           C  
ATOM   3172  O   GLY B 174     152.358  97.220 155.181  1.00 47.14           O  
ATOM   3173  N   GLN B 175     152.374  96.793 157.391  1.00 49.01           N  
ATOM   3174  CA  GLN B 175     152.925  95.454 157.280  1.00 49.01           C  
ATOM   3175  C   GLN B 175     151.808  94.423 157.334  1.00 49.01           C  
ATOM   3176  O   GLN B 175     150.743  94.665 157.908  1.00 49.01           O  
ATOM   3177  CB  GLN B 175     153.929  95.185 158.402  1.00 49.01           C  
ATOM   3178  CG  GLN B 175     155.128  96.111 158.411  1.00 49.01           C  
ATOM   3179  CD  GLN B 175     156.005  95.941 157.188  1.00 49.01           C  
ATOM   3180  OE1 GLN B 175     156.436  94.833 156.871  1.00 49.01           O  
ATOM   3181  NE2 GLN B 175     156.277  97.040 156.496  1.00 49.01           N  
ATOM   3182  N   GLN B 176     152.059  93.265 156.731  1.00 47.44           N  
ATOM   3183  CA  GLN B 176     151.134  92.152 156.851  1.00 47.44           C  
ATOM   3184  C   GLN B 176     151.326  91.455 158.187  1.00 47.44           C  
ATOM   3185  O   GLN B 176     152.454  91.258 158.650  1.00 47.44           O  
ATOM   3186  CB  GLN B 176     151.335  91.141 155.724  1.00 47.44           C  
ATOM   3187  CG  GLN B 176     151.039  91.665 154.344  1.00 47.44           C  
ATOM   3188  CD  GLN B 176     151.182  90.602 153.276  1.00 47.44           C  
ATOM   3189  OE1 GLN B 176     150.452  89.612 153.270  1.00 47.44           O  
ATOM   3190  NE2 GLN B 176     152.120  90.804 152.359  1.00 47.44           N  
ATOM   3191  N   THR B 177     150.211  91.082 158.805  1.00 47.48           N  
ATOM   3192  CA  THR B 177     150.215  90.310 160.037  1.00 47.48           C  
ATOM   3193  C   THR B 177     149.783  88.875 159.818  1.00 47.48           C  
ATOM   3194  O   THR B 177     150.243  87.983 160.533  1.00 47.48           O  
ATOM   3195  CB  THR B 177     149.282  90.951 161.069  1.00 47.48           C  
ATOM   3196  OG1 THR B 177     147.932  90.883 160.600  1.00 47.48           O  
ATOM   3197  CG2 THR B 177     149.657  92.406 161.284  1.00 47.48           C  
ATOM   3198  N   THR B 178     148.911  88.643 158.843  1.00 49.99           N  
ATOM   3199  CA  THR B 178     148.505  87.310 158.437  1.00 49.99           C  
ATOM   3200  C   THR B 178     148.351  87.309 156.926  1.00 49.99           C  
ATOM   3201  O   THR B 178     147.791  88.246 156.351  1.00 49.99           O  
ATOM   3202  CB  THR B 178     147.191  86.892 159.103  1.00 49.99           C  
ATOM   3203  OG1 THR B 178     147.321  86.994 160.525  1.00 49.99           O  
ATOM   3204  CG2 THR B 178     146.842  85.461 158.738  1.00 49.99           C  
ATOM   3205  N   THR B 179     148.859  86.264 156.285  1.00 47.33           N  
ATOM   3206  CA  THR B 179     148.716  86.082 154.849  1.00 47.33           C  
ATOM   3207  C   THR B 179     148.063  84.733 154.611  1.00 47.33           C  
ATOM   3208  O   THR B 179     148.509  83.717 155.153  1.00 47.33           O  
ATOM   3209  CB  THR B 179     150.067  86.161 154.143  1.00 47.33           C  
ATOM   3210  OG1 THR B 179     150.674  87.426 154.429  1.00 47.33           O  
ATOM   3211  CG2 THR B 179     149.898  86.020 152.640  1.00 47.33           C  
ATOM   3212  N   PHE B 180     147.011  84.727 153.805  1.00 48.43           N  
ATOM   3213  CA  PHE B 180     146.211  83.541 153.567  1.00 48.43           C  
ATOM   3214  C   PHE B 180     146.592  83.012 152.191  1.00 48.43           C  
ATOM   3215  O   PHE B 180     146.232  83.612 151.169  1.00 48.43           O  
ATOM   3216  CB  PHE B 180     144.733  83.902 153.642  1.00 48.43           C  
ATOM   3217  CG  PHE B 180     144.355  84.599 154.917  1.00 48.43           C  
ATOM   3218  CD1 PHE B 180     144.144  83.902 156.088  1.00 48.43           C  
ATOM   3219  CD2 PHE B 180     144.211  85.972 154.935  1.00 48.43           C  
ATOM   3220  CE1 PHE B 180     143.803  84.563 157.246  1.00 48.43           C  
ATOM   3221  CE2 PHE B 180     143.871  86.633 156.089  1.00 48.43           C  
ATOM   3222  CZ  PHE B 180     143.665  85.927 157.245  1.00 48.43           C  
ATOM   3223  N   THR B 181     147.337  81.911 152.174  1.00 46.59           N  
ATOM   3224  CA  THR B 181     147.750  81.220 150.963  1.00 46.59           C  
ATOM   3225  C   THR B 181     147.047  79.874 150.862  1.00 46.59           C  
ATOM   3226  O   THR B 181     146.454  79.378 151.819  1.00 46.59           O  
ATOM   3227  CB  THR B 181     149.269  81.026 150.944  1.00 46.59           C  
ATOM   3228  OG1 THR B 181     149.659  80.197 152.045  1.00 46.59           O  
ATOM   3229  CG2 THR B 181     149.976  82.366 151.044  1.00 46.59           C  
ATOM   3230  N   GLY B 182     147.173  79.250 149.699  1.00 47.31           N  
ATOM   3231  CA  GLY B 182     146.491  78.003 149.409  1.00 47.31           C  
ATOM   3232  C   GLY B 182     145.610  78.062 148.187  1.00 47.31           C  
ATOM   3233  O   GLY B 182     145.084  77.021 147.765  1.00 47.31           O  
ATOM   3234  N   HIS B 183     145.424  79.238 147.604  1.00 45.21           N  
ATOM   3235  CA  HIS B 183     144.744  79.350 146.328  1.00 45.21           C  
ATOM   3236  C   HIS B 183     145.715  79.033 145.201  1.00 45.21           C  
ATOM   3237  O   HIS B 183     146.932  79.191 145.338  1.00 45.21           O  
ATOM   3238  CB  HIS B 183     144.179  80.757 146.141  1.00 45.21           C  
ATOM   3239  CG  HIS B 183     142.832  80.961 146.760  1.00 45.21           C  
ATOM   3240  ND1 HIS B 183     141.676  80.451 146.212  1.00 45.21           N  
ATOM   3241  CD2 HIS B 183     142.456  81.631 147.873  1.00 45.21           C  
ATOM   3242  CE1 HIS B 183     140.647  80.791 146.965  1.00 45.21           C  
ATOM   3243  NE2 HIS B 183     141.092  81.508 147.979  1.00 45.21           N  
ATOM   3244  N   THR B 184     145.165  78.577 144.078  1.00 45.17           N  
ATOM   3245  CA  THR B 184     145.951  78.325 142.882  1.00 45.17           C  
ATOM   3246  C   THR B 184     145.645  79.303 141.762  1.00 45.17           C  
ATOM   3247  O   THR B 184     146.456  79.434 140.840  1.00 45.17           O  
ATOM   3248  CB  THR B 184     145.712  76.899 142.369  1.00 45.17           C  
ATOM   3249  OG1 THR B 184     144.317  76.713 142.115  1.00 45.17           O  
ATOM   3250  CG2 THR B 184     146.181  75.876 143.388  1.00 45.17           C  
ATOM   3251  N   GLY B 185     144.500  79.982 141.819  1.00 44.92           N  
ATOM   3252  CA  GLY B 185     144.120  80.958 140.827  1.00 44.92           C  
ATOM   3253  C   GLY B 185     144.042  82.350 141.427  1.00 44.92           C  
ATOM   3254  O   GLY B 185     144.236  82.555 142.628  1.00 44.92           O  
ATOM   3255  N   ASP B 186     143.761  83.310 140.554  1.00 46.93           N  
ATOM   3256  CA  ASP B 186     143.629  84.692 140.985  1.00 46.93           C  
ATOM   3257  C   ASP B 186     142.437  84.846 141.922  1.00 46.93           C  
ATOM   3258  O   ASP B 186     141.358  84.303 141.677  1.00 46.93           O  
ATOM   3259  CB  ASP B 186     143.476  85.601 139.770  1.00 46.93           C  
ATOM   3260  CG  ASP B 186     144.659  85.511 138.831  1.00 46.93           C  
ATOM   3261  OD1 ASP B 186     145.653  84.850 139.195  1.00 46.93           O  
ATOM   3262  OD2 ASP B 186     144.595  86.093 137.727  1.00 46.93           O  
ATOM   3263  N   VAL B 187     142.637  85.602 142.995  1.00 42.97           N  
ATOM   3264  CA  VAL B 187     141.586  85.883 143.966  1.00 42.97           C  
ATOM   3265  C   VAL B 187     140.888  87.158 143.526  1.00 42.97           C  
ATOM   3266  O   VAL B 187     141.534  88.196 143.350  1.00 42.97           O  
ATOM   3267  CB  VAL B 187     142.163  86.027 145.379  1.00 42.97           C  
ATOM   3268  CG1 VAL B 187     141.069  86.337 146.364  1.00 42.97           C  
ATOM   3269  CG2 VAL B 187     142.894  84.770 145.771  1.00 42.97           C  
ATOM   3270  N   MET B 188     139.571  87.092 143.352  1.00 41.75           N  
ATOM   3271  CA  MET B 188     138.841  88.217 142.777  1.00 41.75           C  
ATOM   3272  C   MET B 188     138.014  89.026 143.763  1.00 41.75           C  
ATOM   3273  O   MET B 188     137.948  90.248 143.619  1.00 41.75           O  
ATOM   3274  CB  MET B 188     137.936  87.734 141.641  1.00 41.75           C  
ATOM   3275  CG  MET B 188     138.697  87.298 140.406  1.00 41.75           C  
ATOM   3276  SD  MET B 188     139.674  88.629 139.679  1.00 41.75           S  
ATOM   3277  CE  MET B 188     138.390  89.679 139.001  1.00 41.75           C  
ATOM   3278  N   SER B 189     137.363  88.420 144.753  1.00 37.73           N  
ATOM   3279  CA  SER B 189     136.520  89.238 145.613  1.00 37.73           C  
ATOM   3280  C   SER B 189     136.298  88.572 146.960  1.00 37.73           C  
ATOM   3281  O   SER B 189     136.213  87.347 147.065  1.00 37.73           O  
ATOM   3282  CB  SER B 189     135.175  89.534 144.950  1.00 37.73           C  
ATOM   3283  OG  SER B 189     134.395  90.386 145.771  1.00 37.73           O  
ATOM   3284  N   LEU B 190     136.212  89.416 147.984  1.00 40.20           N  
ATOM   3285  CA  LEU B 190     136.000  89.031 149.368  1.00 40.20           C  
ATOM   3286  C   LEU B 190     134.608  89.415 149.845  1.00 40.20           C  
ATOM   3287  O   LEU B 190     133.953  90.304 149.294  1.00 40.20           O  
ATOM   3288  CB  LEU B 190     137.014  89.708 150.284  1.00 40.20           C  
ATOM   3289  CG  LEU B 190     138.477  89.355 150.118  1.00 40.20           C  
ATOM   3290  CD1 LEU B 190     139.243  90.289 150.996  1.00 40.20           C  
ATOM   3291  CD2 LEU B 190     138.727  87.920 150.498  1.00 40.20           C  
ATOM   3292  N   SER B 191     134.170  88.728 150.893  1.00 43.34           N  
ATOM   3293  CA  SER B 191     133.010  89.125 151.670  1.00 43.34           C  
ATOM   3294  C   SER B 191     133.325  88.878 153.136  1.00 43.34           C  
ATOM   3295  O   SER B 191     133.968  87.881 153.474  1.00 43.34           O  
ATOM   3296  CB  SER B 191     131.760  88.360 151.259  1.00 43.34           C  
ATOM   3297  OG  SER B 191     130.666  88.722 152.076  1.00 43.34           O  
ATOM   3298  N   LEU B 192     132.889  89.788 154.000  1.00 43.63           N  
ATOM   3299  CA  LEU B 192     133.191  89.720 155.423  1.00 43.63           C  
ATOM   3300  C   LEU B 192     131.942  89.357 156.208  1.00 43.63           C  
ATOM   3301  O   LEU B 192     130.890  89.984 156.041  1.00 43.63           O  
ATOM   3302  CB  LEU B 192     133.746  91.051 155.926  1.00 43.63           C  
ATOM   3303  CG  LEU B 192     135.109  91.449 155.386  1.00 43.63           C  
ATOM   3304  CD1 LEU B 192     135.427  92.850 155.826  1.00 43.63           C  
ATOM   3305  CD2 LEU B 192     136.157  90.492 155.879  1.00 43.63           C  
ATOM   3306  N   ALA B 193     132.066  88.350 157.066  1.00 48.10           N  
ATOM   3307  CA  ALA B 193     130.953  87.941 157.897  1.00 48.10           C  
ATOM   3308  C   ALA B 193     130.592  89.051 158.883  1.00 48.10           C  
ATOM   3309  O   ALA B 193     131.463  89.802 159.330  1.00 48.10           O  
ATOM   3310  CB  ALA B 193     131.292  86.666 158.659  1.00 48.10           C  
ATOM   3311  N   PRO B 194     129.315  89.174 159.239  1.00 48.88           N  
ATOM   3312  CA  PRO B 194     128.931  90.135 160.279  1.00 48.88           C  
ATOM   3313  C   PRO B 194     129.706  89.950 161.572  1.00 48.88           C  
ATOM   3314  O   PRO B 194     129.841  90.891 162.361  1.00 48.88           O  
ATOM   3315  CB  PRO B 194     127.441  89.848 160.477  1.00 48.88           C  
ATOM   3316  CG  PRO B 194     126.989  89.360 159.156  1.00 48.88           C  
ATOM   3317  CD  PRO B 194     128.136  88.571 158.595  1.00 48.88           C  
ATOM   3318  N   ASP B 195     130.216  88.742 161.804  1.00 51.85           N  
ATOM   3319  CA  ASP B 195     130.910  88.440 163.047  1.00 51.85           C  
ATOM   3320  C   ASP B 195     132.382  88.828 163.022  1.00 51.85           C  
ATOM   3321  O   ASP B 195     133.068  88.630 164.029  1.00 51.85           O  
ATOM   3322  CB  ASP B 195     130.782  86.950 163.367  1.00 51.85           C  
ATOM   3323  CG  ASP B 195     129.377  86.561 163.772  1.00 51.85           C  
ATOM   3324  OD1 ASP B 195     128.574  87.467 164.079  1.00 51.85           O  
ATOM   3325  OD2 ASP B 195     129.073  85.350 163.786  1.00 51.85           O  
ATOM   3326  N   THR B 196     132.891  89.352 161.903  1.00 50.71           N  
ATOM   3327  CA  THR B 196     134.235  89.921 161.863  1.00 50.71           C  
ATOM   3328  C   THR B 196     135.316  88.857 162.050  1.00 50.71           C  
ATOM   3329  O   THR B 196     136.507  89.140 161.891  1.00 50.71           O  
ATOM   3330  CB  THR B 196     134.340  91.010 162.944  1.00 50.71           C  
ATOM   3331  OG1 THR B 196     133.366  92.028 162.682  1.00 50.71           O  
ATOM   3332  CG2 THR B 196     135.714  91.661 162.988  1.00 50.71           C  
ATOM   3333  N   ARG B 197     134.920  87.623 162.356  1.00 53.90           N  
ATOM   3334  CA  ARG B 197     135.856  86.555 162.676  1.00 53.90           C  
ATOM   3335  C   ARG B 197     136.126  85.583 161.533  1.00 53.90           C  
ATOM   3336  O   ARG B 197     137.072  84.796 161.634  1.00 53.90           O  
ATOM   3337  CB  ARG B 197     135.338  85.805 163.905  1.00 53.90           C  
ATOM   3338  CG  ARG B 197     135.419  86.661 165.165  1.00 53.90           C  
ATOM   3339  CD  ARG B 197     134.857  85.967 166.388  1.00 53.90           C  
ATOM   3340  NE  ARG B 197     133.405  85.845 166.284  1.00 53.90           N  
ATOM   3341  CZ  ARG B 197     132.629  85.264 167.191  1.00 53.90           C  
ATOM   3342  NH1 ARG B 197     133.157  84.732 168.285  1.00 53.90           N  
ATOM   3343  NH2 ARG B 197     131.318  85.212 167.000  1.00 53.90           N  
ATOM   3344  N   LEU B 198     135.327  85.596 160.467  1.00 49.84           N  
ATOM   3345  CA  LEU B 198     135.517  84.681 159.348  1.00 49.84           C  
ATOM   3346  C   LEU B 198     135.262  85.423 158.047  1.00 49.84           C  
ATOM   3347  O   LEU B 198     134.299  86.188 157.949  1.00 49.84           O  
ATOM   3348  CB  LEU B 198     134.583  83.474 159.441  1.00 49.84           C  
ATOM   3349  CG  LEU B 198     134.696  82.630 160.707  1.00 49.84           C  
ATOM   3350  CD1 LEU B 198     133.593  81.592 160.735  1.00 49.84           C  
ATOM   3351  CD2 LEU B 198     136.053  81.970 160.795  1.00 49.84           C  
ATOM   3352  N   PHE B 199     136.119  85.200 157.049  1.00 44.80           N  
ATOM   3353  CA  PHE B 199     135.946  85.845 155.753  1.00 44.80           C  
ATOM   3354  C   PHE B 199     136.096  84.837 154.624  1.00 44.80           C  
ATOM   3355  O   PHE B 199     136.816  83.847 154.745  1.00 44.80           O  
ATOM   3356  CB  PHE B 199     136.920  87.022 155.579  1.00 44.80           C  
ATOM   3357  CG  PHE B 199     138.302  86.638 155.139  1.00 44.80           C  
ATOM   3358  CD1 PHE B 199     138.572  86.346 153.817  1.00 44.80           C  
ATOM   3359  CD2 PHE B 199     139.344  86.617 156.044  1.00 44.80           C  
ATOM   3360  CE1 PHE B 199     139.843  86.014 153.416  1.00 44.80           C  
ATOM   3361  CE2 PHE B 199     140.614  86.285 155.647  1.00 44.80           C  
ATOM   3362  CZ  PHE B 199     140.864  85.984 154.333  1.00 44.80           C  
ATOM   3363  N   VAL B 200     135.411  85.105 153.515  1.00 44.18           N  
ATOM   3364  CA  VAL B 200     135.332  84.182 152.390  1.00 44.18           C  
ATOM   3365  C   VAL B 200     136.081  84.777 151.206  1.00 44.18           C  
ATOM   3366  O   VAL B 200     135.977  85.978 150.931  1.00 44.18           O  
ATOM   3367  CB  VAL B 200     133.872  83.883 152.012  1.00 44.18           C  
ATOM   3368  CG1 VAL B 200     133.166  85.148 151.623  1.00 44.18           C  
ATOM   3369  CG2 VAL B 200     133.814  82.899 150.885  1.00 44.18           C  
ATOM   3370  N   SER B 201     136.835  83.932 150.508  1.00 44.31           N  
ATOM   3371  CA  SER B 201     137.679  84.348 149.394  1.00 44.31           C  
ATOM   3372  C   SER B 201     137.330  83.532 148.159  1.00 44.31           C  
ATOM   3373  O   SER B 201     137.482  82.307 148.162  1.00 44.31           O  
ATOM   3374  CB  SER B 201     139.158  84.182 149.742  1.00 44.31           C  
ATOM   3375  OG  SER B 201     139.983  84.493 148.635  1.00 44.31           O  
ATOM   3376  N   GLY B 202     136.852  84.204 147.119  1.00 47.44           N  
ATOM   3377  CA  GLY B 202     136.608  83.579 145.833  1.00 47.44           C  
ATOM   3378  C   GLY B 202     137.781  83.762 144.889  1.00 47.44           C  
ATOM   3379  O   GLY B 202     138.439  84.806 144.889  1.00 47.44           O  
ATOM   3380  N   ALA B 203     137.995  82.777 144.017  1.00 46.20           N  
ATOM   3381  CA  ALA B 203     139.181  82.819 143.176  1.00 46.20           C  
ATOM   3382  C   ALA B 203     138.870  82.364 141.760  1.00 46.20           C  
ATOM   3383  O   ALA B 203     137.849  81.726 141.493  1.00 46.20           O  
ATOM   3384  CB  ALA B 203     140.295  81.947 143.762  1.00 46.20           C  
ATOM   3385  N   CYS B 204     139.784  82.709 140.851  1.00 46.99           N  
ATOM   3386  CA  CYS B 204     139.706  82.281 139.463  1.00 46.99           C  
ATOM   3387  C   CYS B 204     140.312  80.893 139.339  1.00 46.99           C  
ATOM   3388  O   CYS B 204     141.182  80.644 138.499  1.00 46.99           O  
ATOM   3389  CB  CYS B 204     140.427  83.269 138.546  1.00 46.99           C  
ATOM   3390  SG  CYS B 204     139.677  84.900 138.477  1.00 46.99           S  
ATOM   3391  N   ASP B 205     139.843  79.991 140.192  1.00 45.81           N  
ATOM   3392  CA  ASP B 205     140.223  78.589 140.177  1.00 45.81           C  
ATOM   3393  C   ASP B 205     138.980  77.717 140.222  1.00 45.81           C  
ATOM   3394  O   ASP B 205     139.094  76.491 140.338  1.00 45.81           O  
ATOM   3395  CB  ASP B 205     141.149  78.265 141.354  1.00 45.81           C  
ATOM   3396  CG  ASP B 205     141.574  76.814 141.377  1.00 45.81           C  
ATOM   3397  OD1 ASP B 205     142.278  76.384 140.440  1.00 45.81           O  
ATOM   3398  OD2 ASP B 205     141.205  76.102 142.335  1.00 45.81           O  
ATOM   3399  N   ALA B 206     137.798  78.324 140.126  1.00 46.67           N  
ATOM   3400  CA  ALA B 206     136.538  77.630 140.343  1.00 46.67           C  
ATOM   3401  C   ALA B 206     136.451  77.150 141.788  1.00 46.67           C  
ATOM   3402  O   ALA B 206     136.098  76.003 142.069  1.00 46.67           O  
ATOM   3403  CB  ALA B 206     136.366  76.471 139.361  1.00 46.67           C  
ATOM   3404  N   SER B 207     136.790  78.043 142.715  1.00 46.17           N  
ATOM   3405  CA  SER B 207     136.778  77.676 144.120  1.00 46.17           C  
ATOM   3406  C   SER B 207     136.541  78.892 145.004  1.00 46.17           C  
ATOM   3407  O   SER B 207     136.779  80.048 144.619  1.00 46.17           O  
ATOM   3408  CB  SER B 207     138.091  76.994 144.515  1.00 46.17           C  
ATOM   3409  OG  SER B 207     139.171  77.908 144.466  1.00 46.17           O  
ATOM   3410  N   ALA B 208     136.093  78.587 146.221  1.00 44.63           N  
ATOM   3411  CA  ALA B 208     135.814  79.564 147.258  1.00 44.63           C  
ATOM   3412  C   ALA B 208     136.295  78.978 148.574  1.00 44.63           C  
ATOM   3413  O   ALA B 208     136.284  77.763 148.756  1.00 44.63           O  
ATOM   3414  CB  ALA B 208     134.325  79.898 147.332  1.00 44.63           C  
ATOM   3415  N   LYS B 209     136.789  79.828 149.463  1.00 48.21           N  
ATOM   3416  CA  LYS B 209     137.276  79.351 150.748  1.00 48.21           C  
ATOM   3417  C   LYS B 209     136.699  80.153 151.903  1.00 48.21           C  
ATOM   3418  O   LYS B 209     136.514  81.367 151.804  1.00 48.21           O  
ATOM   3419  CB  LYS B 209     138.800  79.382 150.776  1.00 48.21           C  
ATOM   3420  CG  LYS B 209     139.404  78.391 149.807  1.00 48.21           C  
ATOM   3421  CD  LYS B 209     140.904  78.303 149.920  1.00 48.21           C  
ATOM   3422  CE  LYS B 209     141.432  77.150 149.095  1.00 48.21           C  
ATOM   3423  NZ  LYS B 209     142.877  76.928 149.316  1.00 48.21           N  
ATOM   3424  N   LEU B 210     136.423  79.446 152.997  1.00 53.00           N  
ATOM   3425  CA  LEU B 210     136.053  80.025 154.282  1.00 53.00           C  
ATOM   3426  C   LEU B 210     137.317  80.052 155.123  1.00 53.00           C  
ATOM   3427  O   LEU B 210     137.795  78.995 155.566  1.00 53.00           O  
ATOM   3428  CB  LEU B 210     134.964  79.215 154.978  1.00 53.00           C  
ATOM   3429  CG  LEU B 210     134.499  79.811 156.309  1.00 53.00           C  
ATOM   3430  CD1 LEU B 210     133.718  81.074 156.067  1.00 53.00           C  
ATOM   3431  CD2 LEU B 210     133.697  78.822 157.143  1.00 53.00           C  
ATOM   3432  N   TRP B 211     137.877  81.253 155.273  1.00 48.94           N  
ATOM   3433  CA  TRP B 211     139.111  81.523 155.991  1.00 48.94           C  
ATOM   3434  C   TRP B 211     138.826  82.031 157.398  1.00 48.94           C  
ATOM   3435  O   TRP B 211     138.021  82.956 157.582  1.00 48.94           O  
ATOM   3436  CB  TRP B 211     139.924  82.582 155.253  1.00 48.94           C  
ATOM   3437  CG  TRP B 211     140.645  82.089 154.073  1.00 48.94           C  
ATOM   3438  CD1 TRP B 211     140.233  82.128 152.779  1.00 48.94           C  
ATOM   3439  CD2 TRP B 211     141.938  81.500 154.068  1.00 48.94           C  
ATOM   3440  NE1 TRP B 211     141.188  81.578 151.964  1.00 48.94           N  
ATOM   3441  CE2 TRP B 211     142.249  81.186 152.737  1.00 48.94           C  
ATOM   3442  CE3 TRP B 211     142.862  81.201 155.065  1.00 48.94           C  
ATOM   3443  CZ2 TRP B 211     143.446  80.590 152.381  1.00 48.94           C  
ATOM   3444  CZ3 TRP B 211     144.044  80.618 154.712  1.00 48.94           C  
ATOM   3445  CH2 TRP B 211     144.327  80.312 153.387  1.00 48.94           C  
ATOM   3446  N   ASP B 212     139.501  81.435 158.380  1.00 55.70           N  
ATOM   3447  CA  ASP B 212     139.521  81.941 159.748  1.00 55.70           C  
ATOM   3448  C   ASP B 212     140.576  83.037 159.848  1.00 55.70           C  
ATOM   3449  O   ASP B 212     141.777  82.761 159.768  1.00 55.70           O  
ATOM   3450  CB  ASP B 212     139.804  80.806 160.725  1.00 55.70           C  
ATOM   3451  CG  ASP B 212     139.799  81.258 162.176  1.00 55.70           C  
ATOM   3452  OD1 ASP B 212     140.161  82.419 162.456  1.00 55.70           O  
ATOM   3453  OD2 ASP B 212     139.429  80.440 163.043  1.00 55.70           O  
ATOM   3454  N   VAL B 213     140.132  84.284 160.020  1.00 49.90           N  
ATOM   3455  CA  VAL B 213     141.042  85.421 159.954  1.00 49.90           C  
ATOM   3456  C   VAL B 213     141.976  85.471 161.155  1.00 49.90           C  
ATOM   3457  O   VAL B 213     143.026  86.120 161.091  1.00 49.90           O  
ATOM   3458  CB  VAL B 213     140.251  86.739 159.849  1.00 49.90           C  
ATOM   3459  CG1 VAL B 213     139.427  86.968 161.093  1.00 49.90           C  
ATOM   3460  CG2 VAL B 213     141.176  87.902 159.614  1.00 49.90           C  
ATOM   3461  N   ARG B 214     141.627  84.801 162.254  1.00 57.66           N  
ATOM   3462  CA  ARG B 214     142.406  84.936 163.480  1.00 57.66           C  
ATOM   3463  C   ARG B 214     143.606  83.996 163.506  1.00 57.66           C  
ATOM   3464  O   ARG B 214     144.688  84.384 163.959  1.00 57.66           O  
ATOM   3465  CB  ARG B 214     141.514  84.661 164.692  1.00 57.66           C  
ATOM   3466  CG  ARG B 214     141.980  85.297 165.993  1.00 57.66           C  
ATOM   3467  CD  ARG B 214     141.927  86.817 165.946  1.00 57.66           C  
ATOM   3468  NE  ARG B 214     140.554  87.298 165.813  1.00 57.66           N  
ATOM   3469  CZ  ARG B 214     139.754  87.602 166.833  1.00 57.66           C  
ATOM   3470  NH1 ARG B 214     140.180  87.483 168.084  1.00 57.66           N  
ATOM   3471  NH2 ARG B 214     138.520  88.029 166.600  1.00 57.66           N  
ATOM   3472  N   GLU B 215     143.439  82.764 163.028  1.00 61.13           N  
ATOM   3473  CA  GLU B 215     144.523  81.791 163.038  1.00 61.13           C  
ATOM   3474  C   GLU B 215     145.387  81.842 161.788  1.00 61.13           C  
ATOM   3475  O   GLU B 215     146.542  81.405 161.835  1.00 61.13           O  
ATOM   3476  CB  GLU B 215     143.959  80.377 163.201  1.00 61.13           C  
ATOM   3477  CG  GLU B 215     143.278  80.128 164.540  1.00 61.13           C  
ATOM   3478  CD  GLU B 215     144.250  80.155 165.704  1.00 61.13           C  
ATOM   3479  OE1 GLU B 215     145.368  79.619 165.560  1.00 61.13           O  
ATOM   3480  OE2 GLU B 215     143.893  80.709 166.765  1.00 61.13           O  
ATOM   3481  N   GLY B 216     144.862  82.352 160.679  1.00 56.67           N  
ATOM   3482  CA  GLY B 216     145.626  82.397 159.450  1.00 56.67           C  
ATOM   3483  C   GLY B 216     145.605  81.123 158.640  1.00 56.67           C  
ATOM   3484  O   GLY B 216     146.601  80.798 157.986  1.00 56.67           O  
ATOM   3485  N   MET B 217     144.495  80.388 158.657  1.00 61.55           N  
ATOM   3486  CA  MET B 217     144.401  79.123 157.947  1.00 61.55           C  
ATOM   3487  C   MET B 217     143.040  79.024 157.277  1.00 61.55           C  
ATOM   3488  O   MET B 217     142.071  79.667 157.684  1.00 61.55           O  
ATOM   3489  CB  MET B 217     144.614  77.930 158.888  1.00 61.55           C  
ATOM   3490  CG  MET B 217     143.513  77.746 159.919  1.00 61.55           C  
ATOM   3491  SD  MET B 217     143.706  76.234 160.879  1.00 61.55           S  
ATOM   3492  CE  MET B 217     143.120  75.018 159.701  1.00 61.55           C  
ATOM   3493  N   CYS B 218     142.987  78.202 156.234  1.00 60.36           N  
ATOM   3494  CA  CYS B 218     141.741  77.910 155.542  1.00 60.36           C  
ATOM   3495  C   CYS B 218     140.914  76.912 156.338  1.00 60.36           C  
ATOM   3496  O   CYS B 218     141.410  75.847 156.721  1.00 60.36           O  
ATOM   3497  CB  CYS B 218     142.026  77.360 154.147  1.00 60.36           C  
ATOM   3498  SG  CYS B 218     140.552  76.872 153.230  1.00 60.36           S  
ATOM   3499  N   ARG B 219     139.651  77.255 156.589  1.00 59.87           N  
ATOM   3500  CA  ARG B 219     138.770  76.345 157.305  1.00 59.87           C  
ATOM   3501  C   ARG B 219     138.005  75.435 156.356  1.00 59.87           C  
ATOM   3502  O   ARG B 219     137.857  74.242 156.642  1.00 59.87           O  
ATOM   3503  CB  ARG B 219     137.775  77.122 158.172  1.00 59.87           C  
ATOM   3504  CG  ARG B 219     138.396  77.892 159.319  1.00 59.87           C  
ATOM   3505  CD  ARG B 219     138.950  76.967 160.384  1.00 59.87           C  
ATOM   3506  NE  ARG B 219     139.399  77.699 161.566  1.00 59.87           N  
ATOM   3507  CZ  ARG B 219     140.070  77.151 162.574  1.00 59.87           C  
ATOM   3508  NH1 ARG B 219     140.388  75.864 162.551  1.00 59.87           N  
ATOM   3509  NH2 ARG B 219     140.438  77.898 163.606  1.00 59.87           N  
ATOM   3510  N   GLN B 220     137.507  75.956 155.234  1.00 61.17           N  
ATOM   3511  CA  GLN B 220     136.674  75.114 154.374  1.00 61.17           C  
ATOM   3512  C   GLN B 220     136.791  75.498 152.906  1.00 61.17           C  
ATOM   3513  O   GLN B 220     136.646  76.669 152.555  1.00 61.17           O  
ATOM   3514  CB  GLN B 220     135.204  75.161 154.803  1.00 61.17           C  
ATOM   3515  CG  GLN B 220     134.936  74.495 156.141  1.00 61.17           C  
ATOM   3516  CD  GLN B 220     133.479  74.545 156.564  1.00 61.17           C  
ATOM   3517  OE1 GLN B 220     133.027  73.703 157.338  1.00 61.17           O  
ATOM   3518  NE2 GLN B 220     132.760  75.568 156.125  1.00 61.17           N  
ATOM   3519  N   THR B 221     137.048  74.507 152.055  1.00 56.52           N  
ATOM   3520  CA  THR B 221     137.185  74.709 150.617  1.00 56.52           C  
ATOM   3521  C   THR B 221     135.903  74.262 149.922  1.00 56.52           C  
ATOM   3522  O   THR B 221     135.541  73.082 149.982  1.00 56.52           O  
ATOM   3523  CB  THR B 221     138.381  73.933 150.066  1.00 56.52           C  
ATOM   3524  OG1 THR B 221     139.581  74.376 150.711  1.00 56.52           O  
ATOM   3525  CG2 THR B 221     138.515  74.139 148.560  1.00 56.52           C  
ATOM   3526  N   PHE B 222     135.220  75.200 149.270  1.00 54.52           N  
ATOM   3527  CA  PHE B 222     133.989  74.936 148.542  1.00 54.52           C  
ATOM   3528  C   PHE B 222     134.255  74.943 147.044  1.00 54.52           C  
ATOM   3529  O   PHE B 222     134.894  75.868 146.520  1.00 54.52           O  
ATOM   3530  CB  PHE B 222     132.923  75.976 148.878  1.00 54.52           C  
ATOM   3531  CG  PHE B 222     132.539  75.990 150.318  1.00 54.52           C  
ATOM   3532  CD1 PHE B 222     131.611  75.100 150.809  1.00 54.52           C  
ATOM   3533  CD2 PHE B 222     133.103  76.903 151.181  1.00 54.52           C  
ATOM   3534  CE1 PHE B 222     131.263  75.118 152.133  1.00 54.52           C  
ATOM   3535  CE2 PHE B 222     132.757  76.924 152.504  1.00 54.52           C  
ATOM   3536  CZ  PHE B 222     131.838  76.032 152.983  1.00 54.52           C  
ATOM   3537  N   THR B 223     133.743  73.920 146.364  1.00 54.23           N  
ATOM   3538  CA  THR B 223     133.881  73.736 144.930  1.00 54.23           C  
ATOM   3539  C   THR B 223     132.500  73.532 144.325  1.00 54.23           C  
ATOM   3540  O   THR B 223     131.503  73.373 145.032  1.00 54.23           O  
ATOM   3541  CB  THR B 223     134.772  72.533 144.597  1.00 54.23           C  
ATOM   3542  OG1 THR B 223     134.141  71.331 145.057  1.00 54.23           O  
ATOM   3543  CG2 THR B 223     136.130  72.672 145.254  1.00 54.23           C  
ATOM   3544  N   GLY B 224     132.454  73.534 142.997  1.00 52.38           N  
ATOM   3545  CA  GLY B 224     131.216  73.299 142.282  1.00 52.38           C  
ATOM   3546  C   GLY B 224     131.136  74.118 141.016  1.00 52.38           C  
ATOM   3547  O   GLY B 224     130.472  73.734 140.049  1.00 52.38           O  
ATOM   3548  N   HIS B 225     131.816  75.258 141.018  1.00 47.80           N  
ATOM   3549  CA  HIS B 225     131.828  76.122 139.851  1.00 47.80           C  
ATOM   3550  C   HIS B 225     132.647  75.496 138.730  1.00 47.80           C  
ATOM   3551  O   HIS B 225     133.614  74.767 138.965  1.00 47.80           O  
ATOM   3552  CB  HIS B 225     132.389  77.491 140.214  1.00 47.80           C  
ATOM   3553  CG  HIS B 225     131.356  78.444 140.723  1.00 47.80           C  
ATOM   3554  ND1 HIS B 225     130.392  78.998 139.910  1.00 47.80           N  
ATOM   3555  CD2 HIS B 225     131.126  78.932 141.964  1.00 47.80           C  
ATOM   3556  CE1 HIS B 225     129.616  79.790 140.626  1.00 47.80           C  
ATOM   3557  NE2 HIS B 225     130.041  79.770 141.876  1.00 47.80           N  
ATOM   3558  N   GLU B 226     132.235  75.777 137.498  1.00 53.82           N  
ATOM   3559  CA  GLU B 226     132.953  75.320 136.319  1.00 53.82           C  
ATOM   3560  C   GLU B 226     133.963  76.333 135.798  1.00 53.82           C  
ATOM   3561  O   GLU B 226     134.775  75.979 134.937  1.00 53.82           O  
ATOM   3562  CB  GLU B 226     131.962  74.969 135.206  1.00 53.82           C  
ATOM   3563  CG  GLU B 226     131.035  73.817 135.553  1.00 53.82           C  
ATOM   3564  CD  GLU B 226     130.019  73.537 134.465  1.00 53.82           C  
ATOM   3565  OE1 GLU B 226     130.025  74.257 133.446  1.00 53.82           O  
ATOM   3566  OE2 GLU B 226     129.216  72.594 134.629  1.00 53.82           O  
ATOM   3567  N   SER B 227     133.941  77.571 136.286  1.00 50.17           N  
ATOM   3568  CA  SER B 227     134.805  78.612 135.745  1.00 50.17           C  
ATOM   3569  C   SER B 227     135.122  79.621 136.845  1.00 50.17           C  
ATOM   3570  O   SER B 227     134.773  79.430 138.013  1.00 50.17           O  
ATOM   3571  CB  SER B 227     134.142  79.270 134.528  1.00 50.17           C  
ATOM   3572  OG  SER B 227     135.055  80.104 133.837  1.00 50.17           O  
ATOM   3573  N   ASP B 228     135.802  80.699 136.458  1.00 48.12           N  
ATOM   3574  CA  ASP B 228     136.307  81.674 137.416  1.00 48.12           C  
ATOM   3575  C   ASP B 228     135.179  82.337 138.198  1.00 48.12           C  
ATOM   3576  O   ASP B 228     134.171  82.764 137.629  1.00 48.12           O  
ATOM   3577  CB  ASP B 228     137.122  82.737 136.684  1.00 48.12           C  
ATOM   3578  CG  ASP B 228     138.400  82.183 136.092  1.00 48.12           C  
ATOM   3579  OD1 ASP B 228     138.764  81.038 136.430  1.00 48.12           O  
ATOM   3580  OD2 ASP B 228     139.040  82.891 135.287  1.00 48.12           O  
ATOM   3581  N   ILE B 229     135.374  82.449 139.509  1.00 44.18           N  
ATOM   3582  CA  ILE B 229     134.435  83.125 140.398  1.00 44.18           C  
ATOM   3583  C   ILE B 229     134.820  84.594 140.491  1.00 44.18           C  
ATOM   3584  O   ILE B 229     135.981  84.925 140.759  1.00 44.18           O  
ATOM   3585  CB  ILE B 229     134.427  82.467 141.785  1.00 44.18           C  
ATOM   3586  CG1 ILE B 229     133.871  81.050 141.683  1.00 44.18           C  
ATOM   3587  CG2 ILE B 229     133.611  83.285 142.760  1.00 44.18           C  
ATOM   3588  CD1 ILE B 229     134.075  80.224 142.926  1.00 44.18           C  
ATOM   3589  N   ASN B 230     133.847  85.479 140.282  1.00 42.60           N  
ATOM   3590  CA  ASN B 230     134.096  86.912 140.290  1.00 42.60           C  
ATOM   3591  C   ASN B 230     133.533  87.647 141.496  1.00 42.60           C  
ATOM   3592  O   ASN B 230     134.046  88.715 141.835  1.00 42.60           O  
ATOM   3593  CB  ASN B 230     133.525  87.556 139.024  1.00 42.60           C  
ATOM   3594  CG  ASN B 230     134.227  87.093 137.772  1.00 42.60           C  
ATOM   3595  OD1 ASN B 230     135.435  86.863 137.774  1.00 42.60           O  
ATOM   3596  ND2 ASN B 230     133.476  86.964 136.688  1.00 42.60           N  
ATOM   3597  N   ALA B 231     132.495  87.127 142.147  1.00 40.33           N  
ATOM   3598  CA  ALA B 231     131.843  87.872 143.214  1.00 40.33           C  
ATOM   3599  C   ALA B 231     131.320  86.943 144.296  1.00 40.33           C  
ATOM   3600  O   ALA B 231     130.857  85.837 144.009  1.00 40.33           O  
ATOM   3601  CB  ALA B 231     130.693  88.704 142.658  1.00 40.33           C  
ATOM   3602  N   ILE B 232     131.398  87.411 145.542  1.00 42.04           N  
ATOM   3603  CA  ILE B 232     130.919  86.671 146.701  1.00 42.04           C  
ATOM   3604  C   ILE B 232     130.251  87.626 147.680  1.00 42.04           C  
ATOM   3605  O   ILE B 232     130.597  88.808 147.762  1.00 42.04           O  
ATOM   3606  CB  ILE B 232     132.057  85.894 147.392  1.00 42.04           C  
ATOM   3607  CG1 ILE B 232     132.611  84.854 146.429  1.00 42.04           C  
ATOM   3608  CG2 ILE B 232     131.577  85.246 148.678  1.00 42.04           C  
ATOM   3609  CD1 ILE B 232     133.648  83.951 147.028  1.00 42.04           C  
ATOM   3610  N   CYS B 233     129.274  87.101 148.416  1.00 45.44           N  
ATOM   3611  CA  CYS B 233     128.697  87.792 149.558  1.00 45.44           C  
ATOM   3612  C   CYS B 233     128.288  86.761 150.599  1.00 45.44           C  
ATOM   3613  O   CYS B 233     128.197  85.564 150.318  1.00 45.44           O  
ATOM   3614  CB  CYS B 233     127.514  88.657 149.143  1.00 45.44           C  
ATOM   3615  SG  CYS B 233     126.202  87.733 148.357  1.00 45.44           S  
ATOM   3616  N   PHE B 234     128.019  87.245 151.805  1.00 46.60           N  
ATOM   3617  CA  PHE B 234     127.583  86.413 152.915  1.00 46.60           C  
ATOM   3618  C   PHE B 234     126.081  86.504 153.118  1.00 46.60           C  
ATOM   3619  O   PHE B 234     125.452  87.528 152.840  1.00 46.60           O  
ATOM   3620  CB  PHE B 234     128.254  86.816 154.227  1.00 46.60           C  
ATOM   3621  CG  PHE B 234     129.520  86.081 154.529  1.00 46.60           C  
ATOM   3622  CD1 PHE B 234     129.478  84.862 155.178  1.00 46.60           C  
ATOM   3623  CD2 PHE B 234     130.748  86.621 154.222  1.00 46.60           C  
ATOM   3624  CE1 PHE B 234     130.630  84.186 155.481  1.00 46.60           C  
ATOM   3625  CE2 PHE B 234     131.902  85.946 154.531  1.00 46.60           C  
ATOM   3626  CZ  PHE B 234     131.843  84.726 155.156  1.00 46.60           C  
ATOM   3627  N   PHE B 235     125.516  85.412 153.605  1.00 51.97           N  
ATOM   3628  CA  PHE B 235     124.166  85.453 154.125  1.00 51.97           C  
ATOM   3629  C   PHE B 235     124.155  86.271 155.416  1.00 51.97           C  
ATOM   3630  O   PHE B 235     125.084  86.167 156.221  1.00 51.97           O  
ATOM   3631  CB  PHE B 235     123.658  84.041 154.377  1.00 51.97           C  
ATOM   3632  CG  PHE B 235     122.180  83.912 154.273  1.00 51.97           C  
ATOM   3633  CD1 PHE B 235     121.576  83.866 153.033  1.00 51.97           C  
ATOM   3634  CD2 PHE B 235     121.392  83.825 155.400  1.00 51.97           C  
ATOM   3635  CE1 PHE B 235     120.222  83.749 152.921  1.00 51.97           C  
ATOM   3636  CE2 PHE B 235     120.034  83.705 155.290  1.00 51.97           C  
ATOM   3637  CZ  PHE B 235     119.449  83.667 154.049  1.00 51.97           C  
ATOM   3638  N   PRO B 236     123.129  87.094 155.640  1.00 51.34           N  
ATOM   3639  CA  PRO B 236     123.097  87.919 156.857  1.00 51.34           C  
ATOM   3640  C   PRO B 236     123.411  87.186 158.153  1.00 51.34           C  
ATOM   3641  O   PRO B 236     123.854  87.820 159.115  1.00 51.34           O  
ATOM   3642  CB  PRO B 236     121.662  88.451 156.862  1.00 51.34           C  
ATOM   3643  CG  PRO B 236     121.313  88.548 155.432  1.00 51.34           C  
ATOM   3644  CD  PRO B 236     121.985  87.385 154.760  1.00 51.34           C  
ATOM   3645  N   ASN B 237     123.197  85.874 158.209  1.00 54.84           N  
ATOM   3646  CA  ASN B 237     123.450  85.129 159.436  1.00 54.84           C  
ATOM   3647  C   ASN B 237     124.857  84.550 159.511  1.00 54.84           C  
ATOM   3648  O   ASN B 237     125.207  83.952 160.533  1.00 54.84           O  
ATOM   3649  CB  ASN B 237     122.427  83.998 159.590  1.00 54.84           C  
ATOM   3650  CG  ASN B 237     122.587  82.918 158.546  1.00 54.84           C  
ATOM   3651  OD1 ASN B 237     123.431  83.011 157.656  1.00 54.84           O  
ATOM   3652  ND2 ASN B 237     121.779  81.873 158.657  1.00 54.84           N  
ATOM   3653  N   GLY B 238     125.668  84.708 158.469  1.00 54.90           N  
ATOM   3654  CA  GLY B 238     127.032  84.228 158.498  1.00 54.90           C  
ATOM   3655  C   GLY B 238     127.206  82.739 158.295  1.00 54.90           C  
ATOM   3656  O   GLY B 238     128.339  82.252 158.393  1.00 54.90           O  
ATOM   3657  N   ASN B 239     126.134  81.998 158.021  1.00 58.45           N  
ATOM   3658  CA  ASN B 239     126.206  80.551 157.866  1.00 58.45           C  
ATOM   3659  C   ASN B 239     126.175  80.098 156.413  1.00 58.45           C  
ATOM   3660  O   ASN B 239     126.181  78.890 156.157  1.00 58.45           O  
ATOM   3661  CB  ASN B 239     125.059  79.884 158.631  1.00 58.45           C  
ATOM   3662  CG  ASN B 239     125.204  80.021 160.131  1.00 58.45           C  
ATOM   3663  OD1 ASN B 239     126.292  79.850 160.680  1.00 58.45           O  
ATOM   3664  ND2 ASN B 239     124.103  80.328 160.806  1.00 58.45           N  
ATOM   3665  N   ALA B 240     126.143  81.024 155.460  1.00 52.83           N  
ATOM   3666  CA  ALA B 240     126.075  80.666 154.051  1.00 52.83           C  
ATOM   3667  C   ALA B 240     126.560  81.842 153.222  1.00 52.83           C  
ATOM   3668  O   ALA B 240     126.405  82.998 153.620  1.00 52.83           O  
ATOM   3669  CB  ALA B 240     124.653  80.281 153.643  1.00 52.83           C  
ATOM   3670  N   PHE B 241     127.155  81.538 152.070  1.00 46.99           N  
ATOM   3671  CA  PHE B 241     127.577  82.577 151.142  1.00 46.99           C  
ATOM   3672  C   PHE B 241     127.116  82.260 149.728  1.00 46.99           C  
ATOM   3673  O   PHE B 241     127.050  81.098 149.320  1.00 46.99           O  
ATOM   3674  CB  PHE B 241     129.098  82.776 151.157  1.00 46.99           C  
ATOM   3675  CG  PHE B 241     129.884  81.576 150.728  1.00 46.99           C  
ATOM   3676  CD1 PHE B 241     130.240  80.607 151.636  1.00 46.99           C  
ATOM   3677  CD2 PHE B 241     130.314  81.448 149.425  1.00 46.99           C  
ATOM   3678  CE1 PHE B 241     130.980  79.516 151.248  1.00 46.99           C  
ATOM   3679  CE2 PHE B 241     131.055  80.360 149.032  1.00 46.99           C  
ATOM   3680  CZ  PHE B 241     131.387  79.392 149.946  1.00 46.99           C  
ATOM   3681  N   ALA B 242     126.804  83.314 148.983  1.00 42.09           N  
ATOM   3682  CA  ALA B 242     126.375  83.207 147.597  1.00 42.09           C  
ATOM   3683  C   ALA B 242     127.470  83.736 146.684  1.00 42.09           C  
ATOM   3684  O   ALA B 242     127.980  84.842 146.893  1.00 42.09           O  
ATOM   3685  CB  ALA B 242     125.078  83.978 147.363  1.00 42.09           C  
ATOM   3686  N   THR B 243     127.814  82.950 145.672  1.00 41.99           N  
ATOM   3687  CA  THR B 243     128.907  83.240 144.762  1.00 41.99           C  
ATOM   3688  C   THR B 243     128.377  83.352 143.341  1.00 41.99           C  
ATOM   3689  O   THR B 243     127.323  82.808 143.001  1.00 41.99           O  
ATOM   3690  CB  THR B 243     129.982  82.150 144.810  1.00 41.99           C  
ATOM   3691  OG1 THR B 243     129.491  80.961 144.184  1.00 41.99           O  
ATOM   3692  CG2 THR B 243     130.346  81.824 146.239  1.00 41.99           C  
ATOM   3693  N   GLY B 244     129.141  84.049 142.515  1.00 40.93           N  
ATOM   3694  CA  GLY B 244     128.823  84.177 141.107  1.00 40.93           C  
ATOM   3695  C   GLY B 244     130.081  84.039 140.283  1.00 40.93           C  
ATOM   3696  O   GLY B 244     131.176  84.403 140.716  1.00 40.93           O  
ATOM   3697  N   SER B 245     129.915  83.509 139.076  1.00 44.98           N  
ATOM   3698  CA  SER B 245     131.048  83.191 138.227  1.00 44.98           C  
ATOM   3699  C   SER B 245     130.717  83.538 136.783  1.00 44.98           C  
ATOM   3700  O   SER B 245     129.624  84.016 136.467  1.00 44.98           O  
ATOM   3701  CB  SER B 245     131.425  81.714 138.374  1.00 44.98           C  
ATOM   3702  OG  SER B 245     130.493  80.887 137.708  1.00 44.98           O  
ATOM   3703  N   ASP B 246     131.688  83.298 135.903  1.00 46.49           N  
ATOM   3704  CA  ASP B 246     131.524  83.552 134.479  1.00 46.49           C  
ATOM   3705  C   ASP B 246     130.590  82.560 133.802  1.00 46.49           C  
ATOM   3706  O   ASP B 246     130.181  82.804 132.662  1.00 46.49           O  
ATOM   3707  CB  ASP B 246     132.887  83.519 133.789  1.00 46.49           C  
ATOM   3708  CG  ASP B 246     133.747  84.716 134.138  1.00 46.49           C  
ATOM   3709  OD1 ASP B 246     133.214  85.687 134.714  1.00 46.49           O  
ATOM   3710  OD2 ASP B 246     134.960  84.684 133.840  1.00 46.49           O  
ATOM   3711  N   ASP B 247     130.246  81.458 134.461  1.00 49.38           N  
ATOM   3712  CA  ASP B 247     129.406  80.429 133.863  1.00 49.38           C  
ATOM   3713  C   ASP B 247     127.923  80.777 133.891  1.00 49.38           C  
ATOM   3714  O   ASP B 247     127.092  79.888 133.679  1.00 49.38           O  
ATOM   3715  CB  ASP B 247     129.642  79.086 134.561  1.00 49.38           C  
ATOM   3716  CG  ASP B 247     129.202  79.088 136.009  1.00 49.38           C  
ATOM   3717  OD1 ASP B 247     128.611  80.090 136.460  1.00 49.38           O  
ATOM   3718  OD2 ASP B 247     129.451  78.081 136.702  1.00 49.38           O  
ATOM   3719  N   ALA B 248     127.573  82.034 134.158  1.00 46.85           N  
ATOM   3720  CA  ALA B 248     126.194  82.504 134.155  1.00 46.85           C  
ATOM   3721  C   ALA B 248     125.360  81.882 135.262  1.00 46.85           C  
ATOM   3722  O   ALA B 248     124.129  81.870 135.179  1.00 46.85           O  
ATOM   3723  CB  ALA B 248     125.532  82.236 132.802  1.00 46.85           C  
ATOM   3724  N   THR B 249     126.004  81.374 136.303  1.00 45.87           N  
ATOM   3725  CA  THR B 249     125.332  80.695 137.397  1.00 45.87           C  
ATOM   3726  C   THR B 249     125.670  81.378 138.712  1.00 45.87           C  
ATOM   3727  O   THR B 249     126.814  81.788 138.929  1.00 45.87           O  
ATOM   3728  CB  THR B 249     125.755  79.224 137.453  1.00 45.87           C  
ATOM   3729  OG1 THR B 249     125.468  78.596 136.199  1.00 45.87           O  
ATOM   3730  CG2 THR B 249     125.026  78.490 138.555  1.00 45.87           C  
ATOM   3731  N   CYS B 250     124.675  81.502 139.585  1.00 42.73           N  
ATOM   3732  CA  CYS B 250     124.926  81.848 140.976  1.00 42.73           C  
ATOM   3733  C   CYS B 250     124.769  80.590 141.814  1.00 42.73           C  
ATOM   3734  O   CYS B 250     123.974  79.708 141.491  1.00 42.73           O  
ATOM   3735  CB  CYS B 250     123.976  82.934 141.481  1.00 42.73           C  
ATOM   3736  SG  CYS B 250     124.076  84.496 140.607  1.00 42.73           S  
ATOM   3737  N   ARG B 251     125.557  80.485 142.875  1.00 47.42           N  
ATOM   3738  CA  ARG B 251     125.481  79.304 143.718  1.00 47.42           C  
ATOM   3739  C   ARG B 251     125.523  79.691 145.184  1.00 47.42           C  
ATOM   3740  O   ARG B 251     126.342  80.512 145.598  1.00 47.42           O  
ATOM   3741  CB  ARG B 251     126.610  78.331 143.388  1.00 47.42           C  
ATOM   3742  CG  ARG B 251     126.531  77.822 141.966  1.00 47.42           C  
ATOM   3743  CD  ARG B 251     127.670  76.894 141.618  1.00 47.42           C  
ATOM   3744  NE  ARG B 251     127.703  76.606 140.187  1.00 47.42           N  
ATOM   3745  CZ  ARG B 251     127.057  75.601 139.606  1.00 47.42           C  
ATOM   3746  NH1 ARG B 251     126.315  74.772 140.324  1.00 47.42           N  
ATOM   3747  NH2 ARG B 251     127.150  75.426 138.297  1.00 47.42           N  
ATOM   3748  N   LEU B 252     124.650  79.071 145.964  1.00 49.77           N  
ATOM   3749  CA  LEU B 252     124.586  79.275 147.401  1.00 49.77           C  
ATOM   3750  C   LEU B 252     125.215  78.079 148.096  1.00 49.77           C  
ATOM   3751  O   LEU B 252     124.790  76.937 147.873  1.00 49.77           O  
ATOM   3752  CB  LEU B 252     123.138  79.458 147.847  1.00 49.77           C  
ATOM   3753  CG  LEU B 252     122.893  79.881 149.291  1.00 49.77           C  
ATOM   3754  CD1 LEU B 252     121.578  80.612 149.379  1.00 49.77           C  
ATOM   3755  CD2 LEU B 252     122.902  78.693 150.216  1.00 49.77           C  
ATOM   3756  N   PHE B 253     126.192  78.358 148.963  1.00 50.86           N  
ATOM   3757  CA  PHE B 253     126.969  77.366 149.691  1.00 50.86           C  
ATOM   3758  C   PHE B 253     126.745  77.526 151.188  1.00 50.86           C  
ATOM   3759  O   PHE B 253     126.686  78.650 151.702  1.00 50.86           O  
ATOM   3760  CB  PHE B 253     128.464  77.505 149.413  1.00 50.86           C  
ATOM   3761  CG  PHE B 253     128.866  77.167 148.013  1.00 50.86           C  
ATOM   3762  CD1 PHE B 253     128.858  78.130 147.025  1.00 50.86           C  
ATOM   3763  CD2 PHE B 253     129.276  75.892 147.690  1.00 50.86           C  
ATOM   3764  CE1 PHE B 253     129.241  77.825 145.741  1.00 50.86           C  
ATOM   3765  CE2 PHE B 253     129.658  75.581 146.408  1.00 50.86           C  
ATOM   3766  CZ  PHE B 253     129.640  76.549 145.431  1.00 50.86           C  
ATOM   3767  N   ASP B 254     126.632  76.393 151.876  1.00 58.85           N  
ATOM   3768  CA  ASP B 254     126.434  76.336 153.319  1.00 58.85           C  
ATOM   3769  C   ASP B 254     127.768  76.097 154.016  1.00 58.85           C  
ATOM   3770  O   ASP B 254     128.458  75.116 153.721  1.00 58.85           O  
ATOM   3771  CB  ASP B 254     125.452  75.221 153.671  1.00 58.85           C  
ATOM   3772  CG  ASP B 254     125.208  75.101 155.162  1.00 58.85           C  
ATOM   3773  OD1 ASP B 254     125.974  75.679 155.961  1.00 58.85           O  
ATOM   3774  OD2 ASP B 254     124.258  74.391 155.537  1.00 58.85           O  
ATOM   3775  N   LEU B 255     128.126  76.989 154.944  1.00 56.25           N  
ATOM   3776  CA  LEU B 255     129.388  76.852 155.661  1.00 56.25           C  
ATOM   3777  C   LEU B 255     129.362  75.754 156.711  1.00 56.25           C  
ATOM   3778  O   LEU B 255     130.421  75.415 157.248  1.00 56.25           O  
ATOM   3779  CB  LEU B 255     129.755  78.160 156.357  1.00 56.25           C  
ATOM   3780  CG  LEU B 255     129.931  79.421 155.524  1.00 56.25           C  
ATOM   3781  CD1 LEU B 255     130.274  80.576 156.433  1.00 56.25           C  
ATOM   3782  CD2 LEU B 255     131.014  79.219 154.490  1.00 56.25           C  
ATOM   3783  N   ARG B 256     128.195  75.193 157.015  1.00 63.00           N  
ATOM   3784  CA  ARG B 256     128.083  74.146 158.021  1.00 63.00           C  
ATOM   3785  C   ARG B 256     127.954  72.757 157.417  1.00 63.00           C  
ATOM   3786  O   ARG B 256     128.416  71.785 158.021  1.00 63.00           O  
ATOM   3787  CB  ARG B 256     126.887  74.429 158.936  1.00 63.00           C  
ATOM   3788  CG  ARG B 256     127.015  75.766 159.649  1.00 63.00           C  
ATOM   3789  CD  ARG B 256     125.792  76.145 160.467  1.00 63.00           C  
ATOM   3790  NE  ARG B 256     125.682  75.373 161.701  1.00 63.00           N  
ATOM   3791  CZ  ARG B 256     124.567  75.248 162.413  1.00 63.00           C  
ATOM   3792  NH1 ARG B 256     123.446  75.836 162.016  1.00 63.00           N  
ATOM   3793  NH2 ARG B 256     124.573  74.529 163.526  1.00 63.00           N  
ATOM   3794  N   ALA B 257     127.341  72.642 156.241  1.00 64.94           N  
ATOM   3795  CA  ALA B 257     127.235  71.363 155.558  1.00 64.94           C  
ATOM   3796  C   ALA B 257     128.423  71.066 154.656  1.00 64.94           C  
ATOM   3797  O   ALA B 257     128.616  69.906 154.276  1.00 64.94           O  
ATOM   3798  CB  ALA B 257     125.957  71.323 154.719  1.00 64.94           C  
ATOM   3799  N   ASP B 258     129.221  72.074 154.310  1.00 68.09           N  
ATOM   3800  CA  ASP B 258     130.355  71.888 153.406  1.00 68.09           C  
ATOM   3801  C   ASP B 258     129.883  71.390 152.044  1.00 68.09           C  
ATOM   3802  O   ASP B 258     130.512  70.529 151.426  1.00 68.09           O  
ATOM   3803  CB  ASP B 258     131.388  70.934 154.003  1.00 68.09           C  
ATOM   3804  CG  ASP B 258     132.744  71.056 153.342  1.00 68.09           C  
ATOM   3805  OD1 ASP B 258     132.877  71.866 152.401  1.00 68.09           O  
ATOM   3806  OD2 ASP B 258     133.676  70.338 153.759  1.00 68.09           O  
ATOM   3807  N   GLN B 259     128.769  71.940 151.569  1.00 63.88           N  
ATOM   3808  CA  GLN B 259     128.139  71.472 150.345  1.00 63.88           C  
ATOM   3809  C   GLN B 259     127.633  72.644 149.524  1.00 63.88           C  
ATOM   3810  O   GLN B 259     127.287  73.699 150.059  1.00 63.88           O  
ATOM   3811  CB  GLN B 259     126.953  70.550 150.634  1.00 63.88           C  
ATOM   3812  CG  GLN B 259     127.306  69.221 151.243  1.00 63.88           C  
ATOM   3813  CD  GLN B 259     126.075  68.422 151.609  1.00 63.88           C  
ATOM   3814  OE1 GLN B 259     125.866  68.081 152.771  1.00 63.88           O  
ATOM   3815  NE2 GLN B 259     125.241  68.133 150.616  1.00 63.88           N  
ATOM   3816  N   GLU B 260     127.588  72.438 148.212  1.00 58.08           N  
ATOM   3817  CA  GLU B 260     126.794  73.302 147.354  1.00 58.08           C  
ATOM   3818  C   GLU B 260     125.328  73.064 147.670  1.00 58.08           C  
ATOM   3819  O   GLU B 260     124.870  71.917 147.706  1.00 58.08           O  
ATOM   3820  CB  GLU B 260     127.084  73.019 145.884  1.00 58.08           C  
ATOM   3821  CG  GLU B 260     126.341  73.927 144.929  1.00 58.08           C  
ATOM   3822  CD  GLU B 260     126.656  73.628 143.481  1.00 58.08           C  
ATOM   3823  OE1 GLU B 260     127.588  72.837 143.225  1.00 58.08           O  
ATOM   3824  OE2 GLU B 260     125.973  74.183 142.598  1.00 58.08           O  
ATOM   3825  N   LEU B 261     124.590  74.141 147.903  1.00 56.73           N  
ATOM   3826  CA  LEU B 261     123.226  74.032 148.395  1.00 56.73           C  
ATOM   3827  C   LEU B 261     122.176  74.471 147.391  1.00 56.73           C  
ATOM   3828  O   LEU B 261     121.127  73.833 147.295  1.00 56.73           O  
ATOM   3829  CB  LEU B 261     123.075  74.848 149.681  1.00 56.73           C  
ATOM   3830  CG  LEU B 261     121.729  74.756 150.381  1.00 56.73           C  
ATOM   3831  CD1 LEU B 261     121.423  73.316 150.712  1.00 56.73           C  
ATOM   3832  CD2 LEU B 261     121.781  75.579 151.643  1.00 56.73           C  
ATOM   3833  N   MET B 262     122.413  75.548 146.646  1.00 55.91           N  
ATOM   3834  CA  MET B 262     121.439  75.986 145.653  1.00 55.91           C  
ATOM   3835  C   MET B 262     122.139  76.475 144.397  1.00 55.91           C  
ATOM   3836  O   MET B 262     123.198  77.101 144.471  1.00 55.91           O  
ATOM   3837  CB  MET B 262     120.523  77.083 146.199  1.00 55.91           C  
ATOM   3838  CG  MET B 262     119.562  77.638 145.166  1.00 55.91           C  
ATOM   3839  SD  MET B 262     118.361  76.425 144.600  1.00 55.91           S  
ATOM   3840  CE  MET B 262     117.040  76.705 145.767  1.00 55.91           C  
ATOM   3841  N   THR B 263     121.542  76.173 143.246  1.00 51.53           N  
ATOM   3842  CA  THR B 263     122.016  76.644 141.952  1.00 51.53           C  
ATOM   3843  C   THR B 263     120.962  77.533 141.307  1.00 51.53           C  
ATOM   3844  O   THR B 263     119.807  77.123 141.157  1.00 51.53           O  
ATOM   3845  CB  THR B 263     122.346  75.466 141.039  1.00 51.53           C  
ATOM   3846  OG1 THR B 263     123.331  74.637 141.667  1.00 51.53           O  
ATOM   3847  CG2 THR B 263     122.889  75.958 139.712  1.00 51.53           C  
ATOM   3848  N   TYR B 264     121.365  78.742 140.921  1.00 47.09           N  
ATOM   3849  CA  TYR B 264     120.501  79.727 140.282  1.00 47.09           C  
ATOM   3850  C   TYR B 264     120.976  79.890 138.845  1.00 47.09           C  
ATOM   3851  O   TYR B 264     122.092  80.376 138.609  1.00 47.09           O  
ATOM   3852  CB  TYR B 264     120.563  81.069 141.003  1.00 47.09           C  
ATOM   3853  CG  TYR B 264     120.340  81.014 142.492  1.00 47.09           C  
ATOM   3854  CD1 TYR B 264     121.364  80.638 143.345  1.00 47.09           C  
ATOM   3855  CD2 TYR B 264     119.129  81.375 143.049  1.00 47.09           C  
ATOM   3856  CE1 TYR B 264     121.179  80.596 144.705  1.00 47.09           C  
ATOM   3857  CE2 TYR B 264     118.935  81.337 144.410  1.00 47.09           C  
ATOM   3858  CZ  TYR B 264     119.965  80.948 145.233  1.00 47.09           C  
ATOM   3859  OH  TYR B 264     119.783  80.906 146.594  1.00 47.09           O  
ATOM   3860  N   SER B 265     120.141  79.483 137.892  1.00 47.69           N  
ATOM   3861  CA  SER B 265     120.483  79.580 136.483  1.00 47.69           C  
ATOM   3862  C   SER B 265     119.205  79.696 135.668  1.00 47.69           C  
ATOM   3863  O   SER B 265     118.112  79.369 136.137  1.00 47.69           O  
ATOM   3864  CB  SER B 265     121.303  78.373 136.022  1.00 47.69           C  
ATOM   3865  OG  SER B 265     120.529  77.187 136.053  1.00 47.69           O  
ATOM   3866  N   HIS B 266     119.358  80.173 134.434  1.00 53.58           N  
ATOM   3867  CA  HIS B 266     118.237  80.326 133.519  1.00 53.58           C  
ATOM   3868  C   HIS B 266     118.722  80.086 132.097  1.00 53.58           C  
ATOM   3869  O   HIS B 266     119.859  80.413 131.749  1.00 53.58           O  
ATOM   3870  CB  HIS B 266     117.592  81.711 133.639  1.00 53.58           C  
ATOM   3871  CG  HIS B 266     116.116  81.714 133.392  1.00 53.58           C  
ATOM   3872  ND1 HIS B 266     115.190  81.588 134.406  1.00 53.58           N  
ATOM   3873  CD2 HIS B 266     115.404  81.842 132.248  1.00 53.58           C  
ATOM   3874  CE1 HIS B 266     113.973  81.630 133.896  1.00 53.58           C  
ATOM   3875  NE2 HIS B 266     114.074  81.785 132.588  1.00 53.58           N  
ATOM   3876  N   ASP B 267     117.843  79.500 131.280  1.00 55.93           N  
ATOM   3877  CA  ASP B 267     118.197  79.196 129.897  1.00 55.93           C  
ATOM   3878  C   ASP B 267     118.661  80.435 129.141  1.00 55.93           C  
ATOM   3879  O   ASP B 267     119.513  80.332 128.251  1.00 55.93           O  
ATOM   3880  CB  ASP B 267     116.998  78.560 129.189  1.00 55.93           C  
ATOM   3881  CG  ASP B 267     117.347  77.998 127.821  1.00 55.93           C  
ATOM   3882  OD1 ASP B 267     116.900  76.874 127.513  1.00 55.93           O  
ATOM   3883  OD2 ASP B 267     118.055  78.677 127.048  1.00 55.93           O  
ATOM   3884  N   ASN B 268     118.139  81.609 129.486  1.00 52.74           N  
ATOM   3885  CA  ASN B 268     118.425  82.827 128.742  1.00 52.74           C  
ATOM   3886  C   ASN B 268     119.615  83.598 129.296  1.00 52.74           C  
ATOM   3887  O   ASN B 268     119.833  84.744 128.892  1.00 52.74           O  
ATOM   3888  CB  ASN B 268     117.195  83.736 128.725  1.00 52.74           C  
ATOM   3889  CG  ASN B 268     116.068  83.180 127.877  1.00 52.74           C  
ATOM   3890  OD1 ASN B 268     116.304  82.482 126.890  1.00 52.74           O  
ATOM   3891  ND2 ASN B 268     114.834  83.496 128.251  1.00 52.74           N  
ATOM   3892  N   ILE B 269     120.381  83.007 130.207  1.00 50.75           N  
ATOM   3893  CA  ILE B 269     121.522  83.670 130.825  1.00 50.75           C  
ATOM   3894  C   ILE B 269     122.780  82.972 130.331  1.00 50.75           C  
ATOM   3895  O   ILE B 269     123.074  81.839 130.732  1.00 50.75           O  
ATOM   3896  CB  ILE B 269     121.444  83.642 132.354  1.00 50.75           C  
ATOM   3897  CG1 ILE B 269     120.115  84.213 132.830  1.00 50.75           C  
ATOM   3898  CG2 ILE B 269     122.542  84.493 132.934  1.00 50.75           C  
ATOM   3899  CD1 ILE B 269     119.850  83.968 134.292  1.00 50.75           C  
ATOM   3900  N   ILE B 270     123.531  83.651 129.467  1.00 50.70           N  
ATOM   3901  CA  ILE B 270     124.799  83.163 128.950  1.00 50.70           C  
ATOM   3902  C   ILE B 270     125.936  84.125 129.260  1.00 50.70           C  
ATOM   3903  O   ILE B 270     127.061  83.921 128.804  1.00 50.70           O  
ATOM   3904  CB  ILE B 270     124.711  82.899 127.435  1.00 50.70           C  
ATOM   3905  CG1 ILE B 270     124.355  84.192 126.698  1.00 50.70           C  
ATOM   3906  CG2 ILE B 270     123.674  81.828 127.152  1.00 50.70           C  
ATOM   3907  CD1 ILE B 270     124.474  84.100 125.204  1.00 50.70           C  
ATOM   3908  N   CYS B 271     125.660  85.170 130.029  1.00 47.65           N  
ATOM   3909  CA  CYS B 271     126.614  86.220 130.335  1.00 47.65           C  
ATOM   3910  C   CYS B 271     127.188  86.041 131.734  1.00 47.65           C  
ATOM   3911  O   CYS B 271     126.525  85.531 132.639  1.00 47.65           O  
ATOM   3912  CB  CYS B 271     125.950  87.589 130.210  1.00 47.65           C  
ATOM   3913  SG  CYS B 271     125.587  88.068 128.506  1.00 47.65           S  
ATOM   3914  N   GLY B 272     128.436  86.468 131.899  1.00 45.06           N  
ATOM   3915  CA  GLY B 272     129.096  86.334 133.177  1.00 45.06           C  
ATOM   3916  C   GLY B 272     128.541  87.282 134.221  1.00 45.06           C  
ATOM   3917  O   GLY B 272     127.873  88.273 133.924  1.00 45.06           O  
ATOM   3918  N   ILE B 273     128.837  86.959 135.477  1.00 42.47           N  
ATOM   3919  CA  ILE B 273     128.333  87.682 136.636  1.00 42.47           C  
ATOM   3920  C   ILE B 273     129.471  88.482 137.249  1.00 42.47           C  
ATOM   3921  O   ILE B 273     130.585  87.970 137.412  1.00 42.47           O  
ATOM   3922  CB  ILE B 273     127.721  86.717 137.662  1.00 42.47           C  
ATOM   3923  CG1 ILE B 273     126.486  86.062 137.064  1.00 42.47           C  
ATOM   3924  CG2 ILE B 273     127.348  87.452 138.918  1.00 42.47           C  
ATOM   3925  CD1 ILE B 273     126.067  84.821 137.777  1.00 42.47           C  
ATOM   3926  N   THR B 274     129.191  89.738 137.591  1.00 41.41           N  
ATOM   3927  CA  THR B 274     130.201  90.608 138.176  1.00 41.41           C  
ATOM   3928  C   THR B 274     130.022  90.880 139.660  1.00 41.41           C  
ATOM   3929  O   THR B 274     131.011  91.156 140.339  1.00 41.41           O  
ATOM   3930  CB  THR B 274     130.224  91.953 137.448  1.00 41.41           C  
ATOM   3931  OG1 THR B 274     128.964  92.611 137.611  1.00 41.41           O  
ATOM   3932  CG2 THR B 274     130.499  91.750 135.980  1.00 41.41           C  
ATOM   3933  N   SER B 275     128.803  90.821 140.186  1.00 42.39           N  
ATOM   3934  CA  SER B 275     128.605  91.172 141.583  1.00 42.39           C  
ATOM   3935  C   SER B 275     127.332  90.543 142.117  1.00 42.39           C  
ATOM   3936  O   SER B 275     126.326  90.467 141.411  1.00 42.39           O  
ATOM   3937  CB  SER B 275     128.551  92.683 141.748  1.00 42.39           C  
ATOM   3938  OG  SER B 275     127.397  93.219 141.134  1.00 42.39           O  
ATOM   3939  N   VAL B 276     127.390  90.101 143.369  1.00 41.99           N  
ATOM   3940  CA  VAL B 276     126.267  89.468 144.045  1.00 41.99           C  
ATOM   3941  C   VAL B 276     126.095  90.104 145.416  1.00 41.99           C  
ATOM   3942  O   VAL B 276     127.079  90.393 146.104  1.00 41.99           O  
ATOM   3943  CB  VAL B 276     126.476  87.948 144.165  1.00 41.99           C  
ATOM   3944  CG1 VAL B 276     125.339  87.316 144.900  1.00 41.99           C  
ATOM   3945  CG2 VAL B 276     126.593  87.348 142.795  1.00 41.99           C  
ATOM   3946  N   SER B 277     124.843  90.323 145.810  1.00 45.43           N  
ATOM   3947  CA  SER B 277     124.542  90.889 147.115  1.00 45.43           C  
ATOM   3948  C   SER B 277     123.185  90.385 147.588  1.00 45.43           C  
ATOM   3949  O   SER B 277     122.350  89.948 146.793  1.00 45.43           O  
ATOM   3950  CB  SER B 277     124.575  92.418 147.068  1.00 45.43           C  
ATOM   3951  OG  SER B 277     123.657  92.920 146.116  1.00 45.43           O  
ATOM   3952  N   PHE B 278     122.974  90.466 148.899  1.00 45.19           N  
ATOM   3953  CA  PHE B 278     121.743  90.043 149.551  1.00 45.19           C  
ATOM   3954  C   PHE B 278     120.991  91.234 150.127  1.00 45.19           C  
ATOM   3955  O   PHE B 278     121.583  92.260 150.469  1.00 45.19           O  
ATOM   3956  CB  PHE B 278     122.022  89.069 150.699  1.00 45.19           C  
ATOM   3957  CG  PHE B 278     122.250  87.648 150.273  1.00 45.19           C  
ATOM   3958  CD1 PHE B 278     121.184  86.810 150.014  1.00 45.19           C  
ATOM   3959  CD2 PHE B 278     123.525  87.139 150.174  1.00 45.19           C  
ATOM   3960  CE1 PHE B 278     121.391  85.504 149.642  1.00 45.19           C  
ATOM   3961  CE2 PHE B 278     123.732  85.833 149.802  1.00 45.19           C  
ATOM   3962  CZ  PHE B 278     122.664  85.017 149.537  1.00 45.19           C  
ATOM   3963  N   SER B 279     119.674  91.083 150.230  1.00 47.42           N  
ATOM   3964  CA  SER B 279     118.868  91.992 151.025  1.00 47.42           C  
ATOM   3965  C   SER B 279     119.038  91.669 152.507  1.00 47.42           C  
ATOM   3966  O   SER B 279     119.588  90.631 152.885  1.00 47.42           O  
ATOM   3967  CB  SER B 279     117.399  91.896 150.633  1.00 47.42           C  
ATOM   3968  OG  SER B 279     116.839  90.685 151.099  1.00 47.42           O  
ATOM   3969  N   LYS B 280     118.558  92.575 153.361  1.00 50.17           N  
ATOM   3970  CA  LYS B 280     118.742  92.389 154.796  1.00 50.17           C  
ATOM   3971  C   LYS B 280     118.106  91.091 155.277  1.00 50.17           C  
ATOM   3972  O   LYS B 280     118.636  90.430 156.177  1.00 50.17           O  
ATOM   3973  CB  LYS B 280     118.159  93.570 155.567  1.00 50.17           C  
ATOM   3974  CG  LYS B 280     118.424  93.493 157.058  1.00 50.17           C  
ATOM   3975  CD  LYS B 280     118.004  94.756 157.773  1.00 50.17           C  
ATOM   3976  CE  LYS B 280     118.237  94.634 159.266  1.00 50.17           C  
ATOM   3977  NZ  LYS B 280     119.687  94.559 159.590  1.00 50.17           N  
ATOM   3978  N   SER B 281     116.969  90.711 154.697  1.00 53.18           N  
ATOM   3979  CA  SER B 281     116.268  89.515 155.143  1.00 53.18           C  
ATOM   3980  C   SER B 281     116.821  88.236 154.533  1.00 53.18           C  
ATOM   3981  O   SER B 281     116.439  87.147 154.970  1.00 53.18           O  
ATOM   3982  CB  SER B 281     114.779  89.628 154.823  1.00 53.18           C  
ATOM   3983  OG  SER B 281     114.553  89.612 153.425  1.00 53.18           O  
ATOM   3984  N   GLY B 282     117.697  88.335 153.538  1.00 52.33           N  
ATOM   3985  CA  GLY B 282     118.264  87.159 152.917  1.00 52.33           C  
ATOM   3986  C   GLY B 282     117.376  86.473 151.905  1.00 52.33           C  
ATOM   3987  O   GLY B 282     117.796  85.464 151.325  1.00 52.33           O  
ATOM   3988  N   ARG B 283     116.169  86.982 151.667  1.00 52.03           N  
ATOM   3989  CA  ARG B 283     115.259  86.323 150.740  1.00 52.03           C  
ATOM   3990  C   ARG B 283     115.622  86.586 149.289  1.00 52.03           C  
ATOM   3991  O   ARG B 283     115.347  85.744 148.427  1.00 52.03           O  
ATOM   3992  CB  ARG B 283     113.821  86.771 151.002  1.00 52.03           C  
ATOM   3993  CG  ARG B 283     112.788  86.115 150.104  1.00 52.03           C  
ATOM   3994  CD  ARG B 283     112.710  84.620 150.322  1.00 52.03           C  
ATOM   3995  NE  ARG B 283     111.797  83.983 149.379  1.00 52.03           N  
ATOM   3996  CZ  ARG B 283     110.495  83.821 149.583  1.00 52.03           C  
ATOM   3997  NH1 ARG B 283     109.927  84.245 150.703  1.00 52.03           N  
ATOM   3998  NH2 ARG B 283     109.759  83.229 148.658  1.00 52.03           N  
ATOM   3999  N   LEU B 284     116.233  87.727 148.996  1.00 46.23           N  
ATOM   4000  CA  LEU B 284     116.527  88.129 147.629  1.00 46.23           C  
ATOM   4001  C   LEU B 284     118.025  88.102 147.379  1.00 46.23           C  
ATOM   4002  O   LEU B 284     118.798  88.719 148.120  1.00 46.23           O  
ATOM   4003  CB  LEU B 284     115.988  89.526 147.341  1.00 46.23           C  
ATOM   4004  CG  LEU B 284     114.497  89.721 147.550  1.00 46.23           C  
ATOM   4005  CD1 LEU B 284     114.170  91.160 147.306  1.00 46.23           C  
ATOM   4006  CD2 LEU B 284     113.711  88.839 146.630  1.00 46.23           C  
ATOM   4007  N   LEU B 285     118.425  87.387 146.334  1.00 42.34           N  
ATOM   4008  CA  LEU B 285     119.805  87.336 145.877  1.00 42.34           C  
ATOM   4009  C   LEU B 285     119.901  88.167 144.608  1.00 42.34           C  
ATOM   4010  O   LEU B 285     119.183  87.908 143.640  1.00 42.34           O  
ATOM   4011  CB  LEU B 285     120.222  85.892 145.610  1.00 42.34           C  
ATOM   4012  CG  LEU B 285     121.606  85.590 145.050  1.00 42.34           C  
ATOM   4013  CD1 LEU B 285     122.646  85.856 146.094  1.00 42.34           C  
ATOM   4014  CD2 LEU B 285     121.685  84.163 144.581  1.00 42.34           C  
ATOM   4015  N   LEU B 286     120.791  89.146 144.597  1.00 42.11           N  
ATOM   4016  CA  LEU B 286     120.920  90.055 143.470  1.00 42.11           C  
ATOM   4017  C   LEU B 286     122.210  89.745 142.736  1.00 42.11           C  
ATOM   4018  O   LEU B 286     123.208  89.367 143.355  1.00 42.11           O  
ATOM   4019  CB  LEU B 286     120.915  91.508 143.932  1.00 42.11           C  
ATOM   4020  CG  LEU B 286     119.579  92.009 144.470  1.00 42.11           C  
ATOM   4021  CD1 LEU B 286     119.464  91.705 145.939  1.00 42.11           C  
ATOM   4022  CD2 LEU B 286     119.448  93.489 144.231  1.00 42.11           C  
ATOM   4023  N   ALA B 287     122.186  89.883 141.414  1.00 41.56           N  
ATOM   4024  CA  ALA B 287     123.402  89.671 140.647  1.00 41.56           C  
ATOM   4025  C   ALA B 287     123.411  90.565 139.421  1.00 41.56           C  
ATOM   4026  O   ALA B 287     122.416  90.650 138.701  1.00 41.56           O  
ATOM   4027  CB  ALA B 287     123.529  88.205 140.235  1.00 41.56           C  
ATOM   4028  N   GLY B 288     124.553  91.199 139.169  1.00 41.67           N  
ATOM   4029  CA  GLY B 288     124.738  91.972 137.957  1.00 41.67           C  
ATOM   4030  C   GLY B 288     125.387  91.127 136.875  1.00 41.67           C  
ATOM   4031  O   GLY B 288     126.350  90.401 137.128  1.00 41.67           O  
ATOM   4032  N   TYR B 289     124.876  91.263 135.654  1.00 42.96           N  
ATOM   4033  CA  TYR B 289     125.294  90.416 134.552  1.00 42.96           C  
ATOM   4034  C   TYR B 289     125.857  91.262 133.421  1.00 42.96           C  
ATOM   4035  O   TYR B 289     125.538  92.445 133.280  1.00 42.96           O  
ATOM   4036  CB  TYR B 289     124.115  89.581 134.037  1.00 42.96           C  
ATOM   4037  CG  TYR B 289     123.599  88.557 135.018  1.00 42.96           C  
ATOM   4038  CD1 TYR B 289     122.720  88.919 136.017  1.00 42.96           C  
ATOM   4039  CD2 TYR B 289     123.967  87.226 134.928  1.00 42.96           C  
ATOM   4040  CE1 TYR B 289     122.241  87.996 136.912  1.00 42.96           C  
ATOM   4041  CE2 TYR B 289     123.486  86.293 135.817  1.00 42.96           C  
ATOM   4042  CZ  TYR B 289     122.625  86.684 136.808  1.00 42.96           C  
ATOM   4043  OH  TYR B 289     122.144  85.755 137.701  1.00 42.96           O  
ATOM   4044  N   ASP B 290     126.708  90.633 132.607  1.00 43.98           N  
ATOM   4045  CA  ASP B 290     127.257  91.296 131.433  1.00 43.98           C  
ATOM   4046  C   ASP B 290     126.190  91.625 130.399  1.00 43.98           C  
ATOM   4047  O   ASP B 290     126.493  92.321 129.424  1.00 43.98           O  
ATOM   4048  CB  ASP B 290     128.336  90.428 130.795  1.00 43.98           C  
ATOM   4049  CG  ASP B 290     129.457  90.101 131.752  1.00 43.98           C  
ATOM   4050  OD1 ASP B 290     129.529  90.739 132.823  1.00 43.98           O  
ATOM   4051  OD2 ASP B 290     130.265  89.200 131.440  1.00 43.98           O  
ATOM   4052  N   ASP B 291     124.959  91.145 130.583  1.00 46.23           N  
ATOM   4053  CA  ASP B 291     123.874  91.395 129.645  1.00 46.23           C  
ATOM   4054  C   ASP B 291     123.203  92.732 129.893  1.00 46.23           C  
ATOM   4055  O   ASP B 291     122.057  92.939 129.480  1.00 46.23           O  
ATOM   4056  CB  ASP B 291     122.832  90.275 129.722  1.00 46.23           C  
ATOM   4057  CG  ASP B 291     122.286  90.079 131.122  1.00 46.23           C  
ATOM   4058  OD1 ASP B 291     122.334  91.036 131.921  1.00 46.23           O  
ATOM   4059  OD2 ASP B 291     121.808  88.966 131.424  1.00 46.23           O  
ATOM   4060  N   PHE B 292     123.909  93.632 130.572  1.00 42.85           N  
ATOM   4061  CA  PHE B 292     123.512  95.021 130.743  1.00 42.85           C  
ATOM   4062  C   PHE B 292     122.334  95.162 131.700  1.00 42.85           C  
ATOM   4063  O   PHE B 292     121.527  96.083 131.564  1.00 42.85           O  
ATOM   4064  CB  PHE B 292     123.167  95.669 129.398  1.00 42.85           C  
ATOM   4065  CG  PHE B 292     124.273  95.590 128.380  1.00 42.85           C  
ATOM   4066  CD1 PHE B 292     125.562  95.256 128.752  1.00 42.85           C  
ATOM   4067  CD2 PHE B 292     124.023  95.871 127.049  1.00 42.85           C  
ATOM   4068  CE1 PHE B 292     126.568  95.179 127.819  1.00 42.85           C  
ATOM   4069  CE2 PHE B 292     125.032  95.802 126.112  1.00 42.85           C
[truncated: 400,303 more chars]
