# Supplementary material for: Potent and Subtype-Selective Dopamine D2 Receptor Biased Partial Agonists Discovered via an Ugi-Based Approach
Source: J Med Chem. 2021 Jun 10;64(12):8710–26. doi: 10.1021/acs.jmedchem.1c00704 (PMC8552448; doi:10.1021/acs.jmedchem.1c00704)
Supplement: Supplementary file 3 — jm1c00704_si_003.zip [file jm1c00704_si_003.zip]

Archive with 21 entries (18 files):
- PDBs_D2-inactive/
- PDBs_D2-inactive/19a_glide.pdb
- __MACOSX/
- __MACOSX/PDBs_D2-inactive/
- __MACOSX/PDBs_D2-inactive/._19a_glide.pdb
- PDBs_D2-inactive/17b_glide.pdb
- __MACOSX/PDBs_D2-inactive/._17b_glide.pdb
- PDBs_D2-inactive/26a_glide.pdb
- __MACOSX/PDBs_D2-inactive/._26a_glide.pdb
- PDBs_D2-inactive/DrD2_docking.pdb
- __MACOSX/PDBs_D2-inactive/._DrD2_docking.pdb
- PDBs_D2-inactive/24a_glide.pdb
- __MACOSX/PDBs_D2-inactive/._24a_glide.pdb
- PDBs_D2-inactive/21d_glide.pdb
- __MACOSX/PDBs_D2-inactive/._21d_glide.pdb
- PDBs_D2-inactive/24b_glide.pdb
- __MACOSX/PDBs_D2-inactive/._24b_glide.pdb
- PDBs_D2-inactive/26c_glide.pdb
- __MACOSX/PDBs_D2-inactive/._26c_glide.pdb
- PDBs_D2-inactive/17a_glide.pdb
- __MACOSX/PDBs_D2-inactive/._17a_glide.pdb
