# Supplementary material for: Potent and Subtype-Selective Dopamine D2 Receptor Biased Partial Agonists Discovered via an Ugi-Based Approach
Source: J Med Chem. 2021 Jun 10;64(12):8710–26. doi: 10.1021/acs.jmedchem.1c00704 (PMC8552448; doi:10.1021/acs.jmedchem.1c00704)
Supplement: Supplementary file 3 — jm1c00704_si_003.zip [file jm1c00704_si_003.zip › PDBs_D2-inactive/19a_glide.pdb]

HETATM    1  O         900     -12.761  18.248 -22.344  0.00  0.00           O  
HETATM    2  C         900     -13.336  18.871 -21.456  0.00  0.00           C  
HETATM    3  N         900     -13.008  20.105 -21.040  0.00  0.00           N  
HETATM    4  C         900     -11.943  20.922 -21.621  0.00  0.00           C  
HETATM    5  C         900     -12.375  21.672 -22.877  0.00  0.00           C  
HETATM    6  C         900     -12.584  23.054 -22.839  0.00  0.00           C  
HETATM    7  C         900     -12.934  23.738 -24.001  0.00  0.00           C  
HETATM    8  C         900     -13.061  23.042 -25.202  0.00  0.00           C  
HETATM    9  C         900     -12.849  21.666 -25.246  0.00  0.00           C  
HETATM   10  C         900     -12.507  20.985 -24.086  0.00  0.00           C  
HETATM   11  C         900     -14.479  18.324 -20.793  0.00  0.00           C  
HETATM   12  N         900     -14.558  18.053 -19.441  0.00  0.00           N  
HETATM   13  C         900     -13.508  18.200 -18.432  0.00  0.00           C  
HETATM   14  C         900     -15.739  18.008 -21.322  0.00  0.00           C  
HETATM   15  C         900     -16.249  18.158 -22.731  0.00  0.00           C  
HETATM   16  C         900     -17.170  17.240 -23.253  0.00  0.00           C  
HETATM   17  C         900     -17.644  17.379 -24.555  0.00  0.00           C  
HETATM   18  C         900     -17.196  18.432 -25.347  0.00  0.00           C  
HETATM   19  C         900     -16.287  19.356 -24.841  0.00  0.00           C  
HETATM   20  C         900     -15.824  19.225 -23.535  0.00  0.00           C  
HETATM   21  N         900     -16.524  17.526 -20.369  0.00  0.00           N  
HETATM   22  C         900     -15.837  17.574 -19.252  0.00  0.00           C  
HETATM   23  C         900     -16.415  17.177 -17.904  0.00  0.00           C  
HETATM   24  C         900     -16.596  15.677 -17.724  0.00  0.00           C  
HETATM   25  C         900     -15.261  14.930 -17.631  0.00  0.00           C  
HETATM   26  N         900     -15.559  13.513 -17.120  0.00  0.00           N1+
HETATM   27  C         900     -15.659  13.440 -15.586  0.00  0.00           C  
HETATM   28  C         900     -16.210  12.039 -15.272  0.00  0.00           C  
HETATM   29  C         900     -14.497  12.515 -17.573  0.00  0.00           C  
HETATM   30  C         900     -14.896  11.108 -17.093  0.00  0.00           C  
HETATM   31  N         900     -15.293  10.967 -15.691  0.00  0.00           N  
HETATM   32  C         900     -14.459  10.300 -14.804  0.00  0.00           C  
HETATM   33  C         900     -14.104  10.945 -13.617  0.00  0.00           C  
HETATM   34  C         900     -13.367  10.287 -12.658  0.00  0.00           C  
HETATM   35  C         900     -12.982   8.965 -12.855  0.00  0.00           C  
HETATM   36  C         900     -13.336   8.286 -14.006  0.00  0.00           C  
HETATM   37 Cl         900     -12.957   6.603 -14.131  0.00  0.00          Cl  
HETATM   38  C         900     -14.029   8.965 -15.007  0.00  0.00           C  
HETATM   39 Cl         900     -14.360   8.085 -16.455  0.00  0.00          Cl  
HETATM   40  H         900     -13.639  20.571 -20.406  0.00  0.00           H  
HETATM   41  H         900     -11.583  21.624 -20.870  0.00  0.00           H  
HETATM   42  H         900     -11.089  20.293 -21.876  0.00  0.00           H  
HETATM   43  H         900     -12.480  23.599 -21.912  0.00  0.00           H  
HETATM   44  H         900     -13.104  24.804 -23.975  0.00  0.00           H  
HETATM   45  H         900     -13.328  23.571 -26.105  0.00  0.00           H  
HETATM   46  H         900     -12.947  21.110 -26.165  0.00  0.00           H  
HETATM   47  H         900     -12.358  19.917 -24.137  0.00  0.00           H  
HETATM   48  H         900     -12.524  18.117 -18.893  0.00  0.00           H  
HETATM   49  H         900     -13.599  19.182 -17.970  0.00  0.00           H  
HETATM   50  H         900     -13.600  17.433 -17.667  0.00  0.00           H  
HETATM   51  H         900     -17.524  16.417 -22.650  0.00  0.00           H  
HETATM   52  H         900     -18.360  16.677 -24.950  0.00  0.00           H  
HETATM   53  H         900     -17.560  18.538 -26.359  0.00  0.00           H  
HETATM   54  H         900     -15.943  20.174 -25.458  0.00  0.00           H  
HETATM   55  H         900     -15.132  19.962 -23.157  0.00  0.00           H  
HETATM   56  H         900     -17.376  17.671 -17.752  0.00  0.00           H  
HETATM   57  H         900     -15.793  17.487 -17.069  0.00  0.00           H  
HETATM   58  H         900     -17.214  15.261 -18.521  0.00  0.00           H  
HETATM   59  H         900     -17.159  15.529 -16.806  0.00  0.00           H  
HETATM   60  H         900     -14.552  15.369 -16.928  0.00  0.00           H  
HETATM   61  H         900     -14.800  14.848 -18.617  0.00  0.00           H  
HETATM   62  H         900     -14.679  13.644 -15.152  0.00  0.00           H  
HETATM   63  H         900     -16.360  14.203 -15.255  0.00  0.00           H  
HETATM   64  H         900     -17.159  11.879 -15.785  0.00  0.00           H  
HETATM   65  H         900     -16.421  11.970 -14.208  0.00  0.00           H  
HETATM   66  H         900     -13.559  12.851 -17.144  0.00  0.00           H  
HETATM   67  H         900     -14.483  12.576 -18.662  0.00  0.00           H  
HETATM   68  H         900     -14.041  10.462 -17.255  0.00  0.00           H  
HETATM   69  H         900     -15.760  10.752 -17.655  0.00  0.00           H  
HETATM   70  H         900     -14.402  11.961 -13.412  0.00  0.00           H  
HETATM   71  H         900     -13.160  10.794 -11.731  0.00  0.00           H  
HETATM   72  H         900     -12.442   8.446 -12.075  0.00  0.00           H  
HETATM   73  H         900     -16.475  13.257 -17.483  0.00  0.00           H  
CONECT    1    2
CONECT    2    1    3   11
CONECT    3    2    4   40
CONECT    4    3    5   41   42
CONECT    5    4    6   10
CONECT    6    5    7   43
CONECT    7    6    8   44
CONECT    8    7    9   45
CONECT    9    8   10   46
CONECT   10    5    9   47
CONECT   11    2   12   14
CONECT   12   11   13   22
CONECT   13   12   48   49   50
CONECT   14   11   15   21
CONECT   15   14   16   20
CONECT   16   15   17   51
CONECT   17   16   18   52
CONECT   18   17   19   53
CONECT   19   18   20   54
CONECT   20   15   19   55
CONECT   21   14   22
CONECT   22   12   21   23
CONECT   23   22   24   56   57
CONECT   24   23   25   58   59
CONECT   25   24   26   60   61
CONECT   26   25   27   29   73
CONECT   27   26   28   62   63
CONECT   28   27   31   64   65
CONECT   29   26   30   66   67
CONECT   30   29   31   68   69
CONECT   31   28   30   32
CONECT   32   31   33   38
CONECT   33   32   34   70
CONECT   34   33   35   71
CONECT   35   34   36   72
CONECT   36   35   37   38
CONECT   37   36
CONECT   38   32   36   39
CONECT   39   38
CONECT   40    3
CONECT   41    4
CONECT   42    4
CONECT   43    6
CONECT   44    7
CONECT   45    8
CONECT   46    9
CONECT   47   10
CONECT   48   13
CONECT   49   13
CONECT   50   13
CONECT   51   16
CONECT   52   17
CONECT   53   18
CONECT   54   19
CONECT   55   20
CONECT   56   23
CONECT   57   23
CONECT   58   24
CONECT   59   24
CONECT   60   25
CONECT   61   25
CONECT   62   27
CONECT   63   27
CONECT   64   28
CONECT   65   28
CONECT   66   29
CONECT   67   29
CONECT   68   30
CONECT   69   30
CONECT   70   33
CONECT   71   34
CONECT   72   35
CONECT   73   26
END
