# Supplementary material for: Potent and Subtype-Selective Dopamine D2 Receptor Biased Partial Agonists Discovered via an Ugi-Based Approach
Source: J Med Chem. 2021 Jun 10;64(12):8710–26. doi: 10.1021/acs.jmedchem.1c00704 (PMC8552448; doi:10.1021/acs.jmedchem.1c00704)
Supplement: Supplementary file 3 — jm1c00704_si_003.zip [file jm1c00704_si_003.zip › PDBs_D2-inactive/17b_glide.pdb]

HETATM    1 Cl         900     -15.559  10.357 -12.639  0.00  0.00          Cl  
HETATM    2  C         900     -14.629   9.529 -13.842  0.00  0.00           C  
HETATM    3  C         900     -14.092   8.265 -13.551  0.00  0.00           C  
HETATM    4 Cl         900     -14.359   7.487 -12.055  0.00  0.00          Cl  
HETATM    5  C         900     -13.356   7.560 -14.491  0.00  0.00           C  
HETATM    6  C         900     -13.160   8.102 -15.745  0.00  0.00           C  
HETATM    7  C         900     -13.707   9.343 -16.055  0.00  0.00           C  
HETATM    8  C         900     -14.439  10.081 -15.123  0.00  0.00           C  
HETATM    9  N         900     -15.035  11.259 -15.559  0.00  0.00           N  
HETATM   10  C         900     -16.010  11.261 -16.656  0.00  0.00           C  
HETATM   11  C         900     -15.701  12.293 -17.750  0.00  0.00           C  
HETATM   12  N         900     -15.632  13.691 -17.112  0.00  0.00           N1+
HETATM   13  C         900     -15.421  14.772 -18.201  0.00  0.00           C  
HETATM   14  C         900     -15.987  16.130 -17.743  0.00  0.00           C  
HETATM   15  C         900     -15.753  17.271 -18.770  0.00  0.00           C  
HETATM   16  C         900     -14.314  17.837 -18.823  0.00  0.00           C  
HETATM   17  N         900     -13.971  18.727 -19.797  0.00  0.00           N  
HETATM   18  C         900     -12.602  19.269 -19.841  0.00  0.00           C  
HETATM   19  C         900     -14.913  19.193 -20.838  0.00  0.00           C  
HETATM   20  C         900     -14.656  18.579 -22.229  0.00  0.00           C  
HETATM   21  N         900     -15.557  18.869 -23.184  0.00  0.00           N  
HETATM   22  C         900     -15.468  18.395 -24.571  0.00  0.00           C  
HETATM   23  C         900     -16.052  16.971 -24.749  0.00  0.00           C  
HETATM   24  C         900     -17.580  16.922 -24.531  0.00  0.00           C  
HETATM   25  C         900     -18.314  17.914 -25.456  0.00  0.00           C  
HETATM   26  C         900     -17.735  19.341 -25.350  0.00  0.00           C  
HETATM   27  C         900     -16.203  19.344 -25.547  0.00  0.00           C  
HETATM   28  O         900     -13.663  17.887 -22.454  0.00  0.00           O  
HETATM   29  O         900     -13.520  17.487 -17.948  0.00  0.00           O  
HETATM   30  C         900     -14.573  13.724 -15.986  0.00  0.00           C  
HETATM   31  C         900     -14.827  12.585 -14.960  0.00  0.00           C  
HETATM   32  H         900     -12.953   6.586 -14.254  0.00  0.00           H  
HETATM   33  H         900     -12.591   7.549 -16.473  0.00  0.00           H  
HETATM   34  H         900     -13.556   9.745 -17.041  0.00  0.00           H  
HETATM   35  H         900     -16.982  11.477 -16.205  0.00  0.00           H  
HETATM   36  H         900     -16.093  10.274 -17.105  0.00  0.00           H  
HETATM   37  H         900     -16.536  12.319 -18.455  0.00  0.00           H  
HETATM   38  H         900     -14.760  12.115 -18.268  0.00  0.00           H  
HETATM   39  H         900     -15.964  14.433 -19.085  0.00  0.00           H  
HETATM   40  H         900     -14.360  14.789 -18.435  0.00  0.00           H  
HETATM   41  H         900     -15.591  16.412 -16.766  0.00  0.00           H  
HETATM   42  H         900     -17.062  16.011 -17.590  0.00  0.00           H  
HETATM   43  H         900     -16.391  18.107 -18.483  0.00  0.00           H  
HETATM   44  H         900     -16.068  16.942 -19.761  0.00  0.00           H  
HETATM   45  H         900     -11.886  18.692 -19.251  0.00  0.00           H  
HETATM   46  H         900     -12.223  19.290 -20.865  0.00  0.00           H  
HETATM   47  H         900     -12.597  20.295 -19.467  0.00  0.00           H  
HETATM   48  H         900     -14.738  20.265 -20.938  0.00  0.00           H  
HETATM   49  H         900     -15.959  19.086 -20.555  0.00  0.00           H  
HETATM   50  H         900     -16.389  19.385 -22.942  0.00  0.00           H  
HETATM   51  H         900     -14.413  18.394 -24.856  0.00  0.00           H  
HETATM   52  H         900     -15.562  16.287 -24.059  0.00  0.00           H  
HETATM   53  H         900     -15.812  16.600 -25.748  0.00  0.00           H  
HETATM   54  H         900     -17.811  17.155 -23.490  0.00  0.00           H  
HETATM   55  H         900     -17.947  15.910 -24.701  0.00  0.00           H  
HETATM   56  H         900     -19.381  17.924 -25.231  0.00  0.00           H  
HETATM   57  H         900     -18.230  17.575 -26.490  0.00  0.00           H  
HETATM   58  H         900     -17.977  19.769 -24.377  0.00  0.00           H  
HETATM   59  H         900     -18.208  19.987 -26.091  0.00  0.00           H  
HETATM   60  H         900     -15.971  19.053 -26.574  0.00  0.00           H  
HETATM   61  H         900     -15.816  20.359 -25.439  0.00  0.00           H  
HETATM   62  H         900     -13.590  13.653 -16.454  0.00  0.00           H  
HETATM   63  H         900     -14.692  14.693 -15.500  0.00  0.00           H  
HETATM   64  H         900     -14.042  12.556 -14.204  0.00  0.00           H  
HETATM   65  H         900     -15.765  12.786 -14.439  0.00  0.00           H  
HETATM   66  H         900     -16.561  13.826 -16.703  0.00  0.00           H  
CONECT    1    2
CONECT    2    1    3    8
CONECT    3    2    4    5
CONECT    4    3
CONECT    5    3    6   32
CONECT    6    5    7   33
CONECT    7    6    8   34
CONECT    8    2    7    9
CONECT    9    8   10   31
CONECT   10    9   11   35   36
CONECT   11   10   12   37   38
CONECT   12   11   13   30   66
CONECT   13   12   14   39   40
CONECT   14   13   15   41   42
CONECT   15   14   16   43   44
CONECT   16   15   17   29
CONECT   17   16   18   19
CONECT   18   17   45   46   47
CONECT   19   17   20   48   49
CONECT   20   19   21   28
CONECT   21   20   22   50
CONECT   22   21   23   27   51
CONECT   23   22   24   52   53
CONECT   24   23   25   54   55
CONECT   25   24   26   56   57
CONECT   26   25   27   58   59
CONECT   27   22   26   60   61
CONECT   28   20
CONECT   29   16
CONECT   30   12   31   62   63
CONECT   31    9   30   64   65
CONECT   32    5
CONECT   33    6
CONECT   34    7
CONECT   35   10
CONECT   36   10
CONECT   37   11
CONECT   38   11
CONECT   39   13
CONECT   40   13
CONECT   41   14
CONECT   42   14
CONECT   43   15
CONECT   44   15
CONECT   45   18
CONECT   46   18
CONECT   47   18
CONECT   48   19
CONECT   49   19
CONECT   50   21
CONECT   51   22
CONECT   52   23
CONECT   53   23
CONECT   54   24
CONECT   55   24
CONECT   56   25
CONECT   57   25
CONECT   58   26
CONECT   59   26
CONECT   60   27
CONECT   61   27
CONECT   62   30
CONECT   63   30
CONECT   64   31
CONECT   65   31
CONECT   66   12
END
