# Supplementary material for: Potent and Subtype-Selective Dopamine D2 Receptor Biased Partial Agonists Discovered via an Ugi-Based Approach
Source: J Med Chem. 2021 Jun 10;64(12):8710–26. doi: 10.1021/acs.jmedchem.1c00704 (PMC8552448; doi:10.1021/acs.jmedchem.1c00704)
Supplement: Supplementary file 3 — jm1c00704_si_003.zip [file jm1c00704_si_003.zip › PDBs_D2-inactive/26a_glide.pdb]

HETATM    1 Cl         900     -15.507   9.886 -12.440  0.00  0.00          Cl  
HETATM    2  C         900     -14.566   9.318 -13.783  0.00  0.00           C  
HETATM    3  C         900     -13.914   8.074 -13.714  0.00  0.00           C  
HETATM    4 Cl         900     -13.972   7.079 -12.323  0.00  0.00          Cl  
HETATM    5  C         900     -13.218   7.575 -14.807  0.00  0.00           C  
HETATM    6  C         900     -13.160   8.309 -15.977  0.00  0.00           C  
HETATM    7  C         900     -13.798   9.540 -16.055  0.00  0.00           C  
HETATM    8  C         900     -14.513  10.058 -14.976  0.00  0.00           C  
HETATM    9  N         900     -15.251  11.215 -15.167  0.00  0.00           N  
HETATM   10  C         900     -14.839  12.530 -14.652  0.00  0.00           C  
HETATM   11  C         900     -14.465  13.569 -15.745  0.00  0.00           C  
HETATM   12  N         900     -15.571  13.631 -16.814  0.00  0.00           N1+
HETATM   13  C         900     -15.372  14.681 -17.932  0.00  0.00           C  
HETATM   14  C         900     -15.723  16.093 -17.415  0.00  0.00           C  
HETATM   15  C         900     -16.063  17.126 -18.524  0.00  0.00           C  
HETATM   16  C         900     -14.896  17.505 -19.461  0.00  0.00           C  
HETATM   17  N         900     -14.589  18.804 -19.747  0.00  0.00           N  
HETATM   18  C         900     -13.514  19.124 -20.730  0.00  0.00           C  
HETATM   19  C         900     -14.125  19.588 -22.071  0.00  0.00           C  
HETATM   20  N         900     -13.504  19.201 -23.197  0.00  0.00           N  
HETATM   21  C         900     -14.022  19.470 -24.541  0.00  0.00           C  
HETATM   22  C         900     -15.398  18.863 -24.859  0.00  0.00           C  
HETATM   23  C         900     -15.774  17.615 -24.350  0.00  0.00           C  
HETATM   24  C         900     -17.038  17.097 -24.624  0.00  0.00           C  
HETATM   25  C         900     -17.927  17.829 -25.409  0.00  0.00           C  
HETATM   26  C         900     -17.560  19.070 -25.927  0.00  0.00           C  
HETATM   27  C         900     -16.300  19.589 -25.646  0.00  0.00           C  
HETATM   28  O         900     -15.159  20.258 -22.093  0.00  0.00           O  
HETATM   29  C         900     -12.487  20.200 -20.266  0.00  0.00           C  
HETATM   30  N         900     -12.675  20.711 -19.027  0.00  0.00           N  
HETATM   31  C         900     -13.830  20.440 -18.149  0.00  0.00           C  
HETATM   32  C         900     -15.046  19.972 -18.980  0.00  0.00           C  
HETATM   33  O         900     -11.552  20.595 -20.955  0.00  0.00           O  
HETATM   34  O         900     -14.355  16.575 -20.055  0.00  0.00           O  
HETATM   35  C         900     -15.837  12.233 -17.404  0.00  0.00           C  
HETATM   36  C         900     -16.229  11.288 -16.257  0.00  0.00           C  
HETATM   37  H         900     -12.739   6.611 -14.750  0.00  0.00           H  
HETATM   38  H         900     -12.616   7.925 -16.825  0.00  0.00           H  
HETATM   39  H         900     -13.746  10.099 -16.972  0.00  0.00           H  
HETATM   40  H         900     -15.703  12.886 -14.091  0.00  0.00           H  
HETATM   41  H         900     -14.015  12.422 -13.945  0.00  0.00           H  
HETATM   42  H         900     -13.559  13.316 -16.284  0.00  0.00           H  
HETATM   43  H         900     -14.406  14.568 -15.313  0.00  0.00           H  
HETATM   44  H         900     -14.364  14.567 -18.327  0.00  0.00           H  
HETATM   45  H         900     -16.083  14.402 -18.711  0.00  0.00           H  
HETATM   46  H         900     -16.595  16.008 -16.762  0.00  0.00           H  
HETATM   47  H         900     -14.919  16.474 -16.784  0.00  0.00           H  
HETATM   48  H         900     -16.861  16.727 -19.151  0.00  0.00           H  
HETATM   49  H         900     -16.510  17.993 -18.053  0.00  0.00           H  
HETATM   50  H         900     -12.922  18.242 -20.980  0.00  0.00           H  
HETATM   51  H         900     -12.610  18.735 -23.135  0.00  0.00           H  
HETATM   52  H         900     -14.039  20.549 -24.696  0.00  0.00           H  
HETATM   53  H         900     -13.294  19.087 -25.254  0.00  0.00           H  
HETATM   54  H         900     -15.089  17.044 -23.740  0.00  0.00           H  
HETATM   55  H         900     -17.327  16.133 -24.228  0.00  0.00           H  
HETATM   56  H         900     -18.912  17.437 -25.621  0.00  0.00           H  
HETATM   57  H         900     -18.253  19.626 -26.543  0.00  0.00           H  
HETATM   58  H         900     -16.024  20.555 -26.045  0.00  0.00           H  
HETATM   59  H         900     -12.013  21.417 -18.741  0.00  0.00           H  
HETATM   60  H         900     -14.091  21.363 -17.630  0.00  0.00           H  
HETATM   61  H         900     -13.549  19.694 -17.401  0.00  0.00           H  
HETATM   62  H         900     -15.273  20.765 -19.695  0.00  0.00           H  
HETATM   63  H         900     -15.983  19.859 -18.456  0.00  0.00           H  
HETATM   64  H         900     -14.955  11.923 -17.965  0.00  0.00           H  
HETATM   65  H         900     -16.701  12.339 -18.063  0.00  0.00           H  
HETATM   66  H         900     -16.401  10.294 -16.666  0.00  0.00           H  
HETATM   67  H         900     -17.160  11.620 -15.795  0.00  0.00           H  
HETATM   68  H         900     -16.465  13.867 -16.373  0.00  0.00           H  
CONECT    1    2
CONECT    2    1    3    8
CONECT    3    2    4    5
CONECT    4    3
CONECT    5    3    6   37
CONECT    6    5    7   38
CONECT    7    6    8   39
CONECT    8    2    7    9
CONECT    9    8   10   36
CONECT   10    9   11   40   41
CONECT   11   10   12   42   43
CONECT   12   11   13   35   68
CONECT   13   12   14   44   45
CONECT   14   13   15   46   47
CONECT   15   14   16   48   49
CONECT   16   15   17   34
CONECT   17   16   18   32
CONECT   18   17   19   29   50
CONECT   19   18   20   28
CONECT   20   19   21   51
CONECT   21   20   22   52   53
CONECT   22   21   23   27
CONECT   23   22   24   54
CONECT   24   23   25   55
CONECT   25   24   26   56
CONECT   26   25   27   57
CONECT   27   22   26   58
CONECT   28   19
CONECT   29   18   30   33
CONECT   30   29   31   59
CONECT   31   30   32   60   61
CONECT   32   17   31   62   63
CONECT   33   29
CONECT   34   16
CONECT   35   12   36   64   65
CONECT   36    9   35   66   67
CONECT   37    5
CONECT   38    6
CONECT   39    7
CONECT   40   10
CONECT   41   10
CONECT   42   11
CONECT   43   11
CONECT   44   13
CONECT   45   13
CONECT   46   14
CONECT   47   14
CONECT   48   15
CONECT   49   15
CONECT   50   18
CONECT   51   20
CONECT   52   21
CONECT   53   21
CONECT   54   23
CONECT   55   24
CONECT   56   25
CONECT   57   26
CONECT   58   27
CONECT   59   30
CONECT   60   31
CONECT   61   31
CONECT   62   32
CONECT   63   32
CONECT   64   35
CONECT   65   35
CONECT   66   36
CONECT   67   36
CONECT   68   12
END
