# Supplementary material for: Potent and Subtype-Selective Dopamine D2 Receptor Biased Partial Agonists Discovered via an Ugi-Based Approach
Source: J Med Chem. 2021 Jun 10;64(12):8710–26. doi: 10.1021/acs.jmedchem.1c00704 (PMC8552448; doi:10.1021/acs.jmedchem.1c00704)
Supplement: Supplementary file 3 — jm1c00704_si_003.zip [file jm1c00704_si_003.zip › PDBs_D2-inactive/DrD2_docking.pdb]

ATOM      1  N   ASN A  35     -25.046  19.079 -36.725  0.00108.95           N1+
ATOM      2  CA  ASN A  35     -23.609  18.926 -36.909  0.00112.41           C  
ATOM      3  C   ASN A  35     -23.252  17.476 -37.209  0.00103.98           C  
ATOM      4  O   ASN A  35     -24.111  16.593 -37.174  0.00111.14           O  
ATOM      5  CB  ASN A  35     -22.854  19.406 -35.673  0.00  0.00           C  
ATOM      6  CG  ASN A  35     -22.052  20.699 -35.820  0.00  0.00           C  
ATOM      7  ND2 ASN A  35     -20.774  20.579 -36.171  0.00  0.00           N  
ATOM      8  OD1 ASN A  35     -22.547  21.795 -35.586  0.00  0.00           O  
ATOM      9  HA  ASN A  35     -23.304  19.538 -37.758  0.00  0.00           H  
ATOM     10  HB2 ASN A  35     -23.559  19.586 -34.862  0.00  0.00           H  
ATOM     11  HB3 ASN A  35     -22.135  18.646 -35.367  0.00  0.00           H  
ATOM     12 HD21 ASN A  35     -20.377  19.664 -36.328  0.00  0.00           H  
ATOM     13 HD22 ASN A  35     -20.201  21.404 -36.282  0.00  0.00           H  
ATOM     14  H1  ASN A  35     -25.260  20.046 -36.528  0.00  0.00           H  
ATOM     15  H2  ASN A  35     -25.526  18.794 -37.567  0.00  0.00           H  
ATOM     16  H3  ASN A  35     -25.350  18.503 -35.953  0.00  0.00           H  
ATOM     17  N   TYR A  36     -21.974  17.234 -37.505  0.00122.79           N  
ATOM     18  CA  TYR A  36     -21.499  15.880 -37.763  0.00105.49           C  
ATOM     19  C   TYR A  36     -21.081  15.161 -36.486  0.00100.38           C  
ATOM     20  O   TYR A  36     -21.365  13.969 -36.327  0.00 95.60           O  
ATOM     21  CB  TYR A  36     -20.333  15.910 -38.747  0.00  0.00           C  
ATOM     22  CG  TYR A  36     -20.635  16.350 -40.167  0.00  0.00           C  
ATOM     23  CD1 TYR A  36     -21.963  16.363 -40.632  0.00  0.00           C  
ATOM     24  CD2 TYR A  36     -19.590  16.724 -41.030  0.00  0.00           C  
ATOM     25  CE1 TYR A  36     -22.246  16.767 -41.948  0.00  0.00           C  
ATOM     26  CE2 TYR A  36     -19.872  17.130 -42.346  0.00  0.00           C  
ATOM     27  CZ  TYR A  36     -21.202  17.154 -42.805  0.00  0.00           C  
ATOM     28  OH  TYR A  36     -21.480  17.549 -44.082  0.00  0.00           O  
ATOM     29  H   TYR A  36     -21.314  17.997 -37.554  0.00  0.00           H  
ATOM     30  HA  TYR A  36     -22.313  15.316 -38.219  0.00  0.00           H  
ATOM     31  HB2 TYR A  36     -19.570  16.599 -38.386  0.00  0.00           H  
ATOM     32  HB3 TYR A  36     -19.907  14.911 -38.837  0.00  0.00           H  
ATOM     33  HD1 TYR A  36     -22.767  16.064 -39.976  0.00  0.00           H  
ATOM     34  HD2 TYR A  36     -18.568  16.701 -40.682  0.00  0.00           H  
ATOM     35  HE1 TYR A  36     -23.267  16.780 -42.301  0.00  0.00           H  
ATOM     36  HE2 TYR A  36     -19.068  17.423 -43.005  0.00  0.00           H  
ATOM     37  HH  TYR A  36     -20.663  17.778 -44.531  0.00  0.00           H  
ATOM     38  N   TYR A  37     -20.417  15.868 -35.568  0.00105.86           N  
ATOM     39  CA  TYR A  37     -19.935  15.227 -34.348  0.00101.50           C  
ATOM     40  C   TYR A  37     -21.065  14.934 -33.368  0.00 97.18           C  
ATOM     41  O   TYR A  37     -20.954  14.003 -32.561  0.00 92.55           O  
ATOM     42  CB  TYR A  37     -18.861  16.094 -33.693  0.00105.43           C  
ATOM     43  CG  TYR A  37     -17.567  16.130 -34.478  0.00112.39           C  
ATOM     44  CD1 TYR A  37     -17.053  14.975 -35.057  0.00116.25           C  
ATOM     45  CD2 TYR A  37     -16.863  17.318 -34.651  0.00112.70           C  
ATOM     46  CE1 TYR A  37     -15.873  14.998 -35.776  0.00117.63           C  
ATOM     47  CE2 TYR A  37     -15.682  17.348 -35.373  0.00114.52           C  
ATOM     48  CZ  TYR A  37     -15.192  16.187 -35.932  0.00116.82           C  
ATOM     49  OH  TYR A  37     -14.017  16.215 -36.651  0.00116.76           O  
ATOM     50  H   TYR A  37     -20.246  16.852 -35.715  0.00  0.00           H  
ATOM     51  HA  TYR A  37     -19.477  14.278 -34.626  0.00  0.00           H  
ATOM     52  HB2 TYR A  37     -19.239  17.109 -33.572  0.00  0.00           H  
ATOM     53  HB3 TYR A  37     -18.663  15.726 -32.686  0.00  0.00           H  
ATOM     54  HD1 TYR A  37     -17.578  14.037 -34.949  0.00  0.00           H  
ATOM     55  HD2 TYR A  37     -17.236  18.235 -34.219  0.00  0.00           H  
ATOM     56  HE1 TYR A  37     -15.489  14.088 -36.212  0.00  0.00           H  
ATOM     57  HE2 TYR A  37     -15.148  18.279 -35.497  0.00  0.00           H  
ATOM     58  HH  TYR A  37     -13.671  17.110 -36.665  0.00  0.00           H  
ATOM     59  N   ALA A  38     -22.153  15.703 -33.420  0.00 96.22           N  
ATOM     60  CA  ALA A  38     -23.310  15.393 -32.588  0.00 90.24           C  
ATOM     61  C   ALA A  38     -24.023  14.134 -33.066  0.00 93.14           C  
ATOM     62  O   ALA A  38     -24.550  13.373 -32.247  0.00 89.27           O  
ATOM     63  CB  ALA A  38     -24.281  16.574 -32.570  0.00 92.04           C  
ATOM     64  H   ALA A  38     -22.177  16.503 -34.037  0.00  0.00           H  
ATOM     65  HA  ALA A  38     -22.962  15.222 -31.569  0.00  0.00           H  
ATOM     66  HB1 ALA A  38     -25.140  16.329 -31.945  0.00  0.00           H  
ATOM     67  HB2 ALA A  38     -23.778  17.453 -32.167  0.00  0.00           H  
ATOM     68  HB3 ALA A  38     -24.618  16.783 -33.585  0.00  0.00           H  
ATOM     69  N   THR A  39     -24.045  13.897 -34.380  0.00101.53           N  
ATOM     70  CA  THR A  39     -24.660  12.681 -34.906  0.00 98.62           C  
ATOM     71  C   THR A  39     -23.886  11.443 -34.465  0.00 94.46           C  
ATOM     72  O   THR A  39     -24.480  10.452 -34.021  0.00 90.19           O  
ATOM     73  CB  THR A  39     -24.737  12.754 -36.431  0.00 96.91           C  
ATOM     74  CG2 THR A  39     -25.600  11.628 -36.975  0.00 85.14           C  
ATOM     75  OG1 THR A  39     -25.301  14.014 -36.820  0.00 99.65           O  
ATOM     76  H   THR A  39     -23.634  14.562 -35.020  0.00  0.00           H  
ATOM     77  HA  THR A  39     -25.674  12.611 -34.513  0.00  0.00           H  
ATOM     78  HB  THR A  39     -23.732  12.668 -36.845  0.00  0.00           H  
ATOM     79  HG1 THR A  39     -25.350  14.061 -37.778  0.00  0.00           H  
ATOM     80 HG21 THR A  39     -25.644  11.696 -38.062  0.00  0.00           H  
ATOM     81 HG22 THR A  39     -25.170  10.669 -36.688  0.00  0.00           H  
ATOM     82 HG23 THR A  39     -26.607  11.711 -36.566  0.00  0.00           H  
ATOM     83  N   LEU A  40     -22.555  11.484 -34.581  0.00 91.92           N  
ATOM     84  CA  LEU A  40     -21.736  10.365 -34.130  0.00 89.55           C  
ATOM     85  C   LEU A  40     -21.971  10.068 -32.656  0.00 83.76           C  
ATOM     86  O   LEU A  40     -22.039   8.900 -32.254  0.00 87.36           O  
ATOM     87  CB  LEU A  40     -20.256  10.652 -34.380  0.00 87.94           C  
ATOM     88  CG  LEU A  40     -19.788  10.798 -35.828  0.00 86.57           C  
ATOM     89  CD1 LEU A  40     -18.273  10.681 -35.899  0.00 81.27           C  
ATOM     90  CD2 LEU A  40     -20.457   9.767 -36.723  0.00 87.43           C  
ATOM     91  H   LEU A  40     -22.108  12.295 -34.984  0.00  0.00           H  
ATOM     92  HA  LEU A  40     -22.015   9.483 -34.706  0.00  0.00           H  
ATOM     93  HB2 LEU A  40     -19.965  11.540 -33.819  0.00  0.00           H  
ATOM     94  HB3 LEU A  40     -19.656   9.888 -33.886  0.00  0.00           H  
ATOM     95  HG  LEU A  40     -20.071  11.790 -36.180  0.00  0.00           H  
ATOM     96 HD11 LEU A  40     -17.948  10.786 -36.934  0.00  0.00           H  
ATOM     97 HD12 LEU A  40     -17.819  11.466 -35.295  0.00  0.00           H  
ATOM     98 HD13 LEU A  40     -17.965   9.707 -35.519  0.00  0.00           H  
ATOM     99 HD21 LEU A  40     -20.107   9.893 -37.748  0.00  0.00           H  
ATOM    100 HD22 LEU A  40     -20.207   8.765 -36.374  0.00  0.00           H  
ATOM    101 HD23 LEU A  40     -21.538   9.903 -36.690  0.00  0.00           H  
ATOM    102  N   LEU A  41     -22.102  11.112 -31.837  0.00 77.53           N  
ATOM    103  CA  LEU A  41     -22.349  10.895 -30.416  0.00 83.20           C  
ATOM    104  C   LEU A  41     -23.678  10.186 -30.191  0.00 91.88           C  
ATOM    105  O   LEU A  41     -23.766   9.264 -29.371  0.00 94.79           O  
ATOM    106  CB  LEU A  41     -22.305  12.223 -29.660  0.00 84.35           C  
ATOM    107  CG  LEU A  41     -20.907  12.793 -29.395  0.00 84.82           C  
ATOM    108  CD1 LEU A  41     -20.989  14.079 -28.592  0.00 82.66           C  
ATOM    109  CD2 LEU A  41     -20.037  11.771 -28.680  0.00 84.95           C  
ATOM    110  H   LEU A  41     -22.030  12.051 -32.201  0.00  0.00           H  
ATOM    111  HA  LEU A  41     -21.555  10.257 -30.028  0.00  0.00           H  
ATOM    112  HB2 LEU A  41     -22.899  12.962 -30.197  0.00  0.00           H  
ATOM    113  HB3 LEU A  41     -22.835  12.116 -28.714  0.00  0.00           H  
ATOM    114  HG  LEU A  41     -20.445  13.021 -30.356  0.00  0.00           H  
ATOM    115 HD11 LEU A  41     -19.984  14.463 -28.417  0.00  0.00           H  
ATOM    116 HD12 LEU A  41     -21.569  14.817 -29.146  0.00  0.00           H  
ATOM    117 HD13 LEU A  41     -21.473  13.881 -27.636  0.00  0.00           H  
ATOM    118 HD21 LEU A  41     -19.049  12.196 -28.501  0.00  0.00           H  
ATOM    119 HD22 LEU A  41     -20.496  11.506 -27.727  0.00  0.00           H  
ATOM    120 HD23 LEU A  41     -19.942  10.878 -29.298  0.00  0.00           H  
ATOM    121  N   THR A  42     -24.723  10.592 -30.919  0.00 91.95           N  
ATOM    122  CA  THR A  42     -26.011   9.920 -30.786  0.00 87.42           C  
ATOM    123  C   THR A  42     -25.930   8.480 -31.275  0.00 89.21           C  
ATOM    124  O   THR A  42     -26.519   7.577 -30.669  0.00 90.48           O  
ATOM    125  CB  THR A  42     -27.090  10.683 -31.553  0.00 81.63           C  
ATOM    126  CG2 THR A  42     -28.467  10.126 -31.220  0.00 73.78           C  
ATOM    127  OG1 THR A  42     -27.043  12.068 -31.189  0.00 80.89           O  
ATOM    128  H   THR A  42     -24.621  11.364 -31.562  0.00  0.00           H  
ATOM    129  HA  THR A  42     -26.284   9.909 -29.731  0.00  0.00           H  
ATOM    130  HB  THR A  42     -26.910  10.585 -32.624  0.00  0.00           H  
ATOM    131  HG1 THR A  42     -27.720  12.549 -31.670  0.00  0.00           H  
ATOM    132 HG21 THR A  42     -29.226  10.679 -31.773  0.00  0.00           H  
ATOM    133 HG22 THR A  42     -28.510   9.073 -31.498  0.00  0.00           H  
ATOM    134 HG23 THR A  42     -28.652  10.227 -30.151  0.00  0.00           H  
ATOM    135  N   LEU A  43     -25.204   8.246 -32.371  0.00 89.32           N  
ATOM    136  CA  LEU A  43     -24.961   6.877 -32.809  0.00 89.41           C  
ATOM    137  C   LEU A  43     -24.238   6.082 -31.730  0.00 85.76           C  
ATOM    138  O   LEU A  43     -24.540   4.905 -31.507  0.00 86.73           O  
ATOM    139  CB  LEU A  43     -24.161   6.873 -34.109  0.00  0.00           C  
ATOM    140  CG  LEU A  43     -24.315   5.740 -35.153  0.00  0.00           C  
ATOM    141  CD1 LEU A  43     -25.744   5.630 -35.680  0.00  0.00           C  
ATOM    142  CD2 LEU A  43     -23.332   5.931 -36.308  0.00  0.00           C  
ATOM    143  H   LEU A  43     -24.822   9.018 -32.898  0.00  0.00           H  
ATOM    144  HA  LEU A  43     -25.924   6.402 -32.998  0.00  0.00           H  
ATOM    145  HB2 LEU A  43     -24.395   7.770 -34.682  0.00  0.00           H  
ATOM    146  HB3 LEU A  43     -23.096   6.855 -33.880  0.00  0.00           H  
ATOM    147  HG  LEU A  43     -23.983   4.797 -34.718  0.00  0.00           H  
ATOM    148 HD11 LEU A  43     -25.801   4.822 -36.409  0.00  0.00           H  
ATOM    149 HD12 LEU A  43     -26.422   5.422 -34.853  0.00  0.00           H  
ATOM    150 HD13 LEU A  43     -26.029   6.569 -36.156  0.00  0.00           H  
ATOM    151 HD21 LEU A  43     -23.458   5.123 -37.029  0.00  0.00           H  
ATOM    152 HD22 LEU A  43     -23.525   6.886 -36.795  0.00  0.00           H  
ATOM    153 HD23 LEU A  43     -22.312   5.918 -35.923  0.00  0.00           H  
ATOM    154  N   LEU A  44     -23.285   6.717 -31.042  0.00 83.60           N  
ATOM    155  CA  LEU A  44     -22.609   6.051 -29.934  0.00 85.11           C  
ATOM    156  C   LEU A  44     -23.595   5.689 -28.831  0.00 85.13           C  
ATOM    157  O   LEU A  44     -23.532   4.588 -28.272  0.00 86.93           O  
ATOM    158  CB  LEU A  44     -21.491   6.937 -29.384  0.00 87.56           C  
ATOM    159  CG  LEU A  44     -20.810   6.433 -28.107  0.00 86.61           C  
ATOM    160  CD1 LEU A  44     -20.112   5.107 -28.363  0.00 87.91           C  
ATOM    161  CD2 LEU A  44     -19.833   7.455 -27.545  0.00 83.34           C  
ATOM    162  H   LEU A  44     -23.029   7.663 -31.288  0.00  0.00           H  
ATOM    163  HA  LEU A  44     -22.162   5.130 -30.309  0.00  0.00           H  
ATOM    164  HB2 LEU A  44     -20.738   7.088 -30.158  0.00  0.00           H  
ATOM    165  HB3 LEU A  44     -21.879   7.941 -29.213  0.00  0.00           H  
ATOM    166  HG  LEU A  44     -21.585   6.264 -27.359  0.00  0.00           H  
ATOM    167 HD11 LEU A  44     -19.634   4.764 -27.445  0.00  0.00           H  
ATOM    168 HD12 LEU A  44     -20.844   4.368 -28.689  0.00  0.00           H  
ATOM    169 HD13 LEU A  44     -19.357   5.237 -29.139  0.00  0.00           H  
ATOM    170 HD21 LEU A  44     -19.372   7.059 -26.640  0.00  0.00           H  
ATOM    171 HD22 LEU A  44     -19.060   7.664 -28.284  0.00  0.00           H  
ATOM    172 HD23 LEU A  44     -20.366   8.375 -27.307  0.00  0.00           H  
ATOM    173  N   ILE A  45     -24.518   6.600 -28.508  0.00 82.86           N  
ATOM    174  CA  ILE A  45     -25.531   6.311 -27.494  0.00 83.78           C  
ATOM    175  C   ILE A  45     -26.305   5.051 -27.857  0.00 85.75           C  
ATOM    176  O   ILE A  45     -26.568   4.197 -27.000  0.00 85.46           O  
ATOM    177  CB  ILE A  45     -26.476   7.515 -27.317  0.00 80.09           C  
ATOM    178  CG1 ILE A  45     -25.696   8.763 -26.908  0.00 82.72           C  
ATOM    179  CG2 ILE A  45     -27.547   7.201 -26.285  0.00 71.03           C  
ATOM    180  CD1 ILE A  45     -26.560  10.002 -26.775  0.00 85.25           C  
ATOM    181  H   ILE A  45     -24.521   7.500 -28.966  0.00  0.00           H  
ATOM    182  HA  ILE A  45     -25.022   6.136 -26.546  0.00  0.00           H  
ATOM    183  HB  ILE A  45     -26.965   7.712 -28.271  0.00  0.00           H  
ATOM    184 HG12 ILE A  45     -25.184   8.576 -25.964  0.00  0.00           H  
ATOM    185 HG13 ILE A  45     -24.905   8.950 -27.635  0.00  0.00           H  
ATOM    186 HG21 ILE A  45     -28.206   8.061 -26.172  0.00  0.00           H  
ATOM    187 HG22 ILE A  45     -28.128   6.340 -26.614  0.00  0.00           H  
ATOM    188 HG23 ILE A  45     -27.076   6.977 -25.328  0.00  0.00           H  
ATOM    189 HD11 ILE A  45     -25.939  10.849 -26.482  0.00  0.00           H  
ATOM    190 HD12 ILE A  45     -27.039  10.216 -27.731  0.00  0.00           H  
ATOM    191 HD13 ILE A  45     -27.324   9.833 -26.016  0.00  0.00           H  
ATOM    192  N   ALA A  46     -26.679   4.911 -29.130  0.00 89.24           N  
ATOM    193  CA  ALA A  46     -27.396   3.717 -29.561  0.00 84.99           C  
ATOM    194  C   ALA A  46     -26.531   2.474 -29.407  0.00 86.02           C  
ATOM    195  O   ALA A  46     -27.005   1.432 -28.940  0.00 82.61           O  
ATOM    196  CB  ALA A  46     -27.857   3.874 -31.007  0.00 77.37           C  
ATOM    197  H   ALA A  46     -26.466   5.635 -29.802  0.00  0.00           H  
ATOM    198  HA  ALA A  46     -28.278   3.601 -28.931  0.00  0.00           H  
ATOM    199  HB1 ALA A  46     -28.391   2.976 -31.318  0.00  0.00           H  
ATOM    200  HB2 ALA A  46     -28.519   4.736 -31.086  0.00  0.00           H  
ATOM    201  HB3 ALA A  46     -26.990   4.022 -31.651  0.00  0.00           H  
ATOM    202  N   VAL A  47     -25.256   2.568 -29.783  0.00 84.11           N  
ATOM    203  CA  VAL A  47     -24.368   1.417 -29.666  0.00 83.65           C  
ATOM    204  C   VAL A  47     -24.160   1.046 -28.202  0.00 82.63           C  
ATOM    205  O   VAL A  47     -24.108  -0.139 -27.852  0.00 89.41           O  
ATOM    206  CB  VAL A  47     -23.037   1.700 -30.381  0.00 85.45           C  
ATOM    207  CG1 VAL A  47     -22.074   0.540 -30.203  0.00 84.04           C  
ATOM    208  CG2 VAL A  47     -23.283   1.960 -31.858  0.00 89.97           C  
ATOM    209  H   VAL A  47     -24.901   3.439 -30.151  0.00  0.00           H  
ATOM    210  HA  VAL A  47     -24.844   0.572 -30.163  0.00  0.00           H  
ATOM    211  HB  VAL A  47     -22.590   2.592 -29.942  0.00  0.00           H  
ATOM    212 HG11 VAL A  47     -21.139   0.761 -30.717  0.00  0.00           H  
ATOM    213 HG12 VAL A  47     -21.878   0.390 -29.141  0.00  0.00           H  
ATOM    214 HG13 VAL A  47     -22.513  -0.365 -30.623  0.00  0.00           H  
ATOM    215 HG21 VAL A  47     -22.334   2.159 -32.355  0.00  0.00           H  
ATOM    216 HG22 VAL A  47     -23.752   1.085 -32.308  0.00  0.00           H  
ATOM    217 HG23 VAL A  47     -23.940   2.822 -31.971  0.00  0.00           H  
ATOM    218  N   ILE A  48     -24.051   2.045 -27.322  0.00 78.76           N  
ATOM    219  CA  ILE A  48     -23.884   1.762 -25.898  0.00 77.79           C  
ATOM    220  C   ILE A  48     -25.110   1.047 -25.350  0.00 82.81           C  
ATOM    221  O   ILE A  48     -24.996   0.086 -24.580  0.00 85.46           O  
ATOM    222  CB  ILE A  48     -23.599   3.057 -25.117  0.00 76.69           C  
ATOM    223  CG1 ILE A  48     -22.274   3.677 -25.560  0.00 81.09           C  
ATOM    224  CG2 ILE A  48     -23.572   2.776 -23.626  0.00 73.83           C  
ATOM    225  CD1 ILE A  48     -21.968   5.003 -24.896  0.00 83.26           C  
ATOM    226  H   ILE A  48     -24.084   3.003 -27.639  0.00  0.00           H  
ATOM    227  HA  ILE A  48     -23.026   1.100 -25.782  0.00  0.00           H  
ATOM    228  HB  ILE A  48     -24.400   3.768 -25.321  0.00  0.00           H  
ATOM    229 HG12 ILE A  48     -21.463   2.977 -25.360  0.00  0.00           H  
ATOM    230 HG13 ILE A  48     -22.280   3.807 -26.642  0.00  0.00           H  
ATOM    231 HG21 ILE A  48     -23.369   3.700 -23.085  0.00  0.00           H  
ATOM    232 HG22 ILE A  48     -24.537   2.377 -23.313  0.00  0.00           H  
ATOM    233 HG23 ILE A  48     -22.790   2.049 -23.407  0.00  0.00           H  
ATOM    234 HD11 ILE A  48     -21.013   5.381 -25.260  0.00  0.00           H  
ATOM    235 HD12 ILE A  48     -22.755   5.719 -25.133  0.00  0.00           H  
ATOM    236 HD13 ILE A  48     -21.916   4.866 -23.816  0.00  0.00           H  
ATOM    237  N   VAL A  49     -26.303   1.501 -25.738  0.00 85.62           N  
ATOM    238  CA  VAL A  49     -27.530   0.884 -25.244  0.00 86.41           C  
ATOM    239  C   VAL A  49     -27.730  -0.489 -25.876  0.00 86.76           C  
ATOM    240  O   VAL A  49     -28.055  -1.463 -25.189  0.00 84.97           O  
ATOM    241  CB  VAL A  49     -28.733   1.806 -25.495  0.00 85.12           C  
ATOM    242  CG1 VAL A  49     -30.031   1.075 -25.201  0.00 88.42           C  
ATOM    243  CG2 VAL A  49     -28.619   3.056 -24.639  0.00 80.88           C  
ATOM    244  H   VAL A  49     -26.363   2.279 -26.380  0.00  0.00           H  
ATOM    245  HA  VAL A  49     -27.429   0.748 -24.167  0.00  0.00           H  
ATOM    246  HB  VAL A  49     -28.731   2.102 -26.544  0.00  0.00           H  
ATOM    247 HG11 VAL A  49     -30.874   1.742 -25.384  0.00  0.00           H  
ATOM    248 HG12 VAL A  49     -30.112   0.202 -25.849  0.00  0.00           H  
ATOM    249 HG13 VAL A  49     -30.041   0.755 -24.159  0.00  0.00           H  
ATOM    250 HG21 VAL A  49     -29.476   3.703 -24.824  0.00  0.00           H  
ATOM    251 HG22 VAL A  49     -28.597   2.775 -23.586  0.00  0.00           H  
ATOM    252 HG23 VAL A  49     -27.702   3.588 -24.892  0.00  0.00           H  
ATOM    253  N   PHE A  50     -27.534  -0.586 -27.194  0.00 87.95           N  
ATOM    254  CA  PHE A  50     -27.728  -1.863 -27.874  0.00 89.88           C  
ATOM    255  C   PHE A  50     -26.802  -2.935 -27.316  0.00 92.06           C  
ATOM    256  O   PHE A  50     -27.235  -4.061 -27.044  0.00 93.62           O  
ATOM    257  CB  PHE A  50     -27.502  -1.701 -29.377  0.00 88.37           C  
ATOM    258  CG  PHE A  50     -27.568  -2.995 -30.141  0.00 91.54           C  
ATOM    259  CD1 PHE A  50     -28.785  -3.496 -30.577  0.00 92.88           C  
ATOM    260  CD2 PHE A  50     -26.414  -3.710 -30.424  0.00 90.81           C  
ATOM    261  CE1 PHE A  50     -28.849  -4.685 -31.279  0.00 96.10           C  
ATOM    262  CE2 PHE A  50     -26.474  -4.901 -31.123  0.00 94.85           C  
ATOM    263  CZ  PHE A  50     -27.691  -5.388 -31.552  0.00 98.38           C  
ATOM    264  H   PHE A  50     -27.251   0.226 -27.724  0.00  0.00           H  
ATOM    265  HA  PHE A  50     -28.758  -2.183 -27.715  0.00  0.00           H  
ATOM    266  HB2 PHE A  50     -28.238  -1.005 -29.780  0.00  0.00           H  
ATOM    267  HB3 PHE A  50     -26.535  -1.229 -29.548  0.00  0.00           H  
ATOM    268  HD1 PHE A  50     -29.697  -2.956 -30.369  0.00  0.00           H  
ATOM    269  HD2 PHE A  50     -25.454  -3.338 -30.097  0.00  0.00           H  
ATOM    270  HE1 PHE A  50     -29.803  -5.064 -31.614  0.00  0.00           H  
ATOM    271  HE2 PHE A  50     -25.568  -5.450 -31.333  0.00  0.00           H  
ATOM    272  HZ  PHE A  50     -27.740  -6.317 -32.100  0.00  0.00           H  
ATOM    273  N   GLY A  51     -25.524  -2.604 -27.137  0.00 89.17           N  
ATOM    274  CA  GLY A  51     -24.571  -3.607 -26.698  0.00 84.51           C  
ATOM    275  C   GLY A  51     -24.769  -4.032 -25.255  0.00 79.23           C  
ATOM    276  O   GLY A  51     -24.566  -5.198 -24.912  0.00 79.21           O  
ATOM    277  H   GLY A  51     -25.219  -1.656 -27.307  0.00  0.00           H  
ATOM    278  HA2 GLY A  51     -24.641  -4.481 -27.346  0.00  0.00           H  
ATOM    279  HA3 GLY A  51     -23.558  -3.225 -26.827  0.00  0.00           H  
ATOM    280  N   ASN A  52     -25.164  -3.096 -24.390  0.00 74.87           N  
ATOM    281  CA  ASN A  52     -25.266  -3.406 -22.969  0.00 72.04           C  
ATOM    282  C   ASN A  52     -26.620  -3.971 -22.575  0.00 76.56           C  
ATOM    283  O   ASN A  52     -26.705  -4.705 -21.583  0.00 76.05           O  
ATOM    284  CB  ASN A  52     -24.954  -2.167 -22.135  0.00 68.61           C  
ATOM    285  CG  ASN A  52     -23.477  -1.835 -22.131  0.00 79.96           C  
ATOM    286  ND2 ASN A  52     -23.079  -0.896 -22.977  0.00 80.13           N  
ATOM    287  OD1 ASN A  52     -22.701  -2.424 -21.382  0.00 77.35           O  
ATOM    288  H   ASN A  52     -25.394  -2.169 -24.719  0.00  0.00           H  
ATOM    289  HA  ASN A  52     -24.512  -4.159 -22.739  0.00  0.00           H  
ATOM    290  HB2 ASN A  52     -25.515  -1.317 -22.524  0.00  0.00           H  
ATOM    291  HB3 ASN A  52     -25.293  -2.325 -21.111  0.00  0.00           H  
ATOM    292 HD21 ASN A  52     -23.750  -0.443 -23.581  0.00  0.00           H  
ATOM    293 HD22 ASN A  52     -22.105  -0.633 -23.018  0.00  0.00           H  
ATOM    294  N   VAL A  53     -27.682  -3.661 -23.320  0.00 82.38           N  
ATOM    295  CA  VAL A  53     -28.945  -4.362 -23.103  0.00 86.81           C  
ATOM    296  C   VAL A  53     -28.776  -5.843 -23.422  0.00 91.28           C  
ATOM    297  O   VAL A  53     -29.353  -6.710 -22.753  0.00 98.44           O  
ATOM    298  CB  VAL A  53     -30.073  -3.716 -23.931  0.00 83.17           C  
ATOM    299  CG1 VAL A  53     -31.308  -4.595 -23.938  0.00 78.74           C  
ATOM    300  CG2 VAL A  53     -30.417  -2.343 -23.371  0.00 79.84           C  
ATOM    301  H   VAL A  53     -27.610  -2.945 -24.029  0.00  0.00           H  
ATOM    302  HA  VAL A  53     -29.205  -4.271 -22.048  0.00  0.00           H  
ATOM    303  HB  VAL A  53     -29.726  -3.596 -24.957  0.00  0.00           H  
ATOM    304 HG11 VAL A  53     -32.090  -4.118 -24.529  0.00  0.00           H  
ATOM    305 HG12 VAL A  53     -31.063  -5.563 -24.374  0.00  0.00           H  
ATOM    306 HG13 VAL A  53     -31.660  -4.736 -22.916  0.00  0.00           H  
ATOM    307 HG21 VAL A  53     -31.215  -1.897 -23.965  0.00  0.00           H  
ATOM    308 HG22 VAL A  53     -30.747  -2.444 -22.337  0.00  0.00           H  
ATOM    309 HG23 VAL A  53     -29.535  -1.703 -23.410  0.00  0.00           H  
ATOM    310  N   LEU A  54     -27.963  -6.155 -24.435  0.00 86.53           N  
ATOM    311  CA  LEU A  54     -27.640  -7.548 -24.738  0.00 88.26           C  
ATOM    312  C   LEU A  54     -26.968  -8.228 -23.552  0.00 86.94           C  
ATOM    313  O   LEU A  54     -27.330  -9.349 -23.176  0.00 94.33           O  
ATOM    314  CB  LEU A  54     -26.736  -7.625 -25.969  0.00 90.28           C  
ATOM    315  CG  LEU A  54     -27.333  -7.399 -27.355  0.00 92.89           C  
ATOM    316  CD1 LEU A  54     -26.237  -7.419 -28.409  0.00 97.20           C  
ATOM    317  CD2 LEU A  54     -28.376  -8.455 -27.657  0.00 96.43           C  
ATOM    318  H   LEU A  54     -27.562  -5.424 -25.004  0.00  0.00           H  
ATOM    319  HA  LEU A  54     -28.567  -8.077 -24.958  0.00  0.00           H  
ATOM    320  HB2 LEU A  54     -25.892  -6.949 -25.832  0.00  0.00           H  
ATOM    321  HB3 LEU A  54     -26.207  -8.578 -25.962  0.00  0.00           H  
ATOM    322  HG  LEU A  54     -27.814  -6.421 -27.371  0.00  0.00           H  
ATOM    323 HD11 LEU A  54     -26.676  -7.257 -29.393  0.00  0.00           H  
ATOM    324 HD12 LEU A  54     -25.516  -6.629 -28.199  0.00  0.00           H  
ATOM    325 HD13 LEU A  54     -25.733  -8.385 -28.391  0.00  0.00           H  
ATOM    326 HD21 LEU A  54     -28.793  -8.281 -28.649  0.00  0.00           H  
ATOM    327 HD22 LEU A  54     -27.914  -9.442 -27.625  0.00  0.00           H  
ATOM    328 HD23 LEU A  54     -29.172  -8.403 -26.914  0.00  0.00           H  
ATOM    329  N   VAL A  55     -25.977  -7.561 -22.951  0.00 84.36           N  
ATOM    330  CA  VAL A  55     -25.243  -8.150 -21.833  0.00 89.47           C  
ATOM    331  C   VAL A  55     -26.184  -8.509 -20.692  0.00 92.31           C  
ATOM    332  O   VAL A  55     -25.995  -9.526 -20.013  0.00 95.44           O  
ATOM    333  CB  VAL A  55     -24.128  -7.191 -21.365  0.00 85.96           C  
ATOM    334  CG1 VAL A  55     -23.381  -7.772 -20.176  0.00 76.85           C  
ATOM    335  CG2 VAL A  55     -23.165  -6.896 -22.506  0.00 86.37           C  
ATOM    336  H   VAL A  55     -25.726  -6.636 -23.268  0.00  0.00           H  
ATOM    337  HA  VAL A  55     -24.773  -9.068 -22.184  0.00  0.00           H  
ATOM    338  HB  VAL A  55     -24.590  -6.254 -21.055  0.00  0.00           H  
ATOM    339 HG11 VAL A  55     -22.600  -7.079 -19.863  0.00  0.00           H  
ATOM    340 HG12 VAL A  55     -24.076  -7.931 -19.352  0.00  0.00           H  
ATOM    341 HG13 VAL A  55     -22.930  -8.723 -20.459  0.00  0.00           H  
ATOM    342 HG21 VAL A  55     -22.385  -6.218 -22.158  0.00  0.00           H  
ATOM    343 HG22 VAL A  55     -22.711  -7.826 -22.849  0.00  0.00           H  
ATOM    344 HG23 VAL A  55     -23.708  -6.432 -23.330  0.00  0.00           H  
ATOM    345  N   CYS A  56     -27.219  -7.697 -20.470  0.00 85.56           N  
ATOM    346  CA  CYS A  56     -28.133  -7.949 -19.359  0.00 80.56           C  
ATOM    347  C   CYS A  56     -29.045  -9.133 -19.649  0.00 86.48           C  
ATOM    348  O   CYS A  56     -29.168 -10.048 -18.827  0.00 84.77           O  
ATOM    349  CB  CYS A  56     -28.951  -6.695 -19.062  0.00 67.26           C  
ATOM    350  SG  CYS A  56     -27.954  -5.345 -18.426  0.00 71.11           S  
ATOM    351  H   CYS A  56     -27.375  -6.901 -21.072  0.00  0.00           H  
ATOM    352  HA  CYS A  56     -27.539  -8.185 -18.476  0.00  0.00           H  
ATOM    353  HB2 CYS A  56     -29.461  -6.372 -19.969  0.00  0.00           H  
ATOM    354  HB3 CYS A  56     -29.735  -6.936 -18.344  0.00  0.00           H  
ATOM    355  HG  CYS A  56     -28.735  -4.287 -18.191  0.00  0.00           H  
ATOM    356  N   MET A  57     -29.693  -9.134 -20.815  0.00 89.30           N  
ATOM    357  CA  MET A  57     -30.599 -10.229 -21.149  0.00 99.11           C  
ATOM    358  C   MET A  57     -29.853 -11.550 -21.270  0.00100.31           C  
ATOM    359  O   MET A  57     -30.368 -12.598 -20.864  0.00109.98           O  
ATOM    360  CB  MET A  57     -31.343  -9.920 -22.445  0.00106.16           C  
ATOM    361  CG  MET A  57     -32.254  -8.715 -22.358  0.00104.93           C  
ATOM    362  SD  MET A  57     -33.109  -8.439 -23.920  0.00106.23           S  
ATOM    363  CE  MET A  57     -31.713  -8.310 -25.031  0.00104.77           C  
ATOM    364  H   MET A  57     -29.557  -8.376 -21.469  0.00  0.00           H  
ATOM    365  HA  MET A  57     -31.332 -10.323 -20.348  0.00  0.00           H  
ATOM    366  HB2 MET A  57     -30.622  -9.771 -23.249  0.00  0.00           H  
ATOM    367  HB3 MET A  57     -31.925 -10.792 -22.745  0.00  0.00           H  
ATOM    368  HG2 MET A  57     -32.986  -8.870 -21.566  0.00  0.00           H  
ATOM    369  HG3 MET A  57     -31.666  -7.833 -22.105  0.00  0.00           H  
ATOM    370  HE1 MET A  57     -32.071  -8.137 -26.046  0.00  0.00           H  
ATOM    371  HE2 MET A  57     -31.079  -7.479 -24.723  0.00  0.00           H  
ATOM    372  HE3 MET A  57     -31.138  -9.235 -25.001  0.00  0.00           H  
ATOM    373  N   ALA A  58     -28.638 -11.519 -21.822  0.00 91.70           N  
ATOM    374  CA  ALA A  58     -27.883 -12.752 -22.036  0.00 94.86           C  
ATOM    375  C   ALA A  58     -27.569 -13.447 -20.717  0.00 93.98           C  
ATOM    376  O   ALA A  58     -27.825 -14.645 -20.555  0.00 97.13           O  
ATOM    377  CB  ALA A  58     -26.595 -12.453 -22.798  0.00 92.30           C  
ATOM    378  H   ALA A  58     -28.231 -10.637 -22.097  0.00  0.00           H  
ATOM    379  HA  ALA A  58     -28.491 -13.425 -22.641  0.00  0.00           H  
ATOM    380  HB1 ALA A  58     -26.040 -13.378 -22.952  0.00  0.00           H  
ATOM    381  HB2 ALA A  58     -26.838 -12.011 -23.764  0.00  0.00           H  
ATOM    382  HB3 ALA A  58     -25.985 -11.756 -22.223  0.00  0.00           H  
ATOM    383  N   VAL A  59     -26.998 -12.709 -19.764  0.00 96.30           N  
ATOM    384  CA  VAL A  59     -26.723 -13.282 -18.451  0.00 91.92           C  
ATOM    385  C   VAL A  59     -28.018 -13.680 -17.762  0.00 91.74           C  
ATOM    386  O   VAL A  59     -28.064 -14.677 -17.029  0.00 99.07           O  
ATOM    387  CB  VAL A  59     -25.912 -12.282 -17.605  0.00 84.96           C  
ATOM    388  CG1 VAL A  59     -25.690 -12.813 -16.198  0.00 88.37           C  
ATOM    389  CG2 VAL A  59     -24.587 -11.975 -18.289  0.00 77.23           C  
ATOM    390  H   VAL A  59     -26.753 -11.747 -19.949  0.00  0.00           H  
ATOM    391  HA  VAL A  59     -26.120 -14.180 -18.590  0.00  0.00           H  
ATOM    392  HB  VAL A  59     -26.482 -11.355 -17.534  0.00  0.00           H  
ATOM    393 HG11 VAL A  59     -25.115 -12.088 -15.622  0.00  0.00           H  
ATOM    394 HG12 VAL A  59     -26.653 -12.978 -15.715  0.00  0.00           H  
ATOM    395 HG13 VAL A  59     -25.142 -13.754 -16.246  0.00  0.00           H  
ATOM    396 HG21 VAL A  59     -24.020 -11.267 -17.684  0.00  0.00           H  
ATOM    397 HG22 VAL A  59     -24.014 -12.895 -18.402  0.00  0.00           H  
ATOM    398 HG23 VAL A  59     -24.776 -11.542 -19.271  0.00  0.00           H  
ATOM    399  N   SER A  60     -29.093 -12.930 -17.998  0.00 95.26           N  
ATOM    400  CA  SER A  60     -30.358 -13.204 -17.331  0.00 98.05           C  
ATOM    401  C   SER A  60     -31.028 -14.474 -17.838  0.00104.36           C  
ATOM    402  O   SER A  60     -31.929 -14.992 -17.171  0.00107.43           O  
ATOM    403  CB  SER A  60     -31.304 -12.015 -17.508  0.00 97.14           C  
ATOM    404  OG  SER A  60     -32.522 -12.216 -16.815  0.00 99.99           O  
ATOM    405  H   SER A  60     -29.038 -12.159 -18.648  0.00  0.00           H  
ATOM    406  HA  SER A  60     -30.161 -13.326 -16.266  0.00  0.00           H  
ATOM    407  HB2 SER A  60     -30.822 -11.110 -17.139  0.00  0.00           H  
ATOM    408  HB3 SER A  60     -31.510 -11.870 -18.569  0.00  0.00           H  
ATOM    409  HG  SER A  60     -33.094 -11.456 -16.944  0.00  0.00           H  
ATOM    410  N   ARG A  61     -30.608 -14.992 -18.993  0.00 98.78           N  
ATOM    411  CA  ARG A  61     -31.312 -16.093 -19.627  0.00103.46           C  
ATOM    412  C   ARG A  61     -30.424 -17.275 -19.995  0.00107.55           C  
ATOM    413  O   ARG A  61     -30.950 -18.304 -20.434  0.00117.52           O  
ATOM    414  CB  ARG A  61     -32.041 -15.590 -20.882  0.00104.53           C  
ATOM    415  CG  ARG A  61     -32.979 -14.428 -20.595  0.00 96.67           C  
ATOM    416  CD  ARG A  61     -33.989 -14.224 -21.702  0.00108.57           C  
ATOM    417  NE  ARG A  61     -33.425 -13.516 -22.845  0.00109.71           N  
ATOM    418  CZ  ARG A  61     -34.119 -13.202 -23.934  0.00115.93           C  
ATOM    419  NH1 ARG A  61     -35.400 -13.535 -24.023  0.00116.46           N  
ATOM    420  NH2 ARG A  61     -33.534 -12.554 -24.932  0.00119.11           N1+
ATOM    421  H   ARG A  61     -29.785 -14.619 -19.444  0.00  0.00           H  
ATOM    422  HA  ARG A  61     -32.067 -16.451 -18.927  0.00  0.00           H  
ATOM    423  HB2 ARG A  61     -31.308 -15.287 -21.630  0.00  0.00           H  
ATOM    424  HB3 ARG A  61     -32.606 -16.410 -21.326  0.00  0.00           H  
ATOM    425  HG2 ARG A  61     -33.502 -14.608 -19.656  0.00  0.00           H  
ATOM    426  HG3 ARG A  61     -32.397 -13.516 -20.463  0.00  0.00           H  
ATOM    427  HD2 ARG A  61     -34.370 -15.192 -22.027  0.00  0.00           H  
ATOM    428  HD3 ARG A  61     -34.842 -13.667 -21.316  0.00  0.00           H  
ATOM    429  HE  ARG A  61     -32.450 -13.263 -22.777  0.00  0.00           H  
ATOM    430 HH11 ARG A  61     -35.848 -14.027 -23.263  0.00  0.00           H  
ATOM    431 HH12 ARG A  61     -35.927 -13.296 -24.851  0.00  0.00           H  
ATOM    432 HH21 ARG A  61     -32.559 -12.298 -24.865  0.00  0.00           H  
ATOM    433 HH22 ARG A  61     -34.063 -12.316 -25.759  0.00  0.00           H  
ATOM    434  N   GLU A  62     -29.111 -17.169 -19.827  0.00 96.97           N  
ATOM    435  CA  GLU A  62     -28.187 -18.246 -20.152  0.00101.43           C  
ATOM    436  C   GLU A  62     -27.630 -18.843 -18.866  0.00102.22           C  
ATOM    437  O   GLU A  62     -27.112 -18.115 -18.012  0.00 92.57           O  
ATOM    438  CB  GLU A  62     -27.051 -17.744 -21.039  0.00  0.00           C  
ATOM    439  CG  GLU A  62     -26.090 -18.806 -21.598  0.00  0.00           C  
ATOM    440  CD  GLU A  62     -26.706 -19.857 -22.516  0.00  0.00           C  
ATOM    441  OE1 GLU A  62     -27.392 -19.457 -23.484  0.00  0.00           O  
ATOM    442  OE2 GLU A  62     -26.474 -21.051 -22.234  0.00  0.00           O1-
ATOM    443  H   GLU A  62     -28.716 -16.315 -19.460  0.00  0.00           H  
ATOM    444  HA  GLU A  62     -28.732 -19.022 -20.689  0.00  0.00           H  
ATOM    445  HB2 GLU A  62     -27.466 -17.234 -21.908  0.00  0.00           H  
ATOM    446  HB3 GLU A  62     -26.428 -17.050 -20.474  0.00  0.00           H  
ATOM    447  HG2 GLU A  62     -25.309 -18.318 -22.181  0.00  0.00           H  
ATOM    448  HG3 GLU A  62     -25.637 -19.357 -20.774  0.00  0.00           H  
ATOM    449  N   LYS A  63     -27.735 -20.167 -18.741  0.00108.00           N  
ATOM    450  CA  LYS A  63     -27.250 -20.852 -17.547  0.00106.16           C  
ATOM    451  C   LYS A  63     -25.752 -20.642 -17.356  0.00 98.83           C  
ATOM    452  O   LYS A  63     -25.310 -20.114 -16.329  0.00 90.24           O  
ATOM    453  CB  LYS A  63     -27.578 -22.340 -17.637  0.00  0.00           C  
ATOM    454  CG  LYS A  63     -28.942 -22.697 -17.037  0.00  0.00           C  
ATOM    455  CD  LYS A  63     -29.299 -24.187 -17.114  0.00  0.00           C  
ATOM    456  CE  LYS A  63     -30.661 -24.565 -16.518  0.00  0.00           C  
ATOM    457  NZ  LYS A  63     -30.954 -26.005 -16.617  0.00  0.00           N1+
ATOM    458  H   LYS A  63     -28.156 -20.712 -19.480  0.00  0.00           H  
ATOM    459  HA  LYS A  63     -27.767 -20.439 -16.681  0.00  0.00           H  
ATOM    460  HB2 LYS A  63     -27.589 -22.647 -18.682  0.00  0.00           H  
ATOM    461  HB3 LYS A  63     -26.823 -22.912 -17.098  0.00  0.00           H  
ATOM    462  HG2 LYS A  63     -28.960 -22.421 -15.983  0.00  0.00           H  
ATOM    463  HG3 LYS A  63     -29.725 -22.156 -17.568  0.00  0.00           H  
ATOM    464  HD2 LYS A  63     -29.318 -24.503 -18.157  0.00  0.00           H  
ATOM    465  HD3 LYS A  63     -28.552 -24.768 -16.572  0.00  0.00           H  
ATOM    466  HE2 LYS A  63     -30.685 -24.295 -15.463  0.00  0.00           H  
ATOM    467  HE3 LYS A  63     -31.451 -24.030 -17.047  0.00  0.00           H  
ATOM    468  HZ1 LYS A  63     -31.860 -26.194 -16.211  0.00  0.00           H  
ATOM    469  HZ2 LYS A  63     -30.957 -26.283 -17.589  0.00  0.00           H  
ATOM    470  HZ3 LYS A  63     -30.247 -26.528 -16.120  0.00  0.00           H  
ATOM    471  N   ALA A  64     -24.953 -21.037 -18.351  0.00108.15           N  
ATOM    472  CA  ALA A  64     -23.500 -21.008 -18.223  0.00103.75           C  
ATOM    473  C   ALA A  64     -22.953 -19.594 -18.053  0.00 99.33           C  
ATOM    474  O   ALA A  64     -21.745 -19.433 -17.833  0.00 84.58           O  
ATOM    475  CB  ALA A  64     -22.856 -21.676 -19.442  0.00103.60           C  
ATOM    476  H   ALA A  64     -25.352 -21.366 -19.219  0.00  0.00           H  
ATOM    477  HA  ALA A  64     -23.227 -21.584 -17.339  0.00  0.00           H  
ATOM    478  HB1 ALA A  64     -21.771 -21.651 -19.340  0.00  0.00           H  
ATOM    479  HB2 ALA A  64     -23.190 -22.711 -19.508  0.00  0.00           H  
ATOM    480  HB3 ALA A  64     -23.148 -21.142 -20.346  0.00  0.00           H  
ATOM    481  N   LEU A  65     -23.810 -18.576 -18.140  0.00 91.85           N  
ATOM    482  CA  LEU A  65     -23.432 -17.183 -17.948  0.00 92.45           C  
ATOM    483  C   LEU A  65     -23.908 -16.616 -16.616  0.00 91.55           C  
ATOM    484  O   LEU A  65     -23.839 -15.401 -16.416  0.00 98.95           O  
ATOM    485  CB  LEU A  65     -23.979 -16.332 -19.094  0.00 91.67           C  
ATOM    486  CG  LEU A  65     -23.297 -16.501 -20.449  0.00 96.52           C  
ATOM    487  CD1 LEU A  65     -23.954 -15.619 -21.502  0.00101.66           C  
ATOM    488  CD2 LEU A  65     -21.821 -16.181 -20.323  0.00 88.49           C  
ATOM    489  H   LEU A  65     -24.782 -18.751 -18.350  0.00  0.00           H  
ATOM    490  HA  LEU A  65     -22.344 -17.122 -17.972  0.00  0.00           H  
ATOM    491  HB2 LEU A  65     -25.047 -16.521 -19.203  0.00  0.00           H  
ATOM    492  HB3 LEU A  65     -23.951 -15.281 -18.806  0.00  0.00           H  
ATOM    493  HG  LEU A  65     -23.399 -17.541 -20.759  0.00  0.00           H  
ATOM    494 HD11 LEU A  65     -23.450 -15.757 -22.459  0.00  0.00           H  
ATOM    495 HD12 LEU A  65     -25.004 -15.893 -21.602  0.00  0.00           H  
ATOM    496 HD13 LEU A  65     -23.879 -14.574 -21.200  0.00  0.00           H  
ATOM    497 HD21 LEU A  65     -21.338 -16.303 -21.293  0.00  0.00           H  
ATOM    498 HD22 LEU A  65     -21.699 -15.152 -19.984  0.00  0.00           H  
ATOM    499 HD23 LEU A  65     -21.362 -16.857 -19.602  0.00  0.00           H  
ATOM    500  N   GLN A  66     -24.384 -17.457 -15.703  0.00 97.64           N  
ATOM    501  CA  GLN A  66     -24.930 -16.982 -14.432  0.00 91.59           C  
ATOM    502  C   GLN A  66     -23.925 -17.235 -13.309  0.00 88.27           C  
ATOM    503  O   GLN A  66     -24.110 -18.077 -12.430  0.00 95.43           O  
ATOM    504  CB  GLN A  66     -26.276 -17.644 -14.155  0.00 94.21           C  
ATOM    505  CG  GLN A  66     -27.395 -17.112 -15.032  0.00 90.38           C  
ATOM    506  CD  GLN A  66     -28.692 -17.874 -14.867  0.00 98.45           C  
ATOM    507  NE2 GLN A  66     -29.776 -17.306 -15.381  0.00101.41           N  
ATOM    508  OE1 GLN A  66     -28.722 -18.961 -14.288  0.00102.35           O  
ATOM    509  H   GLN A  66     -24.374 -18.452 -15.879  0.00  0.00           H  
ATOM    510  HA  GLN A  66     -25.089 -15.907 -14.511  0.00  0.00           H  
ATOM    511  HB2 GLN A  66     -26.186 -18.721 -14.297  0.00  0.00           H  
ATOM    512  HB3 GLN A  66     -26.540 -17.503 -13.107  0.00  0.00           H  
ATOM    513  HG2 GLN A  66     -27.563 -16.059 -14.806  0.00  0.00           H  
ATOM    514  HG3 GLN A  66     -27.085 -17.148 -16.076  0.00  0.00           H  
ATOM    515 HE21 GLN A  66     -29.705 -16.414 -15.850  0.00  0.00           H  
ATOM    516 HE22 GLN A  66     -30.672 -17.766 -15.303  0.00  0.00           H  
ATOM    517  N   THR A  67     -22.842 -16.472 -13.356  0.00 81.40           N  
ATOM    518  CA  THR A  67     -21.756 -16.579 -12.396  0.00 80.16           C  
ATOM    519  C   THR A  67     -21.650 -15.287 -11.595  0.00 81.81           C  
ATOM    520  O   THR A  67     -22.278 -14.274 -11.915  0.00 83.11           O  
ATOM    521  CB  THR A  67     -20.428 -16.883 -13.102  0.00 74.28           C  
ATOM    522  CG2 THR A  67     -20.621 -17.953 -14.166  0.00 76.90           C  
ATOM    523  OG1 THR A  67     -19.934 -15.694 -13.727  0.00 77.15           O  
ATOM    524  H   THR A  67     -22.745 -15.778 -14.083  0.00  0.00           H  
ATOM    525  HA  THR A  67     -21.979 -17.396 -11.709  0.00  0.00           H  
ATOM    526  HB  THR A  67     -19.702 -17.232 -12.368  0.00  0.00           H  
ATOM    527  HG1 THR A  67     -19.103 -15.885 -14.168  0.00  0.00           H  
ATOM    528 HG21 THR A  67     -19.668 -18.155 -14.656  0.00  0.00           H  
ATOM    529 HG22 THR A  67     -20.991 -18.867 -13.700  0.00  0.00           H  
ATOM    530 HG23 THR A  67     -21.342 -17.605 -14.905  0.00  0.00           H  
ATOM    531  N   THR A  68     -20.847 -15.334 -10.532  0.00 86.60           N  
ATOM    532  CA  THR A  68     -20.618 -14.131  -9.739  0.00 81.90           C  
ATOM    533  C   THR A  68     -20.019 -13.025 -10.597  0.00 76.38           C  
ATOM    534  O   THR A  68     -20.514 -11.895 -10.605  0.00 74.99           O  
ATOM    535  CB  THR A  68     -19.707 -14.438  -8.546  0.00 80.77           C  
ATOM    536  CG2 THR A  68     -20.304 -15.536  -7.679  0.00 83.25           C  
ATOM    537  OG1 THR A  68     -18.414 -14.847  -9.013  0.00 75.97           O  
ATOM    538  H   THR A  68     -20.398 -16.202 -10.276  0.00  0.00           H  
ATOM    539  HA  THR A  68     -21.578 -13.785  -9.356  0.00  0.00           H  
ATOM    540  HB  THR A  68     -19.596 -13.535  -7.945  0.00  0.00           H  
ATOM    541  HG1 THR A  68     -17.848 -15.038  -8.262  0.00  0.00           H  
ATOM    542 HG21 THR A  68     -19.640 -15.737  -6.838  0.00  0.00           H  
ATOM    543 HG22 THR A  68     -21.276 -15.216  -7.305  0.00  0.00           H  
ATOM    544 HG23 THR A  68     -20.424 -16.443  -8.272  0.00  0.00           H  
ATOM    545  N   THR A  69     -18.952 -13.342 -11.336  0.00 78.37           N  
ATOM    546  CA  THR A  69     -18.296 -12.337 -12.168  0.00 78.88           C  
ATOM    547  C   THR A  69     -19.267 -11.743 -13.181  0.00 78.27           C  
ATOM    548  O   THR A  69     -19.308 -10.521 -13.371  0.00 73.15           O  
ATOM    549  CB  THR A  69     -17.087 -12.948 -12.880  0.00 76.37           C  
ATOM    550  CG2 THR A  69     -16.497 -11.968 -13.880  0.00 74.02           C  
ATOM    551  OG1 THR A  69     -16.086 -13.296 -11.916  0.00 72.19           O  
ATOM    552  H   THR A  69     -18.591 -14.285 -11.323  0.00  0.00           H  
ATOM    553  HA  THR A  69     -17.943 -11.534 -11.521  0.00  0.00           H  
ATOM    554  HB  THR A  69     -17.402 -13.849 -13.407  0.00  0.00           H  
ATOM    555  HG1 THR A  69     -15.329 -13.679 -12.365  0.00  0.00           H  
ATOM    556 HG21 THR A  69     -15.639 -12.424 -14.374  0.00  0.00           H  
ATOM    557 HG22 THR A  69     -17.250 -11.711 -14.625  0.00  0.00           H  
ATOM    558 HG23 THR A  69     -16.178 -11.065 -13.360  0.00  0.00           H  
ATOM    559  N   ASN A  70     -20.071 -12.593 -13.825  0.00 82.86           N  
ATOM    560  CA  ASN A  70     -21.017 -12.114 -14.823  0.00 81.91           C  
ATOM    561  C   ASN A  70     -22.132 -11.272 -14.215  0.00 81.00           C  
ATOM    562  O   ASN A  70     -22.721 -10.452 -14.924  0.00 74.10           O  
ATOM    563  CB  ASN A  70     -21.603 -13.298 -15.598  0.00 79.20           C  
ATOM    564  CG  ASN A  70     -20.581 -13.968 -16.489  0.00 78.28           C  
ATOM    565  ND2 ASN A  70     -20.850 -15.208 -16.879  0.00 73.15           N  
ATOM    566  OD1 ASN A  70     -19.557 -13.376 -16.822  0.00 74.09           O  
ATOM    567  H   ASN A  70     -20.027 -13.581 -13.622  0.00  0.00           H  
ATOM    568  HA  ASN A  70     -20.471 -11.488 -15.529  0.00  0.00           H  
ATOM    569  HB2 ASN A  70     -22.005 -14.028 -14.895  0.00  0.00           H  
ATOM    570  HB3 ASN A  70     -22.442 -12.955 -16.203  0.00  0.00           H  
ATOM    571 HD21 ASN A  70     -21.704 -15.658 -16.580  0.00  0.00           H  
ATOM    572 HD22 ASN A  70     -20.201 -15.702 -17.475  0.00  0.00           H  
ATOM    573  N   TYR A  71     -22.442 -11.453 -12.929  0.00 84.07           N  
ATOM    574  CA  TYR A  71     -23.397 -10.560 -12.279  0.00 77.80           C  
ATOM    575  C   TYR A  71     -22.770  -9.201 -12.014  0.00 70.85           C  
ATOM    576  O   TYR A  71     -23.442  -8.168 -12.115  0.00 65.56           O  
ATOM    577  CB  TYR A  71     -23.913 -11.183 -10.984  0.00 74.68           C  
ATOM    578  CG  TYR A  71     -24.894 -12.304 -11.219  0.00 80.29           C  
ATOM    579  CD1 TYR A  71     -25.690 -12.319 -12.353  0.00 82.22           C  
ATOM    580  CD2 TYR A  71     -25.018 -13.350 -10.315  0.00 84.10           C  
ATOM    581  CE1 TYR A  71     -26.585 -13.341 -12.580  0.00 91.89           C  
ATOM    582  CE2 TYR A  71     -25.913 -14.377 -10.532  0.00 85.39           C  
ATOM    583  CZ  TYR A  71     -26.693 -14.368 -11.668  0.00 94.33           C  
ATOM    584  OH  TYR A  71     -27.591 -15.385 -11.898  0.00 99.85           O  
ATOM    585  H   TYR A  71     -22.016 -12.206 -12.408  0.00  0.00           H  
ATOM    586  HA  TYR A  71     -24.244 -10.419 -12.951  0.00  0.00           H  
ATOM    587  HB2 TYR A  71     -23.071 -11.555 -10.401  0.00  0.00           H  
ATOM    588  HB3 TYR A  71     -24.384 -10.412 -10.374  0.00  0.00           H  
ATOM    589  HD1 TYR A  71     -25.614 -11.521 -13.076  0.00  0.00           H  
ATOM    590  HD2 TYR A  71     -24.408 -13.369  -9.424  0.00  0.00           H  
ATOM    591  HE1 TYR A  71     -27.198 -13.335 -13.469  0.00  0.00           H  
ATOM    592  HE2 TYR A  71     -25.998 -15.180  -9.814  0.00  0.00           H  
ATOM    593  HH  TYR A  71     -27.548 -16.019 -11.178  0.00  0.00           H  
ATOM    594  N   LEU A  72     -21.483  -9.180 -11.672  0.00 66.28           N  
ATOM    595  CA  LEU A  72     -20.766  -7.918 -11.611  0.00 65.47           C  
ATOM    596  C   LEU A  72     -20.525  -7.348 -12.999  0.00 66.26           C  
ATOM    597  O   LEU A  72     -20.261  -6.151 -13.128  0.00 70.26           O  
ATOM    598  CB  LEU A  72     -19.445  -8.108 -10.866  0.00 68.98           C  
ATOM    599  CG  LEU A  72     -19.587  -8.399  -9.369  0.00 71.02           C  
ATOM    600  CD1 LEU A  72     -18.349  -9.085  -8.825  0.00 68.45           C  
ATOM    601  CD2 LEU A  72     -19.860  -7.114  -8.602  0.00 69.98           C  
ATOM    602  H   LEU A  72     -21.004 -10.042 -11.455  0.00  0.00           H  
ATOM    603  HA  LEU A  72     -21.374  -7.207 -11.051  0.00  0.00           H  
ATOM    604  HB2 LEU A  72     -18.877  -8.910 -11.337  0.00  0.00           H  
ATOM    605  HB3 LEU A  72     -18.823  -7.224 -11.004  0.00  0.00           H  
ATOM    606  HG  LEU A  72     -20.437  -9.067  -9.230  0.00  0.00           H  
ATOM    607 HD11 LEU A  72     -18.479  -9.279  -7.760  0.00  0.00           H  
ATOM    608 HD12 LEU A  72     -18.195 -10.028  -9.350  0.00  0.00           H  
ATOM    609 HD13 LEU A  72     -17.482  -8.442  -8.974  0.00  0.00           H  
ATOM    610 HD21 LEU A  72     -19.958  -7.338  -7.540  0.00  0.00           H  
ATOM    611 HD22 LEU A  72     -19.034  -6.419  -8.751  0.00  0.00           H  
ATOM    612 HD23 LEU A  72     -20.784  -6.663  -8.965  0.00  0.00           H  
ATOM    613  N   ILE A  73     -20.619  -8.177 -14.037  0.00 69.01           N  
ATOM    614  CA  ILE A  73     -20.491  -7.675 -15.398  0.00 67.68           C  
ATOM    615  C   ILE A  73     -21.758  -6.942 -15.820  0.00 71.94           C  
ATOM    616  O   ILE A  73     -21.690  -5.899 -16.479  0.00 75.02           O  
ATOM    617  CB  ILE A  73     -20.140  -8.829 -16.355  0.00 69.17           C  
ATOM    618  CG1 ILE A  73     -18.643  -9.141 -16.283  0.00 66.13           C  
ATOM    619  CG2 ILE A  73     -20.551  -8.507 -17.788  0.00 68.47           C  
ATOM    620  CD1 ILE A  73     -18.187 -10.184 -17.279  0.00 67.07           C  
ATOM    621  H   ILE A  73     -20.780  -9.162 -13.884  0.00  0.00           H  
ATOM    622  HA  ILE A  73     -19.668  -6.961 -15.417  0.00  0.00           H  
ATOM    623  HB  ILE A  73     -20.688  -9.715 -16.035  0.00  0.00           H  
ATOM    624 HG12 ILE A  73     -18.075  -8.223 -16.435  0.00  0.00           H  
ATOM    625 HG13 ILE A  73     -18.390  -9.469 -15.275  0.00  0.00           H  
ATOM    626 HG21 ILE A  73     -20.289  -9.342 -18.438  0.00  0.00           H  
ATOM    627 HG22 ILE A  73     -21.627  -8.339 -17.829  0.00  0.00           H  
ATOM    628 HG23 ILE A  73     -20.031  -7.610 -18.123  0.00  0.00           H  
ATOM    629 HD11 ILE A  73     -17.116 -10.351 -17.167  0.00  0.00           H  
ATOM    630 HD12 ILE A  73     -18.720 -11.117 -17.098  0.00  0.00           H  
ATOM    631 HD13 ILE A  73     -18.396  -9.837 -18.291  0.00  0.00           H  
ATOM    632  N   VAL A  74     -22.930  -7.452 -15.431  0.00 70.79           N  
ATOM    633  CA  VAL A  74     -24.164  -6.742 -15.756  0.00 74.58           C  
ATOM    634  C   VAL A  74     -24.293  -5.490 -14.902  0.00 73.54           C  
ATOM    635  O   VAL A  74     -24.894  -4.497 -15.330  0.00 75.63           O  
ATOM    636  CB  VAL A  74     -25.395  -7.659 -15.609  0.00 73.62           C  
ATOM    637  CG1 VAL A  74     -25.135  -9.009 -16.251  0.00 69.23           C  
ATOM    638  CG2 VAL A  74     -25.806  -7.817 -14.155  0.00 69.08           C  
ATOM    639  H   VAL A  74     -22.957  -8.321 -14.917  0.00  0.00           H  
ATOM    640  HA  VAL A  74     -24.104  -6.429 -16.799  0.00  0.00           H  
ATOM    641  HB  VAL A  74     -26.224  -7.192 -16.141  0.00  0.00           H  
ATOM    642 HG11 VAL A  74     -26.015  -9.642 -16.137  0.00  0.00           H  
ATOM    643 HG12 VAL A  74     -24.921  -8.873 -17.311  0.00  0.00           H  
ATOM    644 HG13 VAL A  74     -24.282  -9.484 -15.767  0.00  0.00           H  
ATOM    645 HG21 VAL A  74     -26.677  -8.470 -14.092  0.00  0.00           H  
ATOM    646 HG22 VAL A  74     -24.983  -8.254 -13.590  0.00  0.00           H  
ATOM    647 HG23 VAL A  74     -26.054  -6.841 -13.739  0.00  0.00           H  
ATOM    648  N   SER A  75     -23.740  -5.510 -13.686  0.00 69.43           N  
ATOM    649  CA  SER A  75     -23.612  -4.277 -12.919  0.00 66.75           C  
ATOM    650  C   SER A  75     -22.739  -3.278 -13.662  0.00 68.29           C  
ATOM    651  O   SER A  75     -23.022  -2.074 -13.670  0.00 67.91           O  
ATOM    652  CB  SER A  75     -23.036  -4.576 -11.537  0.00 65.59           C  
ATOM    653  OG  SER A  75     -22.688  -3.386 -10.854  0.00 65.64           O  
ATOM    654  H   SER A  75     -23.409  -6.381 -13.296  0.00  0.00           H  
ATOM    655  HA  SER A  75     -24.604  -3.843 -12.794  0.00  0.00           H  
ATOM    656  HB2 SER A  75     -23.769  -5.130 -10.950  0.00  0.00           H  
ATOM    657  HB3 SER A  75     -22.153  -5.206 -11.641  0.00  0.00           H  
ATOM    658  HG  SER A  75     -22.330  -3.605  -9.991  0.00  0.00           H  
ATOM    659  N   LEU A  76     -21.674  -3.765 -14.304  0.00 69.61           N  
ATOM    660  CA  LEU A  76     -20.854  -2.899 -15.139  0.00 70.39           C  
ATOM    661  C   LEU A  76     -21.640  -2.412 -16.349  0.00 71.56           C  
ATOM    662  O   LEU A  76     -21.498  -1.255 -16.767  0.00 67.72           O  
ATOM    663  CB  LEU A  76     -19.587  -3.639 -15.569  0.00 71.65           C  
ATOM    664  CG  LEU A  76     -18.551  -2.868 -16.388  0.00 73.93           C  
ATOM    665  CD1 LEU A  76     -18.194  -1.552 -15.713  0.00 66.82           C  
ATOM    666  CD2 LEU A  76     -17.308  -3.727 -16.608  0.00 66.32           C  
ATOM    667  H   LEU A  76     -21.432  -4.741 -14.212  0.00  0.00           H  
ATOM    668  HA  LEU A  76     -20.561  -2.031 -14.549  0.00  0.00           H  
ATOM    669  HB2 LEU A  76     -19.104  -4.061 -14.688  0.00  0.00           H  
ATOM    670  HB3 LEU A  76     -19.867  -4.544 -16.108  0.00  0.00           H  
ATOM    671  HG  LEU A  76     -18.986  -2.644 -17.362  0.00  0.00           H  
ATOM    672 HD11 LEU A  76     -17.456  -1.023 -16.315  0.00  0.00           H  
ATOM    673 HD12 LEU A  76     -19.090  -0.938 -15.615  0.00  0.00           H  
ATOM    674 HD13 LEU A  76     -17.781  -1.751 -14.724  0.00  0.00           H  
ATOM    675 HD21 LEU A  76     -16.578  -3.167 -17.192  0.00  0.00           H  
ATOM    676 HD22 LEU A  76     -16.874  -3.993 -15.644  0.00  0.00           H  
ATOM    677 HD23 LEU A  76     -17.583  -4.635 -17.145  0.00  0.00           H  
ATOM    678  N   ALA A  77     -22.484  -3.276 -16.916  0.00 76.17           N  
ATOM    679  CA  ALA A  77     -23.288  -2.883 -18.068  0.00 75.85           C  
ATOM    680  C   ALA A  77     -24.324  -1.832 -17.698  0.00 76.40           C  
ATOM    681  O   ALA A  77     -24.678  -0.992 -18.535  0.00 74.94           O  
ATOM    682  CB  ALA A  77     -23.969  -4.108 -18.677  0.00 77.54           C  
ATOM    683  H   ALA A  77     -22.571  -4.213 -16.548  0.00  0.00           H  
ATOM    684  HA  ALA A  77     -22.622  -2.456 -18.818  0.00  0.00           H  
ATOM    685  HB1 ALA A  77     -24.566  -3.803 -19.536  0.00  0.00           H  
ATOM    686  HB2 ALA A  77     -23.212  -4.824 -18.997  0.00  0.00           H  
ATOM    687  HB3 ALA A  77     -24.615  -4.573 -17.932  0.00  0.00           H  
ATOM    688  N   VAL A  78     -24.827  -1.865 -16.462  0.00 72.57           N  
ATOM    689  CA  VAL A  78     -25.763  -0.837 -16.019  0.00 73.72           C  
ATOM    690  C   VAL A  78     -25.046   0.497 -15.858  0.00 73.77           C  
ATOM    691  O   VAL A  78     -25.582   1.554 -16.217  0.00 75.36           O  
ATOM    692  CB  VAL A  78     -26.460  -1.276 -14.719  0.00 69.67           C  
ATOM    693  CG1 VAL A  78     -27.187  -0.106 -14.075  0.00 67.83           C  
ATOM    694  CG2 VAL A  78     -27.436  -2.407 -15.005  0.00 54.88           C  
ATOM    695  H   VAL A  78     -24.560  -2.604 -15.828  0.00  0.00           H  
ATOM    696  HA  VAL A  78     -26.526  -0.720 -16.789  0.00  0.00           H  
ATOM    697  HB  VAL A  78     -25.702  -1.639 -14.024  0.00  0.00           H  
ATOM    698 HG11 VAL A  78     -27.672  -0.440 -13.158  0.00  0.00           H  
ATOM    699 HG12 VAL A  78     -26.472   0.683 -13.841  0.00  0.00           H  
ATOM    700 HG13 VAL A  78     -27.939   0.279 -14.764  0.00  0.00           H  
ATOM    701 HG21 VAL A  78     -27.924  -2.710 -14.078  0.00  0.00           H  
ATOM    702 HG22 VAL A  78     -28.188  -2.067 -15.717  0.00  0.00           H  
ATOM    703 HG23 VAL A  78     -26.896  -3.256 -15.425  0.00  0.00           H  
ATOM    704  N   ALA A  79     -23.821   0.474 -15.322  0.00 71.40           N  
ATOM    705  CA  ALA A  79     -23.039   1.701 -15.219  0.00 72.25           C  
ATOM    706  C   ALA A  79     -22.879   2.363 -16.581  0.00 78.12           C  
ATOM    707  O   ALA A  79     -22.997   3.588 -16.704  0.00 82.23           O  
ATOM    708  CB  ALA A  79     -21.676   1.403 -14.600  0.00 67.24           C  
ATOM    709  H   ALA A  79     -23.433  -0.396 -14.986  0.00  0.00           H  
ATOM    710  HA  ALA A  79     -23.570   2.391 -14.563  0.00  0.00           H  
ATOM    711  HB1 ALA A  79     -21.100   2.325 -14.527  0.00  0.00           H  
ATOM    712  HB2 ALA A  79     -21.813   0.981 -13.604  0.00  0.00           H  
ATOM    713  HB3 ALA A  79     -21.140   0.689 -15.226  0.00  0.00           H  
ATOM    714  N   ASP A  80     -22.626   1.567 -17.621  0.00 70.96           N  
ATOM    715  CA  ASP A  80     -22.502   2.127 -18.960  0.00 74.85           C  
ATOM    716  C   ASP A  80     -23.861   2.493 -19.541  0.00 70.40           C  
ATOM    717  O   ASP A  80     -23.972   3.487 -20.269  0.00 75.04           O  
ATOM    718  CB  ASP A  80     -21.772   1.145 -19.878  0.00 85.13           C  
ATOM    719  CG  ASP A  80     -20.320   0.946 -19.480  0.00 91.73           C  
ATOM    720  OD1 ASP A  80     -19.732   1.875 -18.882  0.00 90.12           O  
ATOM    721  OD2 ASP A  80     -19.765  -0.140 -19.765  0.00 93.76           O1-
ATOM    722  H   ASP A  80     -22.520   0.572 -17.482  0.00  0.00           H  
ATOM    723  HA  ASP A  80     -21.905   3.037 -18.893  0.00  0.00           H  
ATOM    724  HB2 ASP A  80     -22.287   0.184 -19.863  0.00  0.00           H  
ATOM    725  HB3 ASP A  80     -21.820   1.506 -20.906  0.00  0.00           H  
ATOM    726  N   LEU A  81     -24.900   1.711 -19.238  0.00 74.65           N  
ATOM    727  CA  LEU A  81     -26.239   2.060 -19.705  0.00 71.55           C  
ATOM    728  C   LEU A  81     -26.693   3.403 -19.155  0.00 74.65           C  
ATOM    729  O   LEU A  81     -27.424   4.133 -19.832  0.00 69.21           O  
ATOM    730  CB  LEU A  81     -27.239   0.975 -19.316  0.00 69.87           C  
ATOM    731  CG  LEU A  81     -27.401  -0.173 -20.305  0.00 74.99           C  
ATOM    732  CD1 LEU A  81     -28.366  -1.208 -19.751  0.00 74.69           C  
ATOM    733  CD2 LEU A  81     -27.886   0.351 -21.649  0.00 73.03           C  
ATOM    734  H   LEU A  81     -24.760   0.877 -18.685  0.00  0.00           H  
ATOM    735  HA  LEU A  81     -26.214   2.127 -20.793  0.00  0.00           H  
ATOM    736  HB2 LEU A  81     -26.971   0.573 -18.339  0.00  0.00           H  
ATOM    737  HB3 LEU A  81     -28.212   1.432 -19.133  0.00  0.00           H  
ATOM    738  HG  LEU A  81     -26.430  -0.647 -20.448  0.00  0.00           H  
ATOM    739 HD11 LEU A  81     -28.474  -2.024 -20.466  0.00  0.00           H  
ATOM    740 HD12 LEU A  81     -27.979  -1.599 -18.810  0.00  0.00           H  
ATOM    741 HD13 LEU A  81     -29.338  -0.745 -19.579  0.00  0.00           H  
ATOM    742 HD21 LEU A  81     -27.997  -0.480 -22.345  0.00  0.00           H  
ATOM    743 HD22 LEU A  81     -28.848   0.847 -21.520  0.00  0.00           H  
ATOM    744 HD23 LEU A  81     -27.161   1.062 -22.046  0.00  0.00           H  
ATOM    745  N   LEU A  82     -26.274   3.748 -17.936  0.00 69.87           N  
ATOM    746  CA  LEU A  82     -26.652   5.033 -17.362  0.00 65.99           C  
ATOM    747  C   LEU A  82     -25.817   6.175 -17.927  0.00 70.21           C  
ATOM    748  O   LEU A  82     -26.273   7.323 -17.939  0.00 71.57           O  
ATOM    749  CB  LEU A  82     -26.531   4.983 -15.841  0.00 59.37           C  
ATOM    750  CG  LEU A  82     -27.547   4.047 -15.191  0.00 62.33           C  
ATOM    751  CD1 LEU A  82     -27.434   4.064 -13.674  0.00 55.10           C  
ATOM    752  CD2 LEU A  82     -28.955   4.416 -15.635  0.00 64.42           C  
ATOM    753  H   LEU A  82     -25.691   3.117 -17.405  0.00  0.00           H  
ATOM    754  HA  LEU A  82     -27.696   5.221 -17.612  0.00  0.00           H  
ATOM    755  HB2 LEU A  82     -25.523   4.669 -15.568  0.00  0.00           H  
ATOM    756  HB3 LEU A  82     -26.652   5.987 -15.435  0.00  0.00           H  
ATOM    757  HG  LEU A  82     -27.340   3.033 -15.534  0.00  0.00           H  
ATOM    758 HD11 LEU A  82     -28.173   3.386 -13.246  0.00  0.00           H  
ATOM    759 HD12 LEU A  82     -26.434   3.744 -13.380  0.00  0.00           H  
ATOM    760 HD13 LEU A  82     -27.614   5.075 -13.307  0.00  0.00           H  
ATOM    761 HD21 LEU A  82     -29.673   3.743 -15.166  0.00  0.00           H  
ATOM    762 HD22 LEU A  82     -29.173   5.442 -15.339  0.00  0.00           H  
ATOM    763 HD23 LEU A  82     -29.030   4.328 -16.719  0.00  0.00           H  
ATOM    764  N   VAL A  83     -24.602   5.885 -18.397  0.00 71.76           N  
ATOM    765  CA  VAL A  83     -23.824   6.895 -19.109  0.00 69.53           C  
ATOM    766  C   VAL A  83     -24.538   7.306 -20.389  0.00 73.89           C  
ATOM    767  O   VAL A  83     -24.634   8.496 -20.712  0.00 79.13           O  
ATOM    768  CB  VAL A  83     -22.404   6.376 -19.396  0.00 61.51           C  
ATOM    769  CG1 VAL A  83     -21.659   7.331 -20.315  0.00 56.33           C  
ATOM    770  CG2 VAL A  83     -21.638   6.173 -18.100  0.00 55.01           C  
ATOM    771  H   VAL A  83     -24.215   4.962 -18.261  0.00  0.00           H  
ATOM    772  HA  VAL A  83     -23.742   7.774 -18.469  0.00  0.00           H  
ATOM    773  HB  VAL A  83     -22.487   5.412 -19.899  0.00  0.00           H  
ATOM    774 HG11 VAL A  83     -20.657   6.946 -20.505  0.00  0.00           H  
ATOM    775 HG12 VAL A  83     -22.198   7.423 -21.258  0.00  0.00           H  
ATOM    776 HG13 VAL A  83     -21.587   8.310 -19.841  0.00  0.00           H  
ATOM    777 HG21 VAL A  83     -20.636   5.806 -18.323  0.00  0.00           H  
ATOM    778 HG22 VAL A  83     -21.567   7.121 -17.567  0.00  0.00           H  
ATOM    779 HG23 VAL A  83     -22.161   5.446 -17.478  0.00  0.00           H  
ATOM    780  N   ALA A  84     -25.062   6.332 -21.134  0.00 63.07           N  
ATOM    781  CA  ALA A  84     -25.736   6.656 -22.386  0.00 68.51           C  
ATOM    782  C   ALA A  84     -27.003   7.469 -22.155  0.00 67.78           C  
ATOM    783  O   ALA A  84     -27.350   8.322 -22.979  0.00 63.21           O  
ATOM    784  CB  ALA A  84     -26.065   5.375 -23.153  0.00 70.03           C  
ATOM    785  H   ALA A  84     -24.992   5.371 -20.831  0.00  0.00           H  
ATOM    786  HA  ALA A  84     -25.056   7.252 -22.994  0.00  0.00           H  
ATOM    787  HB1 ALA A  84     -26.568   5.629 -24.086  0.00  0.00           H  
ATOM    788  HB2 ALA A  84     -25.144   4.836 -23.373  0.00  0.00           H  
ATOM    789  HB3 ALA A  84     -26.718   4.746 -22.548  0.00  0.00           H  
ATOM    790  N   THR A  85     -27.696   7.236 -21.042  0.00 59.88           N  
ATOM    791  CA  THR A  85     -29.014   7.811 -20.804  0.00 70.05           C  
ATOM    792  C   THR A  85     -28.996   9.044 -19.906  0.00 73.23           C  
ATOM    793  O   THR A  85     -29.802   9.957 -20.113  0.00 73.60           O  
ATOM    794  CB  THR A  85     -29.942   6.757 -20.194  0.00 66.86           C  
ATOM    795  CG2 THR A  85     -30.233   5.661 -21.203  0.00 61.69           C  
ATOM    796  OG1 THR A  85     -29.322   6.182 -19.035  0.00 68.22           O  
ATOM    797  H   THR A  85     -27.311   6.641 -20.323  0.00  0.00           H  
ATOM    798  HA  THR A  85     -29.430   8.105 -21.768  0.00  0.00           H  
ATOM    799  HB  THR A  85     -30.879   7.231 -19.901  0.00  0.00           H  
ATOM    800  HG1 THR A  85     -29.905   5.522 -18.654  0.00  0.00           H  
ATOM    801 HG21 THR A  85     -30.894   4.919 -20.754  0.00  0.00           H  
ATOM    802 HG22 THR A  85     -30.715   6.093 -22.080  0.00  0.00           H  
ATOM    803 HG23 THR A  85     -29.300   5.183 -21.500  0.00  0.00           H  
ATOM    804  N   LEU A  86     -28.107   9.100 -18.911  0.00 62.95           N  
ATOM    805  CA  LEU A  86     -28.096  10.194 -17.949  0.00 69.96           C  
ATOM    806  C   LEU A  86     -26.953  11.179 -18.144  0.00 73.74           C  
ATOM    807  O   LEU A  86     -26.961  12.238 -17.509  0.00 78.44           O  
ATOM    808  CB  LEU A  86     -28.029   9.650 -16.515  0.00 71.90           C  
ATOM    809  CG  LEU A  86     -29.155   8.725 -16.061  0.00 70.39           C  
ATOM    810  CD1 LEU A  86     -29.027   8.446 -14.575  0.00 66.08           C  
ATOM    811  CD2 LEU A  86     -30.506   9.336 -16.387  0.00 73.10           C  
ATOM    812  H   LEU A  86     -27.416   8.370 -18.809  0.00  0.00           H  
ATOM    813  HA  LEU A  86     -29.032  10.742 -18.055  0.00  0.00           H  
ATOM    814  HB2 LEU A  86     -27.072   9.149 -16.367  0.00  0.00           H  
ATOM    815  HB3 LEU A  86     -27.949  10.485 -15.819  0.00  0.00           H  
ATOM    816  HG  LEU A  86     -29.064   7.781 -16.599  0.00  0.00           H  
ATOM    817 HD11 LEU A  86     -29.834   7.785 -14.258  0.00  0.00           H  
ATOM    818 HD12 LEU A  86     -28.068   7.969 -14.376  0.00  0.00           H  
ATOM    819 HD13 LEU A  86     -29.087   9.384 -14.022  0.00  0.00           H  
ATOM    820 HD21 LEU A  86     -31.298   8.664 -16.057  0.00  0.00           H  
ATOM    821 HD22 LEU A  86     -30.605  10.293 -15.875  0.00  0.00           H  
ATOM    822 HD23 LEU A  86     -30.586   9.490 -17.463  0.00  0.00           H  
ATOM    823  N   VAL A  87     -25.971  10.861 -18.988  0.00 71.08           N  
ATOM    824  CA  VAL A  87     -24.802  11.707 -19.201  0.00 73.29           C  
ATOM    825  C   VAL A  87     -24.669  12.113 -20.666  0.00 77.64           C  
ATOM    826  O   VAL A  87     -24.540  13.299 -20.980  0.00 73.98           O  
ATOM    827  CB  VAL A  87     -23.513  11.013 -18.715  0.00 71.74           C  
ATOM    828  CG1 VAL A  87     -22.314  11.942 -18.880  0.00 74.66           C  
ATOM    829  CG2 VAL A  87     -23.669  10.553 -17.273  0.00 66.12           C  
ATOM    830  H   VAL A  87     -26.017  10.000 -19.515  0.00  0.00           H  
ATOM    831  HA  VAL A  87     -24.935  12.615 -18.613  0.00  0.00           H  
ATOM    832  HB  VAL A  87     -23.347  10.132 -19.336  0.00  0.00           H  
ATOM    833 HG11 VAL A  87     -21.412  11.438 -18.533  0.00  0.00           H  
ATOM    834 HG12 VAL A  87     -22.200  12.206 -19.931  0.00  0.00           H  
ATOM    835 HG13 VAL A  87     -22.472  12.847 -18.294  0.00  0.00           H  
ATOM    836 HG21 VAL A  87     -22.751  10.065 -16.945  0.00  0.00           H  
ATOM    837 HG22 VAL A  87     -23.870  11.414 -16.636  0.00  0.00           H  
ATOM    838 HG23 VAL A  87     -24.498   9.849 -17.203  0.00  0.00           H  
ATOM    839  N   MET A  88     -24.691  11.135 -21.568  0.00 80.11           N  
ATOM    840  CA  MET A  88     -24.516  11.428 -22.990  0.00 77.27           C  
ATOM    841  C   MET A  88     -25.519  12.434 -23.540  0.00 74.77           C  
ATOM    842  O   MET A  88     -25.112  13.261 -24.378  0.00 75.54           O  
ATOM    843  CB  MET A  88     -24.562  10.124 -23.796  0.00 80.86           C  
ATOM    844  CG  MET A  88     -23.431   9.146 -23.497  0.00 81.25           C  
ATOM    845  SD  MET A  88     -21.777   9.774 -23.852  0.00 83.45           S  
ATOM    846  CE  MET A  88     -21.927  10.168 -25.595  0.00 86.55           C  
ATOM    847  H   MET A  88     -24.830  10.179 -21.273  0.00  0.00           H  
ATOM    848  HA  MET A  88     -23.521  11.856 -23.116  0.00  0.00           H  
ATOM    849  HB2 MET A  88     -25.519   9.630 -23.629  0.00  0.00           H  
ATOM    850  HB3 MET A  88     -24.565  10.358 -24.861  0.00  0.00           H  
ATOM    851  HG2 MET A  88     -23.485   8.841 -22.452  0.00  0.00           H  
ATOM    852  HG3 MET A  88     -23.594   8.224 -24.055  0.00  0.00           H  
ATOM    853  HE1 MET A  88     -20.981  10.568 -25.960  0.00  0.00           H  
ATOM    854  HE2 MET A  88     -22.178   9.265 -26.152  0.00  0.00           H  
ATOM    855  HE3 MET A  88     -22.713  10.910 -25.734  0.00  0.00           H  
ATOM    856  N   PRO A  89     -26.808  12.432 -23.158  0.00 73.85           N  
ATOM    857  CA  PRO A  89     -27.696  13.510 -23.629  0.00 74.48           C  
ATOM    858  C   PRO A  89     -27.161  14.899 -23.328  0.00 73.67           C  
ATOM    859  O   PRO A  89     -27.291  15.801 -24.162  0.00 74.04           O  
ATOM    860  CB  PRO A  89     -29.006  13.231 -22.885  0.00 73.14           C  
ATOM    861  CG  PRO A  89     -28.991  11.778 -22.657  0.00 71.74           C  
ATOM    862  CD  PRO A  89     -27.560  11.420 -22.392  0.00 67.98           C  
ATOM    863  HA  PRO A  89     -27.857  13.406 -24.702  0.00  0.00           H  
ATOM    864  HB2 PRO A  89     -28.993  13.747 -21.925  0.00  0.00           H  
ATOM    865  HB3 PRO A  89     -29.848  13.487 -23.528  0.00  0.00           H  
ATOM    866  HG2 PRO A  89     -29.592  11.543 -21.778  0.00  0.00           H  
ATOM    867  HG3 PRO A  89     -29.331  11.267 -23.558  0.00  0.00           H  
ATOM    868  HD2 PRO A  89     -27.349  11.543 -21.330  0.00  0.00           H  
ATOM    869  HD3 PRO A  89     -27.354  10.432 -22.803  0.00  0.00           H  
ATOM    870  N   TRP A  90     -26.553  15.091 -22.155  0.00 69.93           N  
ATOM    871  CA  TRP A  90     -25.912  16.366 -21.861  0.00 70.06           C  
ATOM    872  C   TRP A  90     -24.698  16.600 -22.749  0.00 73.43           C  
ATOM    873  O   TRP A  90     -24.391  17.749 -23.084  0.00 80.52           O  
ATOM    874  CB  TRP A  90     -25.489  16.426 -20.395  0.00 72.68           C  
ATOM    875  CG  TRP A  90     -26.575  16.175 -19.388  0.00 78.23           C  
ATOM    876  CD1 TRP A  90     -27.021  14.964 -18.949  0.00 78.70           C  
ATOM    877  CD2 TRP A  90     -27.322  17.163 -18.665  0.00 88.37           C  
ATOM    878  CE2 TRP A  90     -28.214  16.476 -17.818  0.00 85.91           C  
ATOM    879  CE3 TRP A  90     -27.331  18.563 -18.661  0.00 93.09           C  
ATOM    880  NE1 TRP A  90     -28.011  15.134 -18.009  0.00 79.87           N  
ATOM    881  CZ2 TRP A  90     -29.103  17.140 -16.975  0.00 91.05           C  
ATOM    882  CZ3 TRP A  90     -28.215  19.219 -17.822  0.00 88.71           C  
ATOM    883  CH2 TRP A  90     -29.088  18.508 -16.992  0.00 91.05           C  
ATOM    884  H   TRP A  90     -26.536  14.351 -21.468  0.00  0.00           H  
ATOM    885  HA  TRP A  90     -26.632  17.164 -22.045  0.00  0.00           H  
ATOM    886  HB2 TRP A  90     -24.673  15.723 -20.227  0.00  0.00           H  
ATOM    887  HB3 TRP A  90     -25.028  17.393 -20.193  0.00  0.00           H  
ATOM    888  HD1 TRP A  90     -26.593  14.055 -19.345  0.00  0.00           H  
ATOM    889  HE1 TRP A  90     -28.452  14.328 -17.589  0.00  0.00           H  
ATOM    890  HE3 TRP A  90     -26.657  19.109 -19.304  0.00  0.00           H  
ATOM    891  HZ2 TRP A  90     -29.770  16.575 -16.341  0.00  0.00           H  
ATOM    892  HZ3 TRP A  90     -28.239  20.299 -17.800  0.00  0.00           H  
ATOM    893  HH2 TRP A  90     -29.760  19.063 -16.355  0.00  0.00           H  
ATOM    894  N   VAL A  91     -23.991  15.533 -23.132  0.00 69.25           N  
ATOM    895  CA  VAL A  91     -22.772  15.692 -23.919  0.00 71.26           C  
ATOM    896  C   VAL A  91     -23.098  15.966 -25.383  0.00 81.86           C  
ATOM    897  O   VAL A  91     -22.439  16.787 -26.034  0.00 84.97           O  
ATOM    898  CB  VAL A  91     -21.867  14.458 -23.759  0.00 66.23           C  
ATOM    899  CG1 VAL A  91     -20.661  14.559 -24.682  0.00 66.75           C  
ATOM    900  CG2 VAL A  91     -21.420  14.322 -22.316  0.00 71.66           C  
ATOM    901  H   VAL A  91     -24.299  14.605 -22.877  0.00  0.00           H  
ATOM    902  HA  VAL A  91     -22.232  16.555 -23.529  0.00  0.00           H  
ATOM    903  HB  VAL A  91     -22.439  13.571 -24.031  0.00  0.00           H  
ATOM    904 HG11 VAL A  91     -20.032  13.678 -24.556  0.00  0.00           H  
ATOM    905 HG12 VAL A  91     -20.999  14.619 -25.717  0.00  0.00           H  
ATOM    906 HG13 VAL A  91     -20.088  15.453 -24.435  0.00  0.00           H  
ATOM    907 HG21 VAL A  91     -20.780  13.445 -22.214  0.00  0.00           H  
ATOM    908 HG22 VAL A  91     -20.865  15.213 -22.022  0.00  0.00           H  
ATOM    909 HG23 VAL A  91     -22.293  14.210 -21.674  0.00  0.00           H  
ATOM    910  N   VAL A  92     -24.110  15.290 -25.931  0.00 76.99           N  
ATOM    911  CA  VAL A  92     -24.509  15.572 -27.305  0.00 83.11           C  
ATOM    912  C   VAL A  92     -25.147  16.956 -27.397  0.00 85.39           C  
ATOM    913  O   VAL A  92     -24.913  17.699 -28.360  0.00 87.20           O  
ATOM    914  CB  VAL A  92     -25.435  14.460 -27.840  0.00 86.97           C  
ATOM    915  CG1 VAL A  92     -26.646  14.275 -26.946  0.00 88.40           C  
ATOM    916  CG2 VAL A  92     -25.864  14.760 -29.268  0.00 90.14           C  
ATOM    917  H   VAL A  92     -24.596  14.586 -25.394  0.00  0.00           H  
ATOM    918  HA  VAL A  92     -23.608  15.579 -27.919  0.00  0.00           H  
ATOM    919  HB  VAL A  92     -24.873  13.526 -27.845  0.00  0.00           H  
ATOM    920 HG11 VAL A  92     -27.279  13.485 -27.350  0.00  0.00           H  
ATOM    921 HG12 VAL A  92     -26.319  14.001 -25.943  0.00  0.00           H  
ATOM    922 HG13 VAL A  92     -27.211  15.206 -26.902  0.00  0.00           H  
ATOM    923 HG21 VAL A  92     -26.516  13.964 -29.627  0.00  0.00           H  
ATOM    924 HG22 VAL A  92     -26.400  15.709 -29.295  0.00  0.00           H  
ATOM    925 HG23 VAL A  92     -24.983  14.823 -29.907  0.00  0.00           H  
ATOM    926  N   TYR A  93     -25.943  17.332 -26.391  0.00 86.77           N  
ATOM    927  CA  TYR A  93     -26.440  18.702 -26.303  0.00 83.84           C  
ATOM    928  C   TYR A  93     -25.286  19.695 -26.293  0.00 80.40           C  
ATOM    929  O   TYR A  93     -25.340  20.737 -26.958  0.00 74.40           O  
ATOM    930  CB  TYR A  93     -27.311  18.852 -25.051  0.00 86.78           C  
ATOM    931  CG  TYR A  93     -27.688  20.272 -24.676  0.00 96.56           C  
ATOM    932  CD1 TYR A  93     -28.838  20.870 -25.185  0.00 94.66           C  
ATOM    933  CD2 TYR A  93     -26.912  21.004 -23.784  0.00 98.40           C  
ATOM    934  CE1 TYR A  93     -29.190  22.161 -24.831  0.00 95.59           C  
ATOM    935  CE2 TYR A  93     -27.255  22.294 -23.427  0.00 97.04           C  
ATOM    936  CZ  TYR A  93     -28.392  22.867 -23.952  0.00 96.39           C  
ATOM    937  OH  TYR A  93     -28.730  24.151 -23.593  0.00 95.53           O  
ATOM    938  H   TYR A  93     -26.208  16.665 -25.680  0.00  0.00           H  
ATOM    939  HA  TYR A  93     -27.058  18.901 -27.178  0.00  0.00           H  
ATOM    940  HB2 TYR A  93     -28.218  18.259 -25.170  0.00  0.00           H  
ATOM    941  HB3 TYR A  93     -26.812  18.377 -24.206  0.00  0.00           H  
ATOM    942  HD1 TYR A  93     -29.473  20.325 -25.868  0.00  0.00           H  
ATOM    943  HD2 TYR A  93     -26.022  20.566 -23.356  0.00  0.00           H  
ATOM    944  HE1 TYR A  93     -30.083  22.609 -25.241  0.00  0.00           H  
ATOM    945  HE2 TYR A  93     -26.633  22.848 -22.740  0.00  0.00           H  
ATOM    946  HH  TYR A  93     -28.076  24.495 -22.981  0.00  0.00           H  
ATOM    947  N   LEU A  94     -24.221  19.368 -25.562  0.00 88.56           N  
ATOM    948  CA  LEU A  94     -23.058  20.237 -25.446  0.00 90.25           C  
ATOM    949  C   LEU A  94     -22.363  20.471 -26.782  0.00 86.74           C  
ATOM    950  O   LEU A  94     -21.684  21.491 -26.943  0.00 79.60           O  
ATOM    951  CB  LEU A  94     -22.079  19.629 -24.439  0.00 91.19           C  
ATOM    952  CG  LEU A  94     -20.973  20.528 -23.898  0.00 96.59           C  
ATOM    953  CD1 LEU A  94     -21.567  21.840 -23.434  0.00 95.48           C  
ATOM    954  CD2 LEU A  94     -20.260  19.824 -22.757  0.00 94.01           C  
ATOM    955  H   LEU A  94     -24.201  18.490 -25.063  0.00  0.00           H  
ATOM    956  HA  LEU A  94     -23.389  21.201 -25.060  0.00  0.00           H  
ATOM    957  HB2 LEU A  94     -22.640  19.210 -23.604  0.00  0.00           H  
ATOM    958  HB3 LEU A  94     -21.633  18.733 -24.870  0.00  0.00           H  
ATOM    959  HG  LEU A  94     -20.256  20.726 -24.695  0.00  0.00           H  
ATOM    960 HD11 LEU A  94     -20.775  22.482 -23.048  0.00  0.00           H  
ATOM    961 HD12 LEU A  94     -22.057  22.334 -24.273  0.00  0.00           H  
ATOM    962 HD13 LEU A  94     -22.297  21.651 -22.647  0.00  0.00           H  
ATOM    963 HD21 LEU A  94     -19.469  20.467 -22.370  0.00  0.00           H  
ATOM    964 HD22 LEU A  94     -20.973  19.607 -21.961  0.00  0.00           H  
ATOM    965 HD23 LEU A  94     -19.826  18.892 -23.119  0.00  0.00           H  
ATOM    966  N   GLU A  95     -22.504  19.552 -27.740  0.00 91.64           N  
ATOM    967  CA  GLU A  95     -21.861  19.729 -29.038  0.00 89.73           C  
ATOM    968  C   GLU A  95     -22.726  20.528 -30.003  0.00 87.68           C  
ATOM    969  O   GLU A  95     -22.207  21.368 -30.747  0.00 89.77           O  
ATOM    970  CB  GLU A  95     -21.514  18.370 -29.653  0.00 87.59           C  
ATOM    971  CG  GLU A  95     -20.774  18.462 -30.988  0.00 93.67           C  
ATOM    972  CD  GLU A  95     -19.351  18.980 -30.840  0.00102.62           C  
ATOM    973  OE1 GLU A  95     -18.774  18.829 -29.742  0.00104.20           O  
ATOM    974  OE2 GLU A  95     -18.807  19.534 -31.821  0.00107.64           O1-
ATOM    975  H   GLU A  95     -23.059  18.726 -27.569  0.00  0.00           H  
ATOM    976  HA  GLU A  95     -20.932  20.277 -28.883  0.00  0.00           H  
ATOM    977  HB2 GLU A  95     -20.915  17.796 -28.946  0.00  0.00           H  
ATOM    978  HB3 GLU A  95     -22.427  17.789 -29.785  0.00  0.00           H  
ATOM    979  HG2 GLU A  95     -20.755  17.480 -31.460  0.00  0.00           H  
ATOM    980  HG3 GLU A  95     -21.328  19.113 -31.665  0.00  0.00           H  
ATOM    981  N   VAL A  96     -24.037  20.285 -30.007  0.00 78.94           N  
ATOM    982  CA  VAL A  96     -24.927  21.024 -30.898  0.00 80.52           C  
ATOM    983  C   VAL A  96     -24.929  22.502 -30.530  0.00 85.05           C  
ATOM    984  O   VAL A  96     -24.757  23.374 -31.390  0.00 82.90           O  
ATOM    985  CB  VAL A  96     -26.334  20.434 -30.855  0.00  0.00           C  
ATOM    986  CG1 VAL A  96     -27.260  21.291 -31.720  0.00  0.00           C  
ATOM    987  CG2 VAL A  96     -26.373  18.988 -31.368  0.00  0.00           C  
ATOM    988  H   VAL A  96     -24.423  19.584 -29.390  0.00  0.00           H  
ATOM    989  HA  VAL A  96     -24.548  20.927 -31.915  0.00  0.00           H  
ATOM    990  HB  VAL A  96     -26.689  20.416 -29.825  0.00  0.00           H  
ATOM    991 HG11 VAL A  96     -28.268  20.876 -31.695  0.00  0.00           H  
ATOM    992 HG12 VAL A  96     -27.278  22.310 -31.335  0.00  0.00           H  
ATOM    993 HG13 VAL A  96     -26.896  21.297 -32.748  0.00  0.00           H  
ATOM    994 HG21 VAL A  96     -27.395  18.612 -31.318  0.00  0.00           H  
ATOM    995 HG22 VAL A  96     -26.026  18.958 -32.400  0.00  0.00           H  
ATOM    996 HG23 VAL A  96     -25.727  18.365 -30.749  0.00  0.00           H  
ATOM    997  N   VAL A  97     -25.105  22.802 -29.242  0.00 87.40           N  
ATOM    998  CA  VAL A  97     -25.143  24.189 -28.782  0.00 88.86           C  
ATOM    999  C   VAL A  97     -23.779  24.855 -28.916  0.00 90.16           C  
ATOM   1000  O   VAL A  97     -23.693  26.062 -29.177  0.00 92.93           O  
ATOM   1001  CB  VAL A  97     -25.658  24.244 -27.332  0.00 86.80           C  
ATOM   1002  CG1 VAL A  97     -25.666  25.677 -26.813  0.00 88.76           C  
ATOM   1003  CG2 VAL A  97     -27.048  23.620 -27.237  0.00 86.16           C  
ATOM   1004  H   VAL A  97     -25.215  22.063 -28.562  0.00  0.00           H  
ATOM   1005  HA  VAL A  97     -25.847  24.734 -29.411  0.00  0.00           H  
ATOM   1006  HB  VAL A  97     -24.980  23.661 -26.709  0.00  0.00           H  
ATOM   1007 HG11 VAL A  97     -26.034  25.690 -25.787  0.00  0.00           H  
ATOM   1008 HG12 VAL A  97     -24.654  26.080 -26.841  0.00  0.00           H  
ATOM   1009 HG13 VAL A  97     -26.317  26.287 -27.439  0.00  0.00           H  
ATOM   1010 HG21 VAL A  97     -27.398  23.667 -26.206  0.00  0.00           H  
ATOM   1011 HG22 VAL A  97     -27.737  24.168 -27.879  0.00  0.00           H  
ATOM   1012 HG23 VAL A  97     -27.002  22.579 -27.558  0.00  0.00           H  
ATOM   1013  N   GLY A  98     -22.697  24.097 -28.754  0.00 88.15           N  
ATOM   1014  CA  GLY A  98     -21.370  24.674 -28.806  0.00 89.34           C  
ATOM   1015  C   GLY A  98     -20.978  25.465 -27.581  0.00 91.48           C  
ATOM   1016  O   GLY A  98     -19.987  26.200 -27.622  0.00 93.59           O  
ATOM   1017  H   GLY A  98     -22.795  23.105 -28.592  0.00  0.00           H  
ATOM   1018  HA2 GLY A  98     -20.639  23.883 -28.974  0.00  0.00           H  
ATOM   1019  HA3 GLY A  98     -21.287  25.310 -29.688  0.00  0.00           H  
ATOM   1020  N   GLU A  99     -21.726  25.336 -26.491  0.00 93.52           N  
ATOM   1021  CA  GLU A  99     -21.440  26.053 -25.258  0.00 95.54           C  
ATOM   1022  C   GLU A  99     -22.144  25.338 -24.115  0.00 92.97           C  
ATOM   1023  O   GLU A  99     -23.121  24.613 -24.319  0.00 85.82           O  
ATOM   1024  CB  GLU A  99     -21.886  27.510 -25.341  0.00  0.00           C  
ATOM   1025  CG  GLU A  99     -21.596  28.392 -24.115  0.00  0.00           C  
ATOM   1026  CD  GLU A  99     -21.960  29.868 -24.245  0.00  0.00           C  
ATOM   1027  OE1 GLU A  99     -23.145  30.155 -24.525  0.00  0.00           O  
ATOM   1028  OE2 GLU A  99     -21.039  30.689 -24.054  0.00  0.00           O1-
ATOM   1029  H   GLU A  99     -22.528  24.722 -26.499  0.00  0.00           H  
ATOM   1030  HA  GLU A  99     -20.365  26.026 -25.079  0.00  0.00           H  
ATOM   1031  HB2 GLU A  99     -21.387  27.996 -26.179  0.00  0.00           H  
ATOM   1032  HB3 GLU A  99     -22.965  27.553 -25.487  0.00  0.00           H  
ATOM   1033  HG2 GLU A  99     -22.157  28.019 -23.258  0.00  0.00           H  
ATOM   1034  HG3 GLU A  99     -20.530  28.365 -23.891  0.00  0.00           H  
ATOM   1035  N   TRP A 100     -21.630  25.550 -22.903  0.00 89.68           N  
ATOM   1036  CA  TRP A 100     -22.242  25.009 -21.690  0.00 88.27           C  
ATOM   1037  C   TRP A 100     -23.416  25.892 -21.254  0.00 91.37           C  
ATOM   1038  O   TRP A 100     -23.413  26.508 -20.188  0.00 95.09           O  
ATOM   1039  CB  TRP A 100     -21.202  24.884 -20.584  0.00 86.77           C  
ATOM   1040  CG  TRP A 100     -20.092  23.909 -20.871  0.00 92.86           C  
ATOM   1041  CD1 TRP A 100     -19.174  23.982 -21.880  0.00 99.53           C  
ATOM   1042  CD2 TRP A 100     -19.771  22.729 -20.122  0.00 93.04           C  
ATOM   1043  CE2 TRP A 100     -18.655  22.131 -20.743  0.00 94.10           C  
ATOM   1044  CE3 TRP A 100     -20.322  22.118 -18.992  0.00 92.42           C  
ATOM   1045  NE1 TRP A 100     -18.311  22.913 -21.813  0.00 99.78           N  
ATOM   1046  CZ2 TRP A 100     -18.080  20.951 -20.270  0.00 92.35           C  
ATOM   1047  CZ3 TRP A 100     -19.750  20.944 -18.522  0.00 87.83           C  
ATOM   1048  CH2 TRP A 100     -18.642  20.375 -19.160  0.00 90.94           C  
ATOM   1049  H   TRP A 100     -20.790  26.101 -22.800  0.00  0.00           H  
ATOM   1050  HA  TRP A 100     -22.626  24.014 -21.914  0.00  0.00           H  
ATOM   1051  HB2 TRP A 100     -20.776  25.866 -20.377  0.00  0.00           H  
ATOM   1052  HB3 TRP A 100     -21.696  24.604 -19.654  0.00  0.00           H  
ATOM   1053  HD1 TRP A 100     -19.206  24.803 -22.581  0.00  0.00           H  
ATOM   1054  HE1 TRP A 100     -17.574  22.816 -22.496  0.00  0.00           H  
ATOM   1055  HE3 TRP A 100     -21.177  22.560 -18.502  0.00  0.00           H  
ATOM   1056  HZ2 TRP A 100     -17.225  20.526 -20.776  0.00  0.00           H  
ATOM   1057  HZ3 TRP A 100     -20.160  20.455 -17.651  0.00  0.00           H  
ATOM   1058  HH2 TRP A 100     -18.230  19.461 -18.759  0.00  0.00           H  
ATOM   1059  N   LYS A 101     -24.431  25.950 -22.112  0.00 95.15           N  
ATOM   1060  CA  LYS A 101     -25.600  26.801 -21.882  0.00 96.45           C  
ATOM   1061  C   LYS A 101     -26.644  26.101 -21.016  0.00 98.53           C  
ATOM   1062  O   LYS A 101     -27.822  26.025 -21.366  0.00100.15           O  
ATOM   1063  CB  LYS A 101     -26.198  27.240 -23.216  0.00  0.00           C  
ATOM   1064  CG  LYS A 101     -27.354  28.233 -23.065  0.00  0.00           C  
ATOM   1065  CD  LYS A 101     -28.022  28.636 -24.386  0.00  0.00           C  
ATOM   1066  CE  LYS A 101     -27.170  29.519 -25.307  0.00  0.00           C  
ATOM   1067  NZ  LYS A 101     -27.883  29.935 -26.528  0.00  0.00           N1+
ATOM   1068  H   LYS A 101     -24.411  25.395 -22.956  0.00  0.00           H  
ATOM   1069  HA  LYS A 101     -25.267  27.694 -21.352  0.00  0.00           H  
ATOM   1070  HB2 LYS A 101     -25.428  27.722 -23.819  0.00  0.00           H  
ATOM   1071  HB3 LYS A 101     -26.582  26.368 -23.747  0.00  0.00           H  
ATOM   1072  HG2 LYS A 101     -28.130  27.795 -22.438  0.00  0.00           H  
ATOM   1073  HG3 LYS A 101     -26.988  29.150 -22.602  0.00  0.00           H  
ATOM   1074  HD2 LYS A 101     -28.269  27.741 -24.956  0.00  0.00           H  
ATOM   1075  HD3 LYS A 101     -28.933  29.196 -24.176  0.00  0.00           H  
ATOM   1076  HE2 LYS A 101     -26.874  30.422 -24.774  0.00  0.00           H  
ATOM   1077  HE3 LYS A 101     -26.279  28.971 -25.615  0.00  0.00           H  
ATOM   1078  HZ1 LYS A 101     -27.276  30.511 -27.093  0.00  0.00           H  
ATOM   1079  HZ2 LYS A 101     -28.156  29.117 -27.054  0.00  0.00           H  
ATOM   1080  HZ3 LYS A 101     -28.706  30.462 -26.274  0.00  0.00           H  
ATOM   1081  N   PHE A 102     -26.208  25.571 -19.872  0.00 92.76           N  
ATOM   1082  CA  PHE A 102     -27.109  25.095 -18.836  0.00 93.22           C  
ATOM   1083  C   PHE A 102     -27.345  26.224 -17.838  0.00 91.71           C  
ATOM   1084  O   PHE A 102     -26.859  27.345 -18.004  0.00103.07           O  
ATOM   1085  CB  PHE A 102     -26.537  23.878 -18.106  0.00 94.22           C  
ATOM   1086  CG  PHE A 102     -25.842  22.891 -18.994  0.00 91.97           C  
ATOM   1087  CD1 PHE A 102     -26.566  21.965 -19.725  0.00 88.34           C  
ATOM   1088  CD2 PHE A 102     -24.460  22.867 -19.073  0.00 88.17           C  
ATOM   1089  CE1 PHE A 102     -25.923  21.046 -20.534  0.00 84.23           C  
ATOM   1090  CE2 PHE A 102     -23.813  21.951 -19.881  0.00 83.36           C  
ATOM   1091  CZ  PHE A 102     -24.547  21.040 -20.612  0.00 81.83           C  
ATOM   1092  H   PHE A 102     -25.216  25.488 -19.699  0.00  0.00           H  
ATOM   1093  HA  PHE A 102     -28.060  24.820 -19.292  0.00  0.00           H  
ATOM   1094  HB2 PHE A 102     -25.848  24.213 -17.330  0.00  0.00           H  
ATOM   1095  HB3 PHE A 102     -27.336  23.374 -17.563  0.00  0.00           H  
ATOM   1096  HD1 PHE A 102     -27.644  21.955 -19.667  0.00  0.00           H  
ATOM   1097  HD2 PHE A 102     -23.874  23.570 -18.499  0.00  0.00           H  
ATOM   1098  HE1 PHE A 102     -26.499  20.333 -21.105  0.00  0.00           H  
ATOM   1099  HE2 PHE A 102     -22.735  21.949 -19.939  0.00  0.00           H  
ATOM   1100  HZ  PHE A 102     -24.045  20.323 -21.245  0.00  0.00           H  
ATOM   1101  N   SER A 103     -28.091  25.934 -16.782  0.00 88.70           N  
ATOM   1102  CA  SER A 103     -28.043  26.756 -15.588  0.00 82.43           C  
ATOM   1103  C   SER A 103     -26.995  26.181 -14.643  0.00 83.13           C  
ATOM   1104  O   SER A 103     -26.430  25.111 -14.884  0.00 83.31           O  
ATOM   1105  CB  SER A 103     -29.415  26.827 -14.917  0.00 79.20           C  
ATOM   1106  OG  SER A 103     -29.886  25.540 -14.555  0.00 76.16           O  
ATOM   1107  H   SER A 103     -28.704  25.131 -16.802  0.00  0.00           H  
ATOM   1108  HA  SER A 103     -27.741  27.764 -15.871  0.00  0.00           H  
ATOM   1109  HB2 SER A 103     -29.352  27.454 -14.027  0.00  0.00           H  
ATOM   1110  HB3 SER A 103     -30.127  27.296 -15.596  0.00  0.00           H  
ATOM   1111  HG  SER A 103     -30.747  25.620 -14.138  0.00  0.00           H  
ATOM   1112  N   ARG A 104     -26.717  26.909 -13.560  0.00 84.27           N  
ATOM   1113  CA  ARG A 104     -25.692  26.436 -12.637  0.00 80.60           C  
ATOM   1114  C   ARG A 104     -26.113  25.140 -11.965  0.00 77.44           C  
ATOM   1115  O   ARG A 104     -25.264  24.298 -11.655  0.00 78.86           O  
ATOM   1116  CB  ARG A 104     -25.374  27.498 -11.590  0.00 80.66           C  
ATOM   1117  CG  ARG A 104     -23.987  27.338 -10.983  0.00 90.20           C  
ATOM   1118  CD  ARG A 104     -24.026  26.913  -9.520  0.00101.17           C  
ATOM   1119  NE  ARG A 104     -24.633  27.936  -8.674  0.00106.68           N  
ATOM   1120  CZ  ARG A 104     -25.702  27.737  -7.909  0.00108.76           C  
ATOM   1121  NH1 ARG A 104     -26.278  26.542  -7.865  0.00104.63           N  
ATOM   1122  NH2 ARG A 104     -26.187  28.734  -7.179  0.00112.28           N1+
ATOM   1123  H   ARG A 104     -27.213  27.772 -13.391  0.00  0.00           H  
ATOM   1124  HA  ARG A 104     -24.785  26.242 -13.209  0.00  0.00           H  
ATOM   1125  HB2 ARG A 104     -25.461  28.487 -12.040  0.00  0.00           H  
ATOM   1126  HB3 ARG A 104     -26.122  27.461 -10.798  0.00  0.00           H  
ATOM   1127  HG2 ARG A 104     -23.422  26.604 -11.558  0.00  0.00           H  
ATOM   1128  HG3 ARG A 104     -23.442  28.278 -11.073  0.00  0.00           H  
ATOM   1129  HD2 ARG A 104     -24.589  25.984  -9.427  0.00  0.00           H  
ATOM   1130  HD3 ARG A 104     -23.012  26.711  -9.174  0.00  0.00           H  
ATOM   1131  HE  ARG A 104     -24.188  28.842  -8.694  0.00  0.00           H  
ATOM   1132 HH11 ARG A 104     -25.904  25.781  -8.414  0.00  0.00           H  
ATOM   1133 HH12 ARG A 104     -27.090  26.394  -7.283  0.00  0.00           H  
ATOM   1134 HH21 ARG A 104     -25.744  29.641  -7.206  0.00  0.00           H  
ATOM   1135 HH22 ARG A 104     -26.999  28.585  -6.597  0.00  0.00           H  
ATOM   1136  N   ILE A 105     -27.414  24.951 -11.753  0.00 79.98           N  
ATOM   1137  CA  ILE A 105     -27.877  23.728 -11.113  0.00 78.38           C  
ATOM   1138  C   ILE A 105     -27.929  22.576 -12.112  0.00 74.85           C  
ATOM   1139  O   ILE A 105     -27.626  21.433 -11.755  0.00 73.96           O  
ATOM   1140  CB  ILE A 105     -29.235  23.968 -10.427  0.00 77.26           C  
ATOM   1141  CG1 ILE A 105     -29.641  22.753  -9.588  0.00 76.93           C  
ATOM   1142  CG2 ILE A 105     -30.309  24.331 -11.445  0.00 71.80           C  
ATOM   1143  CD1 ILE A 105     -28.794  22.551  -8.352  0.00 63.79           C  
ATOM   1144  H   ILE A 105     -28.079  25.656 -12.036  0.00  0.00           H  
ATOM   1145  HA  ILE A 105     -27.156  23.464 -10.339  0.00  0.00           H  
ATOM   1146  HB  ILE A 105     -29.120  24.815  -9.750  0.00  0.00           H  
ATOM   1147 HG12 ILE A 105     -30.687  22.848  -9.298  0.00  0.00           H  
ATOM   1148 HG13 ILE A 105     -29.598  21.856 -10.206  0.00  0.00           H  
ATOM   1149 HG21 ILE A 105     -31.257  24.495 -10.932  0.00  0.00           H  
ATOM   1150 HG22 ILE A 105     -30.019  25.241 -11.971  0.00  0.00           H  
ATOM   1151 HG23 ILE A 105     -30.421  23.518 -12.162  0.00  0.00           H  
ATOM   1152 HD11 ILE A 105     -29.143  21.671  -7.811  0.00  0.00           H  
ATOM   1153 HD12 ILE A 105     -27.753  22.408  -8.643  0.00  0.00           H  
ATOM   1154 HD13 ILE A 105     -28.874  23.428  -7.709  0.00  0.00           H  
ATOM   1155  N   HID A 106     -28.206  22.874 -13.367  0.00 78.10           N  
ATOM   1156  CA  HID A 106     -28.215  21.854 -14.390  0.00 72.04           C  
ATOM   1157  C   HID A 106     -26.802  21.381 -14.635  0.00 75.28           C  
ATOM   1158  O   HID A 106     -26.569  20.225 -14.868  0.00 70.37           O  
ATOM   1159  CB  HID A 106     -28.816  22.395 -15.664  0.00 69.03           C  
ATOM   1160  CG  HID A 106     -30.305  22.421 -15.652  0.00 86.66           C  
ATOM   1161  CD2 HID A 106     -31.199  22.779 -16.596  0.00 92.54           C  
ATOM   1162  ND1 HID A 106     -31.040  22.037 -14.558  0.00 93.53           N  
ATOM   1163  CE1 HID A 106     -32.323  22.157 -14.828  0.00 95.16           C  
ATOM   1164  NE2 HID A 106     -32.447  22.606 -16.058  0.00 94.46           N  
ATOM   1165  H   HID A 106     -28.416  23.828 -13.625  0.00  0.00           H  
ATOM   1166  HA  HID A 106     -28.815  21.012 -14.045  0.00  0.00           H  
ATOM   1167  HB2 HID A 106     -28.438  23.401 -15.843  0.00  0.00           H  
ATOM   1168  HB3 HID A 106     -28.471  21.798 -16.509  0.00  0.00           H  
ATOM   1169  HD1 HID A 106     -30.572  21.725 -13.719  0.00  0.00           H  
ATOM   1170  HD2 HID A 106     -30.857  23.123 -17.561  0.00  0.00           H  
ATOM   1171  HE1 HID A 106     -33.059  21.898 -14.081  0.00  0.00           H  
ATOM   1172  N   CYX A 107     -25.852  22.291 -14.582  0.00 74.40           N  
ATOM   1173  CA  CYX A 107     -24.448  21.937 -14.737  0.00 74.41           C  
ATOM   1174  C   CYX A 107     -23.982  21.061 -13.580  0.00 69.26           C  
ATOM   1175  O   CYX A 107     -23.358  20.015 -13.794  0.00 62.15           O  
ATOM   1176  CB  CYX A 107     -23.609  23.215 -14.844  0.00 77.98           C  
ATOM   1177  SG  CYX A 107     -21.821  22.991 -15.007  0.00 79.49           S  
ATOM   1178  H   CYX A 107     -26.090  23.261 -14.431  0.00  0.00           H  
ATOM   1179  HA  CYX A 107     -24.335  21.373 -15.663  0.00  0.00           H  
ATOM   1180  HB2 CYX A 107     -23.973  23.815 -15.678  0.00  0.00           H  
ATOM   1181  HB3 CYX A 107     -23.814  23.852 -13.984  0.00  0.00           H  
ATOM   1182  N   ASP A 108     -24.295  21.465 -12.344  0.00 68.64           N  
ATOM   1183  CA  ASP A 108     -23.907  20.671 -11.181  0.00 67.61           C  
ATOM   1184  C   ASP A 108     -24.510  19.274 -11.234  0.00 65.65           C  
ATOM   1185  O   ASP A 108     -23.826  18.283 -10.952  0.00 66.27           O  
ATOM   1186  CB  ASP A 108     -24.323  21.385  -9.894  0.00 70.02           C  
ATOM   1187  CG  ASP A 108     -23.410  22.550  -9.547  0.00 81.41           C  
ATOM   1188  OD1 ASP A 108     -22.225  22.513  -9.933  0.00 84.41           O  
ATOM   1189  OD2 ASP A 108     -23.873  23.500  -8.879  0.00 86.93           O1-
ATOM   1190  H   ASP A 108     -24.804  22.326 -12.208  0.00  0.00           H  
ATOM   1191  HA  ASP A 108     -22.821  20.574 -11.181  0.00  0.00           H  
ATOM   1192  HB2 ASP A 108     -25.347  21.745  -9.994  0.00  0.00           H  
ATOM   1193  HB3 ASP A 108     -24.329  20.672  -9.070  0.00  0.00           H  
ATOM   1194  N   ILE A 109     -25.791  19.173 -11.597  0.00 63.48           N  
ATOM   1195  CA  ILE A 109     -26.441  17.869 -11.708  0.00 61.96           C  
ATOM   1196  C   ILE A 109     -25.739  17.012 -12.753  0.00 63.72           C  
ATOM   1197  O   ILE A 109     -25.449  15.831 -12.522  0.00 59.23           O  
ATOM   1198  CB  ILE A 109     -27.935  18.042 -12.036  0.00 58.03           C  
ATOM   1199  CG1 ILE A 109     -28.686  18.608 -10.832  0.00 58.42           C  
ATOM   1200  CG2 ILE A 109     -28.545  16.724 -12.469  0.00 56.04           C  
ATOM   1201  CD1 ILE A 109     -30.143  18.866 -11.108  0.00 59.89           C  
ATOM   1202  H   ILE A 109     -26.326  20.006 -11.800  0.00  0.00           H  
ATOM   1203  HA  ILE A 109     -26.360  17.365 -10.745  0.00  0.00           H  
ATOM   1204  HB  ILE A 109     -28.026  18.749 -12.860  0.00  0.00           H  
ATOM   1205 HG12 ILE A 109     -28.593  17.920  -9.992  0.00  0.00           H  
ATOM   1206 HG13 ILE A 109     -28.209  19.534 -10.511  0.00  0.00           H  
ATOM   1207 HG21 ILE A 109     -29.601  16.869 -12.696  0.00  0.00           H  
ATOM   1208 HG22 ILE A 109     -28.030  16.359 -13.357  0.00  0.00           H  
ATOM   1209 HG23 ILE A 109     -28.443  15.995 -11.665  0.00  0.00           H  
ATOM   1210 HD11 ILE A 109     -30.618  19.267 -10.212  0.00  0.00           H  
ATOM   1211 HD12 ILE A 109     -30.237  19.585 -11.922  0.00  0.00           H  
ATOM   1212 HD13 ILE A 109     -30.631  17.933 -11.390  0.00  0.00           H  
ATOM   1213  N   PHE A 110     -25.460  17.592 -13.922  0.00 61.78           N  
ATOM   1214  CA  PHE A 110     -24.805  16.842 -14.987  0.00 58.79           C  
ATOM   1215  C   PHE A 110     -23.437  16.344 -14.545  0.00 63.91           C  
ATOM   1216  O   PHE A 110     -23.112  15.163 -14.713  0.00 59.44           O  
ATOM   1217  CB  PHE A 110     -24.700  17.709 -16.244  0.00 61.38           C  
ATOM   1218  CG  PHE A 110     -23.661  17.245 -17.233  0.00 68.94           C  
ATOM   1219  CD1 PHE A 110     -23.622  15.932 -17.671  0.00 75.18           C  
ATOM   1220  CD2 PHE A 110     -22.739  18.139 -17.749  0.00 71.59           C  
ATOM   1221  CE1 PHE A 110     -22.669  15.519 -18.581  0.00 77.40           C  
ATOM   1222  CE2 PHE A 110     -21.790  17.731 -18.662  0.00 74.90           C  
ATOM   1223  CZ  PHE A 110     -21.754  16.420 -19.077  0.00 77.70           C  
ATOM   1224  H   PHE A 110     -25.703  18.560 -14.076  0.00  0.00           H  
ATOM   1225  HA  PHE A 110     -25.423  15.975 -15.222  0.00  0.00           H  
ATOM   1226  HB2 PHE A 110     -25.672  17.752 -16.735  0.00  0.00           H  
ATOM   1227  HB3 PHE A 110     -24.490  18.739 -15.956  0.00  0.00           H  
ATOM   1228  HD1 PHE A 110     -24.342  15.218 -17.301  0.00  0.00           H  
ATOM   1229  HD2 PHE A 110     -22.756  19.173 -17.437  0.00  0.00           H  
ATOM   1230  HE1 PHE A 110     -22.641  14.489 -18.904  0.00  0.00           H  
ATOM   1231  HE2 PHE A 110     -21.075  18.441 -19.051  0.00  0.00           H  
ATOM   1232  HZ  PHE A 110     -21.010  16.097 -19.790  0.00  0.00           H  
ATOM   1233  N   VAL A 111     -22.625  17.230 -13.963  0.00 65.60           N  
ATOM   1234  CA  VAL A 111     -21.278  16.841 -13.551  0.00 66.54           C  
ATOM   1235  C   VAL A 111     -21.338  15.783 -12.460  0.00 60.65           C  
ATOM   1236  O   VAL A 111     -20.550  14.830 -12.457  0.00 56.21           O  
ATOM   1237  CB  VAL A 111     -20.478  18.074 -13.101  0.00 69.81           C  
ATOM   1238  CG1 VAL A 111     -19.110  17.656 -12.609  0.00 60.98           C  
ATOM   1239  CG2 VAL A 111     -20.357  19.068 -14.242  0.00 72.95           C  
ATOM   1240  H   VAL A 111     -22.940  18.176 -13.805  0.00  0.00           H  
ATOM   1241  HA  VAL A 111     -20.773  16.408 -14.414  0.00  0.00           H  
ATOM   1242  HB  VAL A 111     -21.011  18.552 -12.279  0.00  0.00           H  
ATOM   1243 HG11 VAL A 111     -18.552  18.537 -12.293  0.00  0.00           H  
ATOM   1244 HG12 VAL A 111     -19.219  16.974 -11.766  0.00  0.00           H  
ATOM   1245 HG13 VAL A 111     -18.571  17.155 -13.413  0.00  0.00           H  
ATOM   1246 HG21 VAL A 111     -19.788  19.936 -13.909  0.00  0.00           H  
ATOM   1247 HG22 VAL A 111     -19.844  18.598 -15.081  0.00  0.00           H  
ATOM   1248 HG23 VAL A 111     -21.352  19.384 -14.556  0.00  0.00           H  
ATOM   1249  N   THR A 112     -22.276  15.931 -11.522  0.00 59.23           N  
ATOM   1250  CA  THR A 112     -22.452  14.923 -10.480  0.00 65.31           C  
ATOM   1251  C   THR A 112     -22.770  13.560 -11.081  0.00 66.52           C  
ATOM   1252  O   THR A 112     -22.143  12.553 -10.735  0.00 76.31           O  
ATOM   1253  CB  THR A 112     -23.560  15.349  -9.518  0.00 64.71           C  
ATOM   1254  CG2 THR A 112     -23.868  14.237  -8.534  0.00 62.38           C  
ATOM   1255  OG1 THR A 112     -23.146  16.518  -8.801  0.00 63.73           O  
ATOM   1256  H   THR A 112     -22.872  16.746 -11.528  0.00  0.00           H  
ATOM   1257  HA  THR A 112     -21.521  14.843  -9.919  0.00  0.00           H  
ATOM   1258  HB  THR A 112     -24.459  15.580 -10.089  0.00  0.00           H  
ATOM   1259  HG1 THR A 112     -23.842  16.786  -8.196  0.00  0.00           H  
ATOM   1260 HG21 THR A 112     -24.659  14.559  -7.857  0.00  0.00           H  
ATOM   1261 HG22 THR A 112     -24.194  13.350  -9.077  0.00  0.00           H  
ATOM   1262 HG23 THR A 112     -22.972  14.001  -7.959  0.00  0.00           H  
ATOM   1263  N   LEU A 113     -23.746  13.511 -11.990  0.00 61.29           N  
ATOM   1264  CA  LEU A 113     -24.110  12.247 -12.618  0.00 68.29           C  
ATOM   1265  C   LEU A 113     -22.980  11.713 -13.491  0.00 67.53           C  
ATOM   1266  O   LEU A 113     -22.719  10.504 -13.505  0.00 68.67           O  
ATOM   1267  CB  LEU A 113     -25.386  12.418 -13.439  0.00 70.65           C  
ATOM   1268  CG  LEU A 113     -26.680  12.591 -12.646  0.00 65.91           C  
ATOM   1269  CD1 LEU A 113     -27.824  12.950 -13.577  0.00 61.41           C  
ATOM   1270  CD2 LEU A 113     -26.990  11.323 -11.869  0.00 61.76           C  
ATOM   1271  H   LEU A 113     -24.239  14.354 -12.248  0.00  0.00           H  
ATOM   1272  HA  LEU A 113     -24.306  11.519 -11.831  0.00  0.00           H  
ATOM   1273  HB2 LEU A 113     -25.266  13.262 -14.119  0.00  0.00           H  
ATOM   1274  HB3 LEU A 113     -25.492  11.573 -14.119  0.00  0.00           H  
ATOM   1275  HG  LEU A 113     -26.544  13.407 -11.936  0.00  0.00           H  
ATOM   1276 HD11 LEU A 113     -28.740  13.070 -12.998  0.00  0.00           H  
ATOM   1277 HD12 LEU A 113     -27.595  13.883 -14.092  0.00  0.00           H  
ATOM   1278 HD13 LEU A 113     -27.960  12.155 -14.310  0.00  0.00           H  
ATOM   1279 HD21 LEU A 113     -27.914  11.457 -11.307  0.00  0.00           H  
ATOM   1280 HD22 LEU A 113     -27.105  10.490 -12.563  0.00  0.00           H  
ATOM   1281 HD23 LEU A 113     -26.174  11.111 -11.179  0.00  0.00           H  
ATOM   1282  N   ASP A 114     -22.302  12.594 -14.229  0.00 63.91           N  
ATOM   1283  CA  ASP A 114     -21.195  12.157 -15.073  0.00 66.05           C  
ATOM   1284  C   ASP A 114     -20.091  11.515 -14.244  0.00 66.08           C  
ATOM   1285  O   ASP A 114     -19.568  10.456 -14.605  0.00 69.96           O  
ATOM   1286  CB  ASP A 114     -20.652  13.341 -15.876  0.00 75.01           C  
ATOM   1287  CG  ASP A 114     -19.336  13.030 -16.566  0.00 75.49           C  
ATOM   1288  OD1 ASP A 114     -19.289  12.074 -17.365  0.00 74.37           O  
ATOM   1289  OD2 ASP A 114     -18.348  13.751 -16.316  0.00 76.15           O1-
ATOM   1290  H   ASP A 114     -22.554  13.572 -14.206  0.00  0.00           H  
ATOM   1291  HA  ASP A 114     -21.573  11.413 -15.774  0.00  0.00           H  
ATOM   1292  HB2 ASP A 114     -21.389  13.642 -16.621  0.00  0.00           H  
ATOM   1293  HB3 ASP A 114     -20.521  14.197 -15.215  0.00  0.00           H  
ATOM   1294  N   VAL A 115     -19.732  12.138 -13.122  0.00 71.45           N  
ATOM   1295  CA  VAL A 115     -18.686  11.587 -12.267  0.00 70.24           C  
ATOM   1296  C   VAL A 115     -19.146  10.281 -11.629  0.00 69.24           C  
ATOM   1297  O   VAL A 115     -18.377   9.318 -11.533  0.00 70.91           O  
ATOM   1298  CB  VAL A 115     -18.268  12.625 -11.209  0.00 65.07           C  
ATOM   1299  CG1 VAL A 115     -17.380  11.996 -10.159  0.00 60.52           C  
ATOM   1300  CG2 VAL A 115     -17.556  13.794 -11.869  0.00 62.56           C  
ATOM   1301  H   VAL A 115     -20.185  13.001 -12.856  0.00  0.00           H  
ATOM   1302  HA  VAL A 115     -17.818  11.371 -12.890  0.00  0.00           H  
ATOM   1303  HB  VAL A 115     -19.167  13.000 -10.720  0.00  0.00           H  
ATOM   1304 HG11 VAL A 115     -17.098  12.749  -9.423  0.00  0.00           H  
ATOM   1305 HG12 VAL A 115     -17.918  11.188  -9.664  0.00  0.00           H  
ATOM   1306 HG13 VAL A 115     -16.483  11.597 -10.633  0.00  0.00           H  
ATOM   1307 HG21 VAL A 115     -17.266  14.520 -11.109  0.00  0.00           H  
ATOM   1308 HG22 VAL A 115     -16.666  13.434 -12.385  0.00  0.00           H  
ATOM   1309 HG23 VAL A 115     -18.224  14.268 -12.588  0.00  0.00           H  
ATOM   1310  N   MET A 116     -20.407  10.218 -11.199  0.00 72.12           N  
ATOM   1311  CA  MET A 116     -20.898   9.023 -10.520  0.00 68.31           C  
ATOM   1312  C   MET A 116     -20.954   7.826 -11.463  0.00 67.37           C  
ATOM   1313  O   MET A 116     -20.373   6.773 -11.179  0.00 67.14           O  
ATOM   1314  CB  MET A 116     -22.274   9.288  -9.915  0.00 66.63           C  
ATOM   1315  CG  MET A 116     -22.848   8.081  -9.208  0.00 65.54           C  
ATOM   1316  SD  MET A 116     -24.544   8.332  -8.672  0.00 73.08           S  
ATOM   1317  CE  MET A 116     -24.931   6.703  -8.031  0.00 75.15           C  
ATOM   1318  H   MET A 116     -21.029  11.001 -11.342  0.00  0.00           H  
ATOM   1319  HA  MET A 116     -20.210   8.785  -9.709  0.00  0.00           H  
ATOM   1320  HB2 MET A 116     -22.207  10.120  -9.214  0.00  0.00           H  
ATOM   1321  HB3 MET A 116     -22.959   9.608 -10.700  0.00  0.00           H  
ATOM   1322  HG2 MET A 116     -22.802   7.217  -9.871  0.00  0.00           H  
ATOM   1323  HG3 MET A 116     -22.228   7.838  -8.345  0.00  0.00           H  
ATOM   1324  HE1 MET A 116     -25.955   6.693  -7.658  0.00  0.00           H  
ATOM   1325  HE2 MET A 116     -24.827   5.965  -8.826  0.00  0.00           H  
ATOM   1326  HE3 MET A 116     -24.246   6.459  -7.219  0.00  0.00           H  
ATOM   1327  N   MET A 117     -21.650   7.968 -12.594  0.00 57.68           N  
ATOM   1328  CA  MET A 117     -21.819   6.840 -13.503  0.00 63.01           C  
ATOM   1329  C   MET A 117     -20.499   6.351 -14.082  0.00 71.53           C  
ATOM   1330  O   MET A 117     -20.416   5.198 -14.519  0.00 77.20           O  
ATOM   1331  CB  MET A 117     -22.778   7.213 -14.629  0.00 61.50           C  
ATOM   1332  CG  MET A 117     -24.149   7.607 -14.129  0.00 64.85           C  
ATOM   1333  SD  MET A 117     -24.714   6.469 -12.853  0.00 62.59           S  
ATOM   1334  CE  MET A 117     -26.222   7.276 -12.319  0.00 56.74           C  
ATOM   1335  H   MET A 117     -22.063   8.860 -12.824  0.00  0.00           H  
ATOM   1336  HA  MET A 117     -22.264   6.019 -12.941  0.00  0.00           H  
ATOM   1337  HB2 MET A 117     -22.354   8.033 -15.209  0.00  0.00           H  
ATOM   1338  HB3 MET A 117     -22.871   6.374 -15.318  0.00  0.00           H  
ATOM   1339  HG2 MET A 117     -24.111   8.618 -13.723  0.00  0.00           H  
ATOM   1340  HG3 MET A 117     -24.854   7.600 -14.960  0.00  0.00           H  
ATOM   1341  HE1 MET A 117     -26.689   6.689 -11.528  0.00  0.00           H  
ATOM   1342  HE2 MET A 117     -25.988   8.271 -11.941  0.00  0.00           H  
ATOM   1343  HE3 MET A 117     -26.908   7.360 -13.162  0.00  0.00           H  
ATOM   1344  N   CYS A 118     -19.470   7.194 -14.101  0.00 70.60           N  
ATOM   1345  CA  CYS A 118     -18.151   6.749 -14.530  0.00 70.67           C  
ATOM   1346  C   CYS A 118     -17.330   6.185 -13.379  0.00 68.27           C  
ATOM   1347  O   CYS A 118     -16.465   5.331 -13.606  0.00 62.32           O  
ATOM   1348  CB  CYS A 118     -17.396   7.903 -15.198  0.00 71.86           C  
ATOM   1349  SG  CYS A 118     -18.128   8.472 -16.757  0.00 68.74           S  
ATOM   1350  H   CYS A 118     -19.599   8.154 -13.816  0.00  0.00           H  
ATOM   1351  HA  CYS A 118     -18.284   5.959 -15.269  0.00  0.00           H  
ATOM   1352  HB2 CYS A 118     -17.329   8.741 -14.504  0.00  0.00           H  
ATOM   1353  HB3 CYS A 118     -16.362   7.605 -15.372  0.00  0.00           H  
ATOM   1354  HG  CYS A 118     -17.397   9.474 -17.253  0.00  0.00           H  
ATOM   1355  N   THR A 119     -17.579   6.644 -12.149  0.00 71.90           N  
ATOM   1356  CA  THR A 119     -16.930   6.039 -10.991  0.00 68.93           C  
ATOM   1357  C   THR A 119     -17.480   4.645 -10.719  0.00 62.52           C  
ATOM   1358  O   THR A 119     -16.731   3.757 -10.297  0.00 61.89           O  
ATOM   1359  CB  THR A 119     -17.103   6.928  -9.754  0.00 67.89           C  
ATOM   1360  CG2 THR A 119     -16.225   6.438  -8.611  0.00 64.40           C  
ATOM   1361  OG1 THR A 119     -16.729   8.272 -10.071  0.00 63.88           O  
ATOM   1362  H   THR A 119     -18.219   7.414 -12.017  0.00  0.00           H  
ATOM   1363  HA  THR A 119     -15.864   5.951 -11.203  0.00  0.00           H  
ATOM   1364  HB  THR A 119     -18.147   6.909  -9.440  0.00  0.00           H  
ATOM   1365  HG1 THR A 119     -16.838   8.827  -9.295  0.00  0.00           H  
ATOM   1366 HG21 THR A 119     -16.363   7.083  -7.743  0.00  0.00           H  
ATOM   1367 HG22 THR A 119     -16.502   5.416  -8.351  0.00  0.00           H  
ATOM   1368 HG23 THR A 119     -15.180   6.463  -8.919  0.00  0.00           H  
ATOM   1369  N   ALA A 120     -18.777   4.437 -10.958  0.00 61.79           N  
ATOM   1370  CA  ALA A 120     -19.348   3.102 -10.828  0.00 59.49           C  
ATOM   1371  C   ALA A 120     -18.667   2.120 -11.770  0.00 61.28           C  
ATOM   1372  O   ALA A 120     -18.445   0.961 -11.408  0.00 62.06           O  
ATOM   1373  CB  ALA A 120     -20.850   3.143 -11.096  0.00 60.06           C  
ATOM   1374  H   ALA A 120     -19.370   5.208 -11.231  0.00  0.00           H  
ATOM   1375  HA  ALA A 120     -19.191   2.760  -9.805  0.00  0.00           H  
ATOM   1376  HB1 ALA A 120     -21.265   2.140 -10.996  0.00  0.00           H  
ATOM   1377  HB2 ALA A 120     -21.330   3.808 -10.377  0.00  0.00           H  
ATOM   1378  HB3 ALA A 120     -21.029   3.511 -12.106  0.00  0.00           H  
ATOM   1379  N   SER A 121     -18.334   2.567 -12.986  0.00 59.91           N  
ATOM   1380  CA  SER A 121     -17.592   1.717 -13.912  0.00 65.17           C  
ATOM   1381  C   SER A 121     -16.243   1.323 -13.329  0.00 68.85           C  
ATOM   1382  O   SER A 121     -15.819   0.167 -13.443  0.00 69.48           O  
ATOM   1383  CB  SER A 121     -17.398   2.431 -15.250  0.00 61.09           C  
ATOM   1384  OG  SER A 121     -18.638   2.779 -15.837  0.00 71.73           O  
ATOM   1385  H   SER A 121     -18.596   3.500 -13.270  0.00  0.00           H  
ATOM   1386  HA  SER A 121     -18.171   0.810 -14.086  0.00  0.00           H  
ATOM   1387  HB2 SER A 121     -16.803   3.332 -15.098  0.00  0.00           H  
ATOM   1388  HB3 SER A 121     -16.844   1.784 -15.930  0.00  0.00           H  
ATOM   1389  HG  SER A 121     -18.483   3.224 -16.673  0.00  0.00           H  
ATOM   1390  N   ALA A 122     -15.552   2.274 -12.703  0.00 66.20           N  
ATOM   1391  CA  ALA A 122     -14.248   1.977 -12.127  0.00 64.09           C  
ATOM   1392  C   ALA A 122     -14.385   1.079 -10.907  0.00 67.35           C  
ATOM   1393  O   ALA A 122     -13.652   0.095 -10.763  0.00 67.60           O  
ATOM   1394  CB  ALA A 122     -13.529   3.273 -11.769  0.00 62.95           C  
ATOM   1395  H   ALA A 122     -15.932   3.207 -12.626  0.00  0.00           H  
ATOM   1396  HA  ALA A 122     -13.655   1.451 -12.875  0.00  0.00           H  
ATOM   1397  HB1 ALA A 122     -12.555   3.042 -11.339  0.00  0.00           H  
ATOM   1398  HB2 ALA A 122     -13.395   3.875 -12.668  0.00  0.00           H  
ATOM   1399  HB3 ALA A 122     -14.123   3.830 -11.044  0.00  0.00           H  
ATOM   1400  N   LEU A 123     -15.325   1.399 -10.019  0.00 62.65           N  
ATOM   1401  CA  LEU A 123     -15.519   0.582  -8.829  0.00 64.73           C  
ATOM   1402  C   LEU A 123     -16.082  -0.793  -9.164  0.00 68.58           C  
ATOM   1403  O   LEU A 123     -15.891  -1.731  -8.383  0.00 65.26           O  
ATOM   1404  CB  LEU A 123     -16.428   1.310  -7.837  0.00 60.03           C  
ATOM   1405  CG  LEU A 123     -15.746   2.237  -6.823  0.00 62.40           C  
ATOM   1406  CD1 LEU A 123     -14.729   3.167  -7.472  0.00 59.85           C  
ATOM   1407  CD2 LEU A 123     -16.793   3.038  -6.070  0.00 58.42           C  
ATOM   1408  H   LEU A 123     -15.907   2.211 -10.170  0.00  0.00           H  
ATOM   1409  HA  LEU A 123     -14.548   0.442  -8.355  0.00  0.00           H  
ATOM   1410  HB2 LEU A 123     -17.181   1.873  -8.388  0.00  0.00           H  
ATOM   1411  HB3 LEU A 123     -17.034   0.578  -7.303  0.00  0.00           H  
ATOM   1412  HG  LEU A 123     -15.218   1.614  -6.101  0.00  0.00           H  
ATOM   1413 HD11 LEU A 123     -14.277   3.801  -6.709  0.00  0.00           H  
ATOM   1414 HD12 LEU A 123     -13.954   2.575  -7.959  0.00  0.00           H  
ATOM   1415 HD13 LEU A 123     -15.228   3.791  -8.213  0.00  0.00           H  
ATOM   1416 HD21 LEU A 123     -16.302   3.694  -5.352  0.00  0.00           H  
ATOM   1417 HD22 LEU A 123     -17.369   3.638  -6.775  0.00  0.00           H  
ATOM   1418 HD23 LEU A 123     -17.461   2.358  -5.542  0.00  0.00           H  
ATOM   1419  N   ASN A 124     -16.762  -0.938 -10.304  0.00 64.20           N  
ATOM   1420  CA  ASN A 124     -17.194  -2.261 -10.741  0.00 68.55           C  
ATOM   1421  C   ASN A 124     -16.009  -3.090 -11.219  0.00 72.49           C  
ATOM   1422  O   ASN A 124     -15.895  -4.276 -10.887  0.00 78.80           O  
ATOM   1423  CB  ASN A 124     -18.241  -2.137 -11.844  0.00 63.03           C  
ATOM   1424  CG  ASN A 124     -19.650  -2.128 -11.307  0.00 59.12           C  
ATOM   1425  ND2 ASN A 124     -20.484  -1.245 -11.844  0.00 59.97           N  
ATOM   1426  OD1 ASN A 124     -19.989  -2.903 -10.417  0.00 58.74           O  
ATOM   1427  H   ASN A 124     -16.980  -0.129 -10.869  0.00  0.00           H  
ATOM   1428  HA  ASN A 124     -17.649  -2.771  -9.892  0.00  0.00           H  
ATOM   1429  HB2 ASN A 124     -18.064  -1.223 -12.411  0.00  0.00           H  
ATOM   1430  HB3 ASN A 124     -18.126  -2.962 -12.547  0.00  0.00           H  
ATOM   1431 HD21 ASN A 124     -20.162  -0.625 -12.573  0.00  0.00           H  
ATOM   1432 HD22 ASN A 124     -21.440  -1.194 -11.523  0.00  0.00           H  
ATOM   1433  N   LEU A 125     -15.117  -2.485 -12.006  0.00 66.29           N  
ATOM   1434  CA  LEU A 125     -13.909  -3.184 -12.421  0.00 65.46           C  
ATOM   1435  C   LEU A 125     -13.056  -3.573 -11.226  0.00 65.97           C  
ATOM   1436  O   LEU A 125     -12.310  -4.558 -11.286  0.00 61.15           O  
ATOM   1437  CB  LEU A 125     -13.107  -2.315 -13.384  0.00 62.70           C  
ATOM   1438  CG  LEU A 125     -13.768  -2.128 -14.743  0.00 64.43           C  
ATOM   1439  CD1 LEU A 125     -12.970  -1.162 -15.578  0.00 62.96           C  
ATOM   1440  CD2 LEU A 125     -13.888  -3.468 -15.439  0.00 61.82           C  
ATOM   1441  H   LEU A 125     -15.278  -1.538 -12.317  0.00  0.00           H  
ATOM   1442  HA  LEU A 125     -14.202  -4.094 -12.944  0.00  0.00           H  
ATOM   1443  HB2 LEU A 125     -12.932  -1.340 -12.930  0.00  0.00           H  
ATOM   1444  HB3 LEU A 125     -12.116  -2.747 -13.521  0.00  0.00           H  
ATOM   1445  HG  LEU A 125     -14.768  -1.720 -14.594  0.00  0.00           H  
ATOM   1446 HD11 LEU A 125     -13.451  -1.035 -16.548  0.00  0.00           H  
ATOM   1447 HD12 LEU A 125     -12.918  -0.199 -15.070  0.00  0.00           H  
ATOM   1448 HD13 LEU A 125     -11.962  -1.551 -15.721  0.00  0.00           H  
ATOM   1449 HD21 LEU A 125     -14.361  -3.332 -16.411  0.00  0.00           H  
ATOM   1450 HD22 LEU A 125     -12.895  -3.897 -15.576  0.00  0.00           H  
ATOM   1451 HD23 LEU A 125     -14.494  -4.141 -14.832  0.00  0.00           H  
ATOM   1452  N   CYS A 126     -13.154  -2.818 -10.134  0.00 67.22           N  
ATOM   1453  CA  CYS A 126     -12.430  -3.183  -8.926  0.00 68.85           C  
ATOM   1454  C   CYS A 126     -13.073  -4.389  -8.258  0.00 71.84           C  
ATOM   1455  O   CYS A 126     -12.380  -5.333  -7.856  0.00 74.42           O  
ATOM   1456  CB  CYS A 126     -12.384  -1.994  -7.972  0.00 64.79           C  
ATOM   1457  SG  CYS A 126     -11.163  -2.176  -6.679  0.00 69.06           S  
ATOM   1458  H   CYS A 126     -13.732  -1.990 -10.143  0.00  0.00           H  
ATOM   1459  HA  CYS A 126     -11.408  -3.445  -9.201  0.00  0.00           H  
ATOM   1460  HB2 CYS A 126     -12.180  -1.084  -8.537  0.00  0.00           H  
ATOM   1461  HB3 CYS A 126     -13.367  -1.851  -7.524  0.00  0.00           H  
ATOM   1462  HG  CYS A 126     -11.185  -1.098  -5.890  0.00  0.00           H  
ATOM   1463  N   ALA A 127     -14.402  -4.379  -8.137  0.00 60.58           N  
ATOM   1464  CA  ALA A 127     -15.105  -5.524  -7.576  0.00 61.10           C  
ATOM   1465  C   ALA A 127     -14.927  -6.766  -8.435  0.00 65.12           C  
ATOM   1466  O   ALA A 127     -14.873  -7.884  -7.909  0.00 65.71           O  
ATOM   1467  CB  ALA A 127     -16.587  -5.196  -7.418  0.00 60.25           C  
ATOM   1468  H   ALA A 127     -14.930  -3.572  -8.436  0.00  0.00           H  
ATOM   1469  HA  ALA A 127     -14.692  -5.729  -6.588  0.00  0.00           H  
ATOM   1470  HB1 ALA A 127     -17.107  -6.057  -6.998  0.00  0.00           H  
ATOM   1471  HB2 ALA A 127     -16.701  -4.342  -6.751  0.00  0.00           H  
ATOM   1472  HB3 ALA A 127     -17.012  -4.955  -8.392  0.00  0.00           H  
ATOM   1473  N   ILE A 128     -14.834  -6.596  -9.754  0.00 64.09           N  
ATOM   1474  CA  ILE A 128     -14.642  -7.736 -10.641  0.00 61.38           C  
ATOM   1475  C   ILE A 128     -13.295  -8.398 -10.374  0.00 64.99           C  
ATOM   1476  O   ILE A 128     -13.200  -9.626 -10.266  0.00 69.74           O  
ATOM   1477  CB  ILE A 128     -14.783  -7.297 -12.109  0.00 62.32           C  
ATOM   1478  CG1 ILE A 128     -16.254  -7.036 -12.442  0.00 63.83           C  
ATOM   1479  CG2 ILE A 128     -14.189  -8.337 -13.042  0.00 64.88           C  
ATOM   1480  CD1 ILE A 128     -16.500  -6.647 -13.885  0.00 68.59           C  
ATOM   1481  H   ILE A 128     -14.897  -5.669 -10.149  0.00  0.00           H  
ATOM   1482  HA  ILE A 128     -15.425  -8.465 -10.429  0.00  0.00           H  
ATOM   1483  HB  ILE A 128     -14.233  -6.366 -12.241  0.00  0.00           H  
ATOM   1484 HG12 ILE A 128     -16.842  -7.922 -12.201  0.00  0.00           H  
ATOM   1485 HG13 ILE A 128     -16.640  -6.255 -11.786  0.00  0.00           H  
ATOM   1486 HG21 ILE A 128     -14.300  -8.005 -14.074  0.00  0.00           H  
ATOM   1487 HG22 ILE A 128     -13.131  -8.468 -12.815  0.00  0.00           H  
ATOM   1488 HG23 ILE A 128     -14.709  -9.286 -12.908  0.00  0.00           H  
ATOM   1489 HD11 ILE A 128     -17.566  -6.479 -14.040  0.00  0.00           H  
ATOM   1490 HD12 ILE A 128     -15.952  -5.733 -14.114  0.00  0.00           H  
ATOM   1491 HD13 ILE A 128     -16.160  -7.448 -14.541  0.00  0.00           H  
ATOM   1492  N   SER A 129     -12.235  -7.593 -10.259  0.00 66.20           N  
ATOM   1493  CA  SER A 129     -10.919  -8.139  -9.942  0.00 63.02           C  
ATOM   1494  C   SER A 129     -10.935  -8.873  -8.610  0.00 65.47           C  
ATOM   1495  O   SER A 129     -10.351  -9.956  -8.482  0.00 65.88           O  
ATOM   1496  CB  SER A 129      -9.886  -7.019  -9.905  0.00 65.36           C  
ATOM   1497  OG  SER A 129     -10.094  -6.193  -8.775  0.00 65.87           O  
ATOM   1498  H   SER A 129     -12.340  -6.597 -10.392  0.00  0.00           H  
ATOM   1499  HA  SER A 129     -10.638  -8.845 -10.724  0.00  0.00           H  
ATOM   1500  HB2 SER A 129      -8.885  -7.449  -9.861  0.00  0.00           H  
ATOM   1501  HB3 SER A 129      -9.967  -6.420 -10.812  0.00  0.00           H  
ATOM   1502  HG  SER A 129      -9.437  -5.493  -8.765  0.00  0.00           H  
ATOM   1503  N   ILE A 130     -11.594  -8.295  -7.604  0.00 64.82           N  
ATOM   1504  CA  ILE A 130     -11.637  -8.919  -6.285  0.00 68.76           C  
ATOM   1505  C   ILE A 130     -12.382 -10.246  -6.352  0.00 70.22           C  
ATOM   1506  O   ILE A 130     -11.939 -11.257  -5.796  0.00 76.17           O  
ATOM   1507  CB  ILE A 130     -12.272  -7.964  -5.260  0.00 69.26           C  
ATOM   1508  CG1 ILE A 130     -11.415  -6.707  -5.109  0.00 65.51           C  
ATOM   1509  CG2 ILE A 130     -12.450  -8.659  -3.925  0.00 65.28           C  
ATOM   1510  CD1 ILE A 130     -11.930  -5.739  -4.074  0.00 62.56           C  
ATOM   1511  H   ILE A 130     -12.070  -7.416  -7.751  0.00  0.00           H  
ATOM   1512  HA  ILE A 130     -10.613  -9.121  -5.972  0.00  0.00           H  
ATOM   1513  HB  ILE A 130     -13.255  -7.668  -5.628  0.00  0.00           H  
ATOM   1514 HG12 ILE A 130     -10.394  -6.994  -4.859  0.00  0.00           H  
ATOM   1515 HG13 ILE A 130     -11.342  -6.202  -6.072  0.00  0.00           H  
ATOM   1516 HG21 ILE A 130     -12.900  -7.968  -3.212  0.00  0.00           H  
ATOM   1517 HG22 ILE A 130     -13.099  -9.526  -4.050  0.00  0.00           H  
ATOM   1518 HG23 ILE A 130     -11.479  -8.984  -3.551  0.00  0.00           H  
ATOM   1519 HD11 ILE A 130     -11.270  -4.873  -4.025  0.00  0.00           H  
ATOM   1520 HD12 ILE A 130     -12.934  -5.414  -4.347  0.00  0.00           H  
ATOM   1521 HD13 ILE A 130     -11.959  -6.229  -3.101  0.00  0.00           H  
ATOM   1522  N   ASP A 131     -13.529 -10.261  -7.032  0.00 70.28           N  
ATOM   1523  CA  ASP A 131     -14.225 -11.521  -7.264  0.00 71.28           C  
ATOM   1524  C   ASP A 131     -13.376 -12.477  -8.089  0.00 75.20           C  
ATOM   1525  O   ASP A 131     -13.477 -13.698  -7.926  0.00 73.14           O  
ATOM   1526  CB  ASP A 131     -15.563 -11.266  -7.953  0.00 70.71           C  
ATOM   1527  CG  ASP A 131     -16.393 -12.526  -8.102  0.00 76.68           C  
ATOM   1528  OD1 ASP A 131     -16.698 -13.164  -7.074  0.00 78.05           O  
ATOM   1529  OD2 ASP A 131     -16.747 -12.875  -9.247  0.00 79.31           O1-
ATOM   1530  H   ASP A 131     -13.917  -9.399  -7.387  0.00  0.00           H  
ATOM   1531  HA  ASP A 131     -14.421 -11.986  -6.298  0.00  0.00           H  
ATOM   1532  HB2 ASP A 131     -16.127 -10.526  -7.386  0.00  0.00           H  
ATOM   1533  HB3 ASP A 131     -15.387 -10.830  -8.936  0.00  0.00           H  
ATOM   1534  N   ARG A 132     -12.532 -11.944  -8.975  0.00 72.55           N  
ATOM   1535  CA  ARG A 132     -11.606 -12.801  -9.705  0.00 74.39           C  
ATOM   1536  C   ARG A 132     -10.515 -13.348  -8.797  0.00 74.84           C  
ATOM   1537  O   ARG A 132     -10.012 -14.452  -9.035  0.00 74.70           O  
ATOM   1538  CB  ARG A 132     -10.992 -12.040 -10.883  0.00 71.71           C  
ATOM   1539  CG  ARG A 132     -11.863 -11.985 -12.136  0.00 69.10           C  
ATOM   1540  CD  ARG A 132     -12.187 -13.385 -12.648  0.00 75.91           C  
ATOM   1541  NE  ARG A 132     -13.389 -13.930 -12.023  0.00 77.94           N  
ATOM   1542  CZ  ARG A 132     -13.658 -15.226 -11.914  0.00 77.58           C  
ATOM   1543  NH1 ARG A 132     -12.808 -16.130 -12.385  0.00 76.41           N  
ATOM   1544  NH2 ARG A 132     -14.779 -15.618 -11.324  0.00 79.78           N1+
ATOM   1545  H   ARG A 132     -12.535 -10.947  -9.139  0.00  0.00           H  
ATOM   1546  HA  ARG A 132     -12.169 -13.645 -10.104  0.00  0.00           H  
ATOM   1547  HB2 ARG A 132     -10.748 -11.025 -10.569  0.00  0.00           H  
ATOM   1548  HB3 ARG A 132     -10.027 -12.481 -11.134  0.00  0.00           H  
ATOM   1549  HG2 ARG A 132     -12.790 -11.458 -11.911  0.00  0.00           H  
ATOM   1550  HG3 ARG A 132     -11.344 -11.425 -12.914  0.00  0.00           H  
ATOM   1551  HD2 ARG A 132     -12.323 -13.353 -13.729  0.00  0.00           H  
ATOM   1552  HD3 ARG A 132     -11.344 -14.047 -12.451  0.00  0.00           H  
ATOM   1553  HE  ARG A 132     -14.038 -13.247 -11.660  0.00  0.00           H  
ATOM   1554 HH11 ARG A 132     -11.951 -15.834 -12.829  0.00  0.00           H  
ATOM   1555 HH12 ARG A 132     -13.018 -17.114 -12.299  0.00  0.00           H  
ATOM   1556 HH21 ARG A 132     -15.424 -14.932 -10.960  0.00  0.00           H  
ATOM   1557 HH22 ARG A 132     -14.987 -16.603 -11.239  0.00  0.00           H  
ATOM   1558  N   TYR A 133     -10.134 -12.604  -7.758  0.00 73.32           N  
ATOM   1559  CA  TYR A 133      -9.132 -13.114  -6.829  0.00 72.55           C  
ATOM   1560  C   TYR A 133      -9.690 -14.265  -6.005  0.00 76.41           C  
ATOM   1561  O   TYR A 133      -9.030 -15.298  -5.838  0.00 82.66           O  
ATOM   1562  CB  TYR A 133      -8.628 -11.999  -5.910  0.00 65.57           C  
ATOM   1563  CG  TYR A 133      -7.608 -12.472  -4.890  0.00 69.03           C  
ATOM   1564  CD1 TYR A 133      -6.252 -12.498  -5.194  0.00 73.59           C  
ATOM   1565  CD2 TYR A 133      -8.000 -12.899  -3.628  0.00 67.30           C  
ATOM   1566  CE1 TYR A 133      -5.316 -12.932  -4.268  0.00 73.44           C  
ATOM   1567  CE2 TYR A 133      -7.071 -13.334  -2.695  0.00 69.25           C  
ATOM   1568  CZ  TYR A 133      -5.730 -13.348  -3.022  0.00 74.54           C  
ATOM   1569  OH  TYR A 133      -4.804 -13.777  -2.100  0.00 78.51           O  
ATOM   1570  H   TYR A 133     -10.539 -11.690  -7.616  0.00  0.00           H  
ATOM   1571  HA  TYR A 133      -8.287 -13.487  -7.408  0.00  0.00           H  
ATOM   1572  HB2 TYR A 133      -8.194 -11.202  -6.513  0.00  0.00           H  
ATOM   1573  HB3 TYR A 133      -9.474 -11.546  -5.393  0.00  0.00           H  
ATOM   1574  HD1 TYR A 133      -5.910 -12.176  -6.167  0.00  0.00           H  
ATOM   1575  HD2 TYR A 133      -9.046 -12.896  -3.358  0.00  0.00           H  
ATOM   1576  HE1 TYR A 133      -4.267 -12.943  -4.525  0.00  0.00           H  
ATOM   1577  HE2 TYR A 133      -7.398 -13.659  -1.719  0.00  0.00           H  
ATOM   1578  HH  TYR A 133      -5.252 -14.030  -1.290  0.00  0.00           H  
ATOM   1579  N   THR A 134     -10.902 -14.105  -5.472  0.00 70.79           N  
ATOM   1580  CA  THR A 134     -11.452 -15.136  -4.601  0.00 74.84           C  
ATOM   1581  C   THR A 134     -11.723 -16.426  -5.364  0.00 73.81           C  
ATOM   1582  O   THR A 134     -11.624 -17.516  -4.789  0.00 83.45           O  
ATOM   1583  CB  THR A 134     -12.724 -14.633  -3.923  0.00 81.04           C  
ATOM   1584  CG2 THR A 134     -12.489 -13.259  -3.309  0.00 80.96           C  
ATOM   1585  OG1 THR A 134     -13.776 -14.535  -4.886  0.00 85.24           O  
ATOM   1586  H   THR A 134     -11.436 -13.271  -5.672  0.00  0.00           H  
ATOM   1587  HA  THR A 134     -10.717 -15.350  -3.825  0.00  0.00           H  
ATOM   1588  HB  THR A 134     -13.016 -15.333  -3.140  0.00  0.00           H  
ATOM   1589  HG1 THR A 134     -14.575 -14.219  -4.457  0.00  0.00           H  
ATOM   1590 HG21 THR A 134     -13.405 -12.913  -2.829  0.00  0.00           H  
ATOM   1591 HG22 THR A 134     -11.693 -13.323  -2.567  0.00  0.00           H  
ATOM   1592 HG23 THR A 134     -12.201 -12.556  -4.090  0.00  0.00           H  
ATOM   1593  N   ALA A 135     -12.040 -16.330  -6.658  0.00 74.49           N  
ATOM   1594  CA  ALA A 135     -12.282 -17.534  -7.446  0.00 76.81           C  
ATOM   1595  C   ALA A 135     -10.994 -18.311  -7.680  0.00 76.81           C  
ATOM   1596  O   ALA A 135     -10.998 -19.547  -7.694  0.00 82.26           O  
ATOM   1597  CB  ALA A 135     -12.935 -17.172  -8.778  0.00 69.76           C  
ATOM   1598  H   ALA A 135     -12.113 -15.422  -7.094  0.00  0.00           H  
ATOM   1599  HA  ALA A 135     -12.970 -18.172  -6.891  0.00  0.00           H  
ATOM   1600  HB1 ALA A 135     -13.110 -18.079  -9.356  0.00  0.00           H  
ATOM   1601  HB2 ALA A 135     -13.885 -16.671  -8.593  0.00  0.00           H  
ATOM   1602  HB3 ALA A 135     -12.277 -16.507  -9.337  0.00  0.00           H  
ATOM   1603  N   VAL A 136      -9.882 -17.604  -7.863  0.00 76.95           N  
ATOM   1604  CA  VAL A 136      -8.612 -18.270  -8.128  0.00 82.31           C  
ATOM   1605  C   VAL A 136      -7.974 -18.757  -6.833  0.00 82.04           C  
ATOM   1606  O   VAL A 136      -7.547 -19.913  -6.731  0.00 81.48           O  
ATOM   1607  CB  VAL A 136      -7.675 -17.324  -8.902  0.00 77.31           C  
ATOM   1608  CG1 VAL A 136      -6.234 -17.783  -8.774  0.00 77.43           C  
ATOM   1609  CG2 VAL A 136      -8.086 -17.253 -10.368  0.00 72.64           C  
ATOM   1610  H   VAL A 136      -9.912 -16.595  -7.819  0.00  0.00           H  
ATOM   1611  HA  VAL A 136      -8.810 -19.139  -8.756  0.00  0.00           H  
ATOM   1612  HB  VAL A 136      -7.759 -16.326  -8.471  0.00  0.00           H  
ATOM   1613 HG11 VAL A 136      -5.585 -17.104  -9.327  0.00  0.00           H  
ATOM   1614 HG12 VAL A 136      -5.945 -17.786  -7.723  0.00  0.00           H  
ATOM   1615 HG13 VAL A 136      -6.135 -18.790  -9.180  0.00  0.00           H  
ATOM   1616 HG21 VAL A 136      -7.415 -16.581 -10.902  0.00  0.00           H  
ATOM   1617 HG22 VAL A 136      -8.030 -18.248 -10.810  0.00  0.00           H  
ATOM   1618 HG23 VAL A 136      -9.107 -16.880 -10.442  0.00  0.00           H  
ATOM   1619  N   ALA A 137      -7.918 -17.897  -5.816  0.00 77.79           N  
ATOM   1620  CA  ALA A 137      -7.119 -18.159  -4.627  0.00 80.22           C  
ATOM   1621  C   ALA A 137      -7.860 -18.918  -3.534  0.00 87.12           C  
ATOM   1622  O   ALA A 137      -7.211 -19.411  -2.604  0.00 87.55           O  
ATOM   1623  CB  ALA A 137      -6.593 -16.841  -4.049  0.00 74.40           C  
ATOM   1624  H   ALA A 137      -8.440 -17.033  -5.856  0.00  0.00           H  
ATOM   1625  HA  ALA A 137      -6.260 -18.759  -4.927  0.00  0.00           H  
ATOM   1626  HB1 ALA A 137      -5.996 -17.046  -3.160  0.00  0.00           H  
ATOM   1627  HB2 ALA A 137      -5.975 -16.339  -4.793  0.00  0.00           H  
ATOM   1628  HB3 ALA A 137      -7.433 -16.200  -3.782  0.00  0.00           H  
ATOM   1629  N   MET A 138      -9.182 -19.030  -3.608  0.00 85.65           N  
ATOM   1630  CA  MET A 138      -9.930 -19.633  -2.517  0.00 91.36           C  
ATOM   1631  C   MET A 138     -10.867 -20.711  -3.037  0.00 93.65           C  
ATOM   1632  O   MET A 138     -11.362 -20.619  -4.165  0.00 90.32           O  
ATOM   1633  CB  MET A 138     -10.724 -18.567  -1.747  0.00 94.18           C  
ATOM   1634  CG  MET A 138      -9.836 -17.602  -0.966  0.00 98.65           C  
ATOM   1635  SD  MET A 138     -10.750 -16.375  -0.014  0.00105.80           S  
ATOM   1636  CE  MET A 138      -9.411 -15.442   0.716  0.00105.56           C  
ATOM   1637  H   MET A 138      -9.672 -18.695  -4.425  0.00  0.00           H  
ATOM   1638  HA  MET A 138      -9.222 -20.096  -1.830  0.00  0.00           H  
ATOM   1639  HB2 MET A 138     -11.345 -18.004  -2.444  0.00  0.00           H  
ATOM   1640  HB3 MET A 138     -11.417 -19.056  -1.062  0.00  0.00           H  
ATOM   1641  HG2 MET A 138      -9.187 -18.168  -0.298  0.00  0.00           H  
ATOM   1642  HG3 MET A 138      -9.160 -17.095  -1.655  0.00  0.00           H  
ATOM   1643  HE1 MET A 138      -9.819 -14.644   1.336  0.00  0.00           H  
ATOM   1644  HE2 MET A 138      -8.800 -16.103   1.331  0.00  0.00           H  
ATOM   1645  HE3 MET A 138      -8.796 -15.010  -0.073  0.00  0.00           H  
ATOM   1646  N   PRO A 139     -11.122 -21.762  -2.233  0.00104.46           N  
ATOM   1647  CA  PRO A 139     -11.940 -22.919  -2.623  0.00105.59           C  
ATOM   1648  C   PRO A 139     -12.269 -23.593  -4.004  0.00104.65           C  
ATOM   1649  O   PRO A 139     -12.623 -24.776  -4.018  0.00106.02           O  
ATOM   1650  CB  PRO A 139     -12.118 -23.674  -1.302  0.00103.32           C  
ATOM   1651  CG  PRO A 139     -10.901 -23.334  -0.522  0.00100.62           C  
ATOM   1652  CD  PRO A 139     -10.581 -21.911  -0.868  0.00 97.12           C  
ATOM   1653  HA  PRO A 139     -11.001 -23.422  -2.859  0.00  0.00           H  
ATOM   1654  HB2 PRO A 139     -13.013 -23.305  -0.800  0.00  0.00           H  
ATOM   1655  HB3 PRO A 139     -12.239 -24.751  -1.434  0.00  0.00           H  
ATOM   1656  HG2 PRO A 139     -11.035 -23.487   0.550  0.00  0.00           H  
ATOM   1657  HG3 PRO A 139     -10.079 -23.979  -0.840  0.00  0.00           H  
ATOM   1658  HD2 PRO A 139     -11.093 -21.226  -0.191  0.00  0.00           H  
ATOM   1659  HD3 PRO A 139      -9.505 -21.783  -0.755  0.00  0.00           H  
ATOM   1660  N   MET A 140     -11.968 -22.937  -5.127  0.00 39.20           N  
ATOM   1661  CA  MET A 140     -11.383 -23.432  -6.384  0.00 38.03           C  
ATOM   1662  C   MET A 140     -12.193 -24.382  -7.282  0.00 38.61           C  
ATOM   1663  O   MET A 140     -12.273 -24.113  -8.479  0.00 38.19           O  
ATOM   1664  CB  MET A 140      -9.956 -23.999  -6.170  0.00  0.00           C  
ATOM   1665  CG  MET A 140      -9.032 -23.058  -5.382  0.00  0.00           C  
ATOM   1666  SD  MET A 140      -7.256 -23.444  -5.464  0.00  0.00           S  
ATOM   1667  CE  MET A 140      -6.796 -22.815  -3.824  0.00  0.00           C  
ATOM   1668  H   MET A 140     -11.837 -21.927  -5.014  0.00  0.00           H  
ATOM   1669  HA  MET A 140     -11.267 -22.521  -6.969  0.00  0.00           H  
ATOM   1670  HB2 MET A 140     -10.031 -24.956  -5.643  0.00  0.00           H  
ATOM   1671  HB3 MET A 140      -9.507 -24.220  -7.140  0.00  0.00           H  
ATOM   1672  HG2 MET A 140      -9.174 -22.020  -5.695  0.00  0.00           H  
ATOM   1673  HG3 MET A 140      -9.326 -23.095  -4.335  0.00  0.00           H  
ATOM   1674  HE1 MET A 140      -5.717 -22.852  -3.670  0.00  0.00           H  
ATOM   1675  HE2 MET A 140      -7.113 -21.779  -3.717  0.00  0.00           H  
ATOM   1676  HE3 MET A 140      -7.281 -23.399  -3.037  0.00  0.00           H  
ATOM   1677  N   LEU A 141     -12.727 -25.487  -6.745  0.00 39.83           N  
ATOM   1678  CA  LEU A 141     -13.467 -26.473  -7.550  0.00 39.77           C  
ATOM   1679  C   LEU A 141     -14.965 -26.149  -7.588  0.00 40.23           C  
ATOM   1680  O   LEU A 141     -15.629 -26.509  -8.560  0.00 39.92           O  
ATOM   1681  CB  LEU A 141     -13.267 -27.920  -7.024  0.00  0.00           C  
ATOM   1682  CG  LEU A 141     -11.927 -28.587  -7.419  0.00  0.00           C  
ATOM   1683  CD1 LEU A 141     -10.729 -28.023  -6.631  0.00  0.00           C  
ATOM   1684  CD2 LEU A 141     -11.998 -30.130  -7.337  0.00  0.00           C  
ATOM   1685  H   LEU A 141     -12.694 -25.605  -5.737  0.00  0.00           H  
ATOM   1686  HA  LEU A 141     -13.127 -26.449  -8.587  0.00  0.00           H  
ATOM   1687  HB2 LEU A 141     -13.441 -27.975  -5.948  0.00  0.00           H  
ATOM   1688  HB3 LEU A 141     -14.061 -28.523  -7.469  0.00  0.00           H  
ATOM   1689  HG  LEU A 141     -11.771 -28.355  -8.474  0.00  0.00           H  
ATOM   1690 HD11 LEU A 141     -10.080 -28.806  -6.242  0.00  0.00           H  
ATOM   1691 HD12 LEU A 141     -10.123 -27.381  -7.269  0.00  0.00           H  
ATOM   1692 HD13 LEU A 141     -11.050 -27.424  -5.778  0.00  0.00           H  
ATOM   1693 HD21 LEU A 141     -11.485 -30.524  -6.462  0.00  0.00           H  
ATOM   1694 HD22 LEU A 141     -13.019 -30.510  -7.304  0.00  0.00           H  
ATOM   1695 HD23 LEU A 141     -11.531 -30.577  -8.212  0.00  0.00           H  
ATOM   1696  N   TYR A 142     -15.479 -25.527  -6.523  0.00 40.52           N  
ATOM   1697  CA  TYR A 142     -16.906 -25.344  -6.316  0.00 40.12           C  
ATOM   1698  C   TYR A 142     -17.102 -24.022  -5.577  0.00 40.07           C  
ATOM   1699  O   TYR A 142     -16.313 -23.689  -4.694  0.00 39.51           O  
ATOM   1700  CB  TYR A 142     -17.523 -26.504  -5.485  0.00  0.00           C  
ATOM   1701  CG  TYR A 142     -17.012 -27.914  -5.752  0.00  0.00           C  
ATOM   1702  CD1 TYR A 142     -16.204 -28.551  -4.784  0.00  0.00           C  
ATOM   1703  CD2 TYR A 142     -17.300 -28.580  -6.962  0.00  0.00           C  
ATOM   1704  CE1 TYR A 142     -15.669 -29.826  -5.033  0.00  0.00           C  
ATOM   1705  CE2 TYR A 142     -16.747 -29.851  -7.219  0.00  0.00           C  
ATOM   1706  CZ  TYR A 142     -15.928 -30.471  -6.258  0.00  0.00           C  
ATOM   1707  OH  TYR A 142     -15.360 -31.684  -6.508  0.00  0.00           O  
ATOM   1708  H   TYR A 142     -14.874 -25.143  -5.811  0.00  0.00           H  
ATOM   1709  HA  TYR A 142     -17.404 -25.278  -7.283  0.00  0.00           H  
ATOM   1710  HB2 TYR A 142     -17.350 -26.310  -4.427  0.00  0.00           H  
ATOM   1711  HB3 TYR A 142     -18.606 -26.488  -5.601  0.00  0.00           H  
ATOM   1712  HD1 TYR A 142     -15.975 -28.057  -3.852  0.00  0.00           H  
ATOM   1713  HD2 TYR A 142     -17.899 -28.100  -7.726  0.00  0.00           H  
ATOM   1714  HE1 TYR A 142     -15.042 -30.303  -4.293  0.00  0.00           H  
ATOM   1715  HE2 TYR A 142     -16.941 -30.328  -8.169  0.00  0.00           H  
ATOM   1716  HH  TYR A 142     -15.510 -31.992  -7.403  0.00  0.00           H  
ATOM   1717  N   ASN A 143     -18.193 -23.332  -5.905  0.00 39.24           N  
ATOM   1718  CA  ASN A 143     -18.702 -22.184  -5.157  0.00 39.28           C  
ATOM   1719  C   ASN A 143     -19.879 -22.698  -4.327  0.00 39.02           C  
ATOM   1720  O   ASN A 143     -20.677 -23.480  -4.850  0.00 37.21           O  
ATOM   1721  CB  ASN A 143     -19.180 -21.114  -6.170  0.00  0.00           C  
ATOM   1722  CG  ASN A 143     -18.105 -20.078  -6.504  0.00  0.00           C  
ATOM   1723  ND2 ASN A 143     -17.389 -20.207  -7.622  0.00  0.00           N  
ATOM   1724  OD1 ASN A 143     -17.942 -19.124  -5.751  0.00  0.00           O  
ATOM   1725  H   ASN A 143     -18.833 -23.732  -6.573  0.00  0.00           H  
ATOM   1726  HA  ASN A 143     -17.904 -21.790  -4.523  0.00  0.00           H  
ATOM   1727  HB2 ASN A 143     -19.609 -21.561  -7.067  0.00  0.00           H  
ATOM   1728  HB3 ASN A 143     -19.995 -20.536  -5.729  0.00  0.00           H  
ATOM   1729 HD21 ASN A 143     -17.503 -20.964  -8.280  0.00  0.00           H  
ATOM   1730 HD22 ASN A 143     -16.631 -19.561  -7.803  0.00  0.00           H  
ATOM   1731  N   THR A 144     -20.036 -22.205  -3.082  0.00103.31           N  
ATOM   1732  CA  THR A 144     -21.341 -22.310  -2.428  0.00111.55           C  
ATOM   1733  C   THR A 144     -22.369 -21.483  -3.197  0.00111.78           C  
ATOM   1734  O   THR A 144     -22.129 -20.317  -3.500  0.00115.16           O  
ATOM   1735  CB  THR A 144     -21.406 -21.943  -0.948  0.00  0.00           C  
ATOM   1736  CG2 THR A 144     -21.185 -23.138  -0.014  0.00  0.00           C  
ATOM   1737  OG1 THR A 144     -20.414 -20.949  -0.670  0.00  0.00           O  
ATOM   1738  H   THR A 144     -19.354 -21.571  -2.701  0.00  0.00           H  
ATOM   1739  HA  THR A 144     -21.651 -23.356  -2.490  0.00  0.00           H  
ATOM   1740  HB  THR A 144     -22.403 -21.571  -0.709  0.00  0.00           H  
ATOM   1741  HG1 THR A 144     -20.449 -20.713   0.260  0.00  0.00           H  
ATOM   1742 HG21 THR A 144     -21.245 -22.805   1.023  0.00  0.00           H  
ATOM   1743 HG22 THR A 144     -21.951 -23.891  -0.198  0.00  0.00           H  
ATOM   1744 HG23 THR A 144     -20.201 -23.569  -0.200  0.00  0.00           H  
ATOM   1745  N   ARG A 145     -23.516 -22.091  -3.509  0.00112.87           N  
ATOM   1746  CA  ARG A 145     -24.541 -21.400  -4.284  0.00114.09           C  
ATOM   1747  C   ARG A 145     -25.246 -20.312  -3.484  0.00118.73           C  
ATOM   1748  O   ARG A 145     -25.848 -19.413  -4.081  0.00119.01           O  
ATOM   1749  CB  ARG A 145     -25.568 -22.398  -4.811  0.00  0.00           C  
ATOM   1750  CG  ARG A 145     -25.124 -23.499  -5.801  0.00  0.00           C  
ATOM   1751  CD  ARG A 145     -24.709 -23.098  -7.217  0.00  0.00           C  
ATOM   1752  NE  ARG A 145     -24.294 -24.250  -8.023  0.00  0.00           N  
ATOM   1753  CZ  ARG A 145     -25.135 -25.057  -8.695  0.00  0.00           C  
ATOM   1754  NH1 ARG A 145     -26.467 -24.835  -8.660  0.00  0.00           N  
ATOM   1755  NH2 ARG A 145     -24.615 -26.089  -9.390  0.00  0.00           N1+
ATOM   1756  H   ARG A 145     -23.682 -23.041  -3.208  0.00  0.00           H  
ATOM   1757  HA  ARG A 145     -24.057 -20.930  -5.140  0.00  0.00           H  
ATOM   1758  HB2 ARG A 145     -26.002 -22.948  -3.977  0.00  0.00           H  
ATOM   1759  HB3 ARG A 145     -26.355 -21.863  -5.343  0.00  0.00           H  
ATOM   1760  HG2 ARG A 145     -24.255 -24.020  -5.399  0.00  0.00           H  
ATOM   1761  HG3 ARG A 145     -25.938 -24.209  -5.945  0.00  0.00           H  
ATOM   1762  HD2 ARG A 145     -25.550 -22.620  -7.720  0.00  0.00           H  
ATOM   1763  HD3 ARG A 145     -23.872 -22.401  -7.168  0.00  0.00           H  
ATOM   1764  HE  ARG A 145     -23.299 -24.420  -8.052  0.00  0.00           H  
ATOM   1765 HH11 ARG A 145     -26.836 -24.061  -8.127  0.00  0.00           H  
ATOM   1766 HH12 ARG A 145     -27.093 -25.444  -9.167  0.00  0.00           H  
ATOM   1767 HH21 ARG A 145     -23.617 -26.241  -9.397  0.00  0.00           H  
ATOM   1768 HH22 ARG A 145     -25.224 -26.709  -9.904  0.00  0.00           H  
ATOM   1769  N   TYR A 146     -25.189 -20.371  -2.156  0.00121.59           N  
ATOM   1770  CA  TYR A 146     -25.811 -19.375  -1.291  0.00117.64           C  
ATOM   1771  C   TYR A 146     -24.813 -18.360  -0.752  0.00108.31           C  
ATOM   1772  O   TYR A 146     -25.111 -17.162  -0.720  0.00100.71           O  
ATOM   1773  CB  TYR A 146     -26.527 -20.072  -0.128  0.00124.08           C  
ATOM   1774  CG  TYR A 146     -27.069 -19.147   0.941  0.00125.41           C  
ATOM   1775  CD1 TYR A 146     -28.338 -18.594   0.834  0.00128.22           C  
ATOM   1776  CD2 TYR A 146     -26.316 -18.845   2.070  0.00125.84           C  
ATOM   1777  CE1 TYR A 146     -28.836 -17.755   1.817  0.00131.82           C  
ATOM   1778  CE2 TYR A 146     -26.804 -18.008   3.052  0.00128.03           C  
ATOM   1779  CZ  TYR A 146     -28.062 -17.466   2.923  0.00132.64           C  
ATOM   1780  OH  TYR A 146     -28.545 -16.633   3.905  0.00136.93           O  
ATOM   1781  H   TYR A 146     -24.699 -21.130  -1.705  0.00  0.00           H  
ATOM   1782  HA  TYR A 146     -26.558 -18.838  -1.876  0.00  0.00           H  
ATOM   1783  HB2 TYR A 146     -27.339 -20.685  -0.520  0.00  0.00           H  
ATOM   1784  HB3 TYR A 146     -25.852 -20.795   0.330  0.00  0.00           H  
ATOM   1785  HD1 TYR A 146     -28.953 -18.816  -0.026  0.00  0.00           H  
ATOM   1786  HD2 TYR A 146     -25.330 -19.268   2.190  0.00  0.00           H  
ATOM   1787  HE1 TYR A 146     -29.824 -17.331   1.716  0.00  0.00           H  
ATOM   1788  HE2 TYR A 146     -26.199 -17.781   3.917  0.00  0.00           H  
ATOM   1789  HH  TYR A 146     -27.887 -16.538   4.597  0.00  0.00           H  
ATOM   1790  N   SER A 147     -23.631 -18.814  -0.326  0.00108.97           N  
ATOM   1791  CA  SER A 147     -22.629 -17.899   0.208  0.00104.01           C  
ATOM   1792  C   SER A 147     -22.107 -16.947  -0.859  0.00103.85           C  
ATOM   1793  O   SER A 147     -21.767 -15.799  -0.551  0.00 99.45           O  
ATOM   1794  CB  SER A 147     -21.473 -18.686   0.820  0.00  0.00           C  
ATOM   1795  OG  SER A 147     -20.890 -17.939   1.894  0.00  0.00           O  
ATOM   1796  H   SER A 147     -23.423 -19.801  -0.372  0.00  0.00           H  
ATOM   1797  HA  SER A 147     -23.093 -17.307   0.996  0.00  0.00           H  
ATOM   1798  HB2 SER A 147     -21.843 -19.637   1.203  0.00  0.00           H  
ATOM   1799  HB3 SER A 147     -20.716 -18.872   0.058  0.00  0.00           H  
ATOM   1800  HG  SER A 147     -20.164 -18.439   2.274  0.00  0.00           H  
ATOM   1801  N   SER A 148     -22.033 -17.400  -2.113  0.00100.58           N  
ATOM   1802  CA  SER A 148     -21.493 -16.549  -3.166  0.00 97.98           C  
ATOM   1803  C   SER A 148     -22.487 -15.470  -3.573  0.00 88.88           C  
ATOM   1804  O   SER A 148     -22.104 -14.312  -3.767  0.00 80.56           O  
ATOM   1805  CB  SER A 148     -21.093 -17.397  -4.372  0.00103.00           C  
ATOM   1806  OG  SER A 148     -22.222 -18.055  -4.917  0.00106.17           O  
ATOM   1807  H   SER A 148     -22.351 -18.333  -2.332  0.00  0.00           H  
ATOM   1808  HA  SER A 148     -20.598 -16.060  -2.782  0.00  0.00           H  
ATOM   1809  HB2 SER A 148     -20.643 -16.758  -5.132  0.00  0.00           H  
ATOM   1810  HB3 SER A 148     -20.354 -18.137  -4.066  0.00  0.00           H  
ATOM   1811  HG  SER A 148     -21.952 -18.582  -5.673  0.00  0.00           H  
ATOM   1812  N   LYS A 149     -23.768 -15.830  -3.708  0.00 92.05           N  
ATOM   1813  CA  LYS A 149     -24.779 -14.841  -4.073  0.00 84.26           C  
ATOM   1814  C   LYS A 149     -24.860 -13.730  -3.035  0.00 88.93           C  
ATOM   1815  O   LYS A 149     -25.034 -12.555  -3.384  0.00 93.01           O  
ATOM   1816  CB  LYS A 149     -26.138 -15.514  -4.242  0.00  0.00           C  
ATOM   1817  CG  LYS A 149     -26.401 -16.000  -5.670  0.00  0.00           C  
ATOM   1818  CD  LYS A 149     -27.761 -16.681  -5.870  0.00  0.00           C  
ATOM   1819  CE  LYS A 149     -28.043 -17.175  -7.295  0.00  0.00           C  
ATOM   1820  NZ  LYS A 149     -29.360 -17.820  -7.432  0.00  0.00           N1+
ATOM   1821  H   LYS A 149     -24.041 -16.791  -3.557  0.00  0.00           H  
ATOM   1822  HA  LYS A 149     -24.495 -14.398  -5.028  0.00  0.00           H  
ATOM   1823  HB2 LYS A 149     -26.199 -16.381  -3.584  0.00  0.00           H  
ATOM   1824  HB3 LYS A 149     -26.928 -14.807  -3.986  0.00  0.00           H  
ATOM   1825  HG2 LYS A 149     -26.368 -15.152  -6.355  0.00  0.00           H  
ATOM   1826  HG3 LYS A 149     -25.639 -16.726  -5.954  0.00  0.00           H  
ATOM   1827  HD2 LYS A 149     -27.830 -17.553  -5.221  0.00  0.00           H  
ATOM   1828  HD3 LYS A 149     -28.558 -15.980  -5.622  0.00  0.00           H  
ATOM   1829  HE2 LYS A 149     -28.015 -16.331  -7.985  0.00  0.00           H  
ATOM   1830  HE3 LYS A 149     -27.286 -17.904  -7.584  0.00  0.00           H  
ATOM   1831  HZ1 LYS A 149     -29.490 -18.123  -8.386  0.00  0.00           H  
ATOM   1832  HZ2 LYS A 149     -29.410 -18.618  -6.815  0.00  0.00           H  
ATOM   1833  HZ3 LYS A 149     -30.086 -17.161  -7.187  0.00  0.00           H  
ATOM   1834  N   ARG A 150     -24.728 -14.079  -1.753  0.00 87.49           N  
ATOM   1835  CA  ARG A 150     -24.676 -13.059  -0.712  0.00 81.69           C  
ATOM   1836  C   ARG A 150     -23.435 -12.187  -0.842  0.00 80.21           C  
ATOM   1837  O   ARG A 150     -23.470 -11.009  -0.474  0.00 82.46           O  
ATOM   1838  CB  ARG A 150     -24.721 -13.711   0.667  0.00  0.00           C  
ATOM   1839  CG  ARG A 150     -24.818 -12.823   1.928  0.00  0.00           C  
ATOM   1840  CD  ARG A 150     -24.932 -13.493   3.298  0.00  0.00           C  
ATOM   1841  NE  ARG A 150     -23.704 -14.199   3.675  0.00  0.00           N  
ATOM   1842  CZ  ARG A 150     -23.602 -15.058   4.706  0.00  0.00           C  
ATOM   1843  NH1 ARG A 150     -24.676 -15.325   5.481  0.00  0.00           N  
ATOM   1844  NH2 ARG A 150     -22.406 -15.631   4.947  0.00  0.00           N1+
ATOM   1845  H   ARG A 150     -24.663 -15.054  -1.499  0.00  0.00           H  
ATOM   1846  HA  ARG A 150     -25.553 -12.421  -0.816  0.00  0.00           H  
ATOM   1847  HB2 ARG A 150     -25.591 -14.364   0.732  0.00  0.00           H  
ATOM   1848  HB3 ARG A 150     -23.815 -14.297   0.822  0.00  0.00           H  
ATOM   1849  HG2 ARG A 150     -23.929 -12.198   2.002  0.00  0.00           H  
ATOM   1850  HG3 ARG A 150     -25.702 -12.189   1.859  0.00  0.00           H  
ATOM   1851  HD2 ARG A 150     -25.133 -12.737   4.057  0.00  0.00           H  
ATOM   1852  HD3 ARG A 150     -25.747 -14.217   3.282  0.00  0.00           H  
ATOM   1853  HE  ARG A 150     -22.898 -14.004   3.099  0.00  0.00           H  
ATOM   1854 HH11 ARG A 150     -25.561 -14.879   5.288  0.00  0.00           H  
ATOM   1855 HH12 ARG A 150     -24.593 -15.970   6.254  0.00  0.00           H  
ATOM   1856 HH21 ARG A 150     -21.613 -15.413   4.360  0.00  0.00           H  
ATOM   1857 HH22 ARG A 150     -22.302 -16.280   5.714  0.00  0.00           H  
ATOM   1858  N   ARG A 151     -22.336 -12.739  -1.364  0.00 78.36           N  
ATOM   1859  CA  ARG A 151     -21.123 -11.945  -1.534  0.00 72.71           C  
ATOM   1860  C   ARG A 151     -21.256 -10.979  -2.703  0.00 79.91           C  
ATOM   1861  O   ARG A 151     -20.738  -9.857  -2.648  0.00 80.42           O  
ATOM   1862  CB  ARG A 151     -19.913 -12.859  -1.725  0.00 74.01           C  
ATOM   1863  CG  ARG A 151     -18.583 -12.126  -1.815  0.00 82.30           C  
ATOM   1864  CD  ARG A 151     -17.421 -13.099  -1.929  0.00 87.06           C  
ATOM   1865  NE  ARG A 151     -17.647 -14.090  -2.979  0.00 91.56           N  
ATOM   1866  CZ  ARG A 151     -17.312 -13.918  -4.252  0.00 88.57           C  
ATOM   1867  NH1 ARG A 151     -17.555 -14.872  -5.141  0.00 83.32           N  
ATOM   1868  NH2 ARG A 151     -16.733 -12.792  -4.638  0.00 87.56           N1+
ATOM   1869  H   ARG A 151     -22.342 -13.710  -1.643  0.00  0.00           H  
ATOM   1870  HA  ARG A 151     -20.969 -11.361  -0.626  0.00  0.00           H  
ATOM   1871  HB2 ARG A 151     -19.873 -13.581  -0.909  0.00  0.00           H  
ATOM   1872  HB3 ARG A 151     -20.054 -13.462  -2.622  0.00  0.00           H  
ATOM   1873  HG2 ARG A 151     -18.590 -11.466  -2.683  0.00  0.00           H  
ATOM   1874  HG3 ARG A 151     -18.450 -11.505  -0.929  0.00  0.00           H  
ATOM   1875  HD2 ARG A 151     -16.505 -12.547  -2.142  0.00  0.00           H  
ATOM   1876  HD3 ARG A 151     -17.279 -13.607  -0.975  0.00  0.00           H  
ATOM   1877  HE  ARG A 151     -18.088 -14.950  -2.685  0.00  0.00           H  
ATOM   1878 HH11 ARG A 151     -17.996 -15.733  -4.850  0.00  0.00           H  
ATOM   1879 HH12 ARG A 151     -17.299 -14.738  -6.109  0.00  0.00           H  
ATOM   1880 HH21 ARG A 151     -16.546 -12.063  -3.964  0.00  0.00           H  
ATOM   1881 HH22 ARG A 151     -16.478 -12.661  -5.607  0.00  0.00           H  
ATOM   1882  N   VAL A 152     -21.951 -11.390  -3.766  0.00 81.56           N  
ATOM   1883  CA  VAL A 152     -22.151 -10.492  -4.903  0.00 81.36           C  
ATOM   1884  C   VAL A 152     -23.049  -9.327  -4.508  0.00 80.65           C  
ATOM   1885  O   VAL A 152     -22.801  -8.177  -4.890  0.00 78.73           O  
ATOM   1886  CB  VAL A 152     -22.720 -11.261  -6.110  0.00 80.98           C  
ATOM   1887  CG1 VAL A 152     -22.633 -10.416  -7.365  0.00 82.24           C  
ATOM   1888  CG2 VAL A 152     -21.979 -12.565  -6.313  0.00 83.35           C  
ATOM   1889  H   VAL A 152     -22.339 -12.322  -3.786  0.00  0.00           H  
ATOM   1890  HA  VAL A 152     -21.180 -10.088  -5.188  0.00  0.00           H  
ATOM   1891  HB  VAL A 152     -23.769 -11.485  -5.915  0.00  0.00           H  
ATOM   1892 HG11 VAL A 152     -23.039 -10.974  -8.208  0.00  0.00           H  
ATOM   1893 HG12 VAL A 152     -23.206  -9.499  -7.227  0.00  0.00           H  
ATOM   1894 HG13 VAL A 152     -21.591 -10.166  -7.564  0.00  0.00           H  
ATOM   1895 HG21 VAL A 152     -22.397 -13.092  -7.171  0.00  0.00           H  
ATOM   1896 HG22 VAL A 152     -20.924 -12.360  -6.493  0.00  0.00           H  
ATOM   1897 HG23 VAL A 152     -22.081 -13.184  -5.422  0.00  0.00           H  
ATOM   1898  N   THR A 153     -24.102  -9.603  -3.732  0.00 84.22           N  
ATOM   1899  CA  THR A 153     -25.010  -8.543  -3.301  0.00 78.54           C  
ATOM   1900  C   THR A 153     -24.285  -7.490  -2.471  0.00 75.61           C  
ATOM   1901  O   THR A 153     -24.550  -6.290  -2.606  0.00 76.21           O  
ATOM   1902  CB  THR A 153     -26.173  -9.143  -2.509  0.00 80.46           C  
ATOM   1903  CG2 THR A 153     -27.046  -8.046  -1.911  0.00 77.79           C  
ATOM   1904  OG1 THR A 153     -26.965  -9.972  -3.370  0.00 82.11           O  
ATOM   1905  H   THR A 153     -24.277 -10.553  -3.437  0.00  0.00           H  
ATOM   1906  HA  THR A 153     -25.415  -8.058  -4.189  0.00  0.00           H  
ATOM   1907  HB  THR A 153     -25.772  -9.755  -1.701  0.00  0.00           H  
ATOM   1908  HG1 THR A 153     -27.694 -10.348  -2.871  0.00  0.00           H  
ATOM   1909 HG21 THR A 153     -27.866  -8.497  -1.353  0.00  0.00           H  
ATOM   1910 HG22 THR A 153     -26.447  -7.429  -1.241  0.00  0.00           H  
ATOM   1911 HG23 THR A 153     -27.450  -7.426  -2.711  0.00  0.00           H  
ATOM   1912  N   VAL A 154     -23.359  -7.918  -1.612  0.00 73.65           N  
ATOM   1913  CA  VAL A 154     -22.607  -6.961  -0.807  0.00 71.40           C  
ATOM   1914  C   VAL A 154     -21.647  -6.159  -1.680  0.00 67.73           C  
ATOM   1915  O   VAL A 154     -21.492  -4.945  -1.502  0.00 61.81           O  
ATOM   1916  CB  VAL A 154     -21.871  -7.689   0.331  0.00 65.37           C  
ATOM   1917  CG1 VAL A 154     -20.941  -6.732   1.061  0.00 56.93           C  
ATOM   1918  CG2 VAL A 154     -22.871  -8.298   1.294  0.00 60.75           C  
ATOM   1919  H   VAL A 154     -23.177  -8.907  -1.517  0.00  0.00           H  
ATOM   1920  HA  VAL A 154     -23.317  -6.266  -0.359  0.00  0.00           H  
ATOM   1921  HB  VAL A 154     -21.273  -8.491  -0.101  0.00  0.00           H  
ATOM   1922 HG11 VAL A 154     -20.428  -7.263   1.863  0.00  0.00           H  
ATOM   1923 HG12 VAL A 154     -20.206  -6.334   0.361  0.00  0.00           H  
ATOM   1924 HG13 VAL A 154     -21.521  -5.911   1.483  0.00  0.00           H  
ATOM   1925 HG21 VAL A 154     -22.339  -8.811   2.095  0.00  0.00           H  
ATOM   1926 HG22 VAL A 154     -23.494  -7.510   1.718  0.00  0.00           H  
ATOM   1927 HG23 VAL A 154     -23.500  -9.011   0.762  0.00  0.00           H  
ATOM   1928  N   MET A 155     -20.991  -6.818  -2.639  0.00 69.04           N  
ATOM   1929  CA  MET A 155     -20.047  -6.112  -3.499  0.00 68.64           C  
ATOM   1930  C   MET A 155     -20.752  -5.074  -4.360  0.00 64.55           C  
ATOM   1931  O   MET A 155     -20.266  -3.947  -4.505  0.00 59.62           O  
ATOM   1932  CB  MET A 155     -19.283  -7.107  -4.372  0.00 72.37           C  
ATOM   1933  CG  MET A 155     -18.283  -7.962  -3.609  0.00 80.64           C  
ATOM   1934  SD  MET A 155     -17.282  -9.010  -4.684  0.00 89.65           S  
ATOM   1935  CE  MET A 155     -16.199  -9.779  -3.484  0.00 99.07           C  
ATOM   1936  H   MET A 155     -21.148  -7.807  -2.770  0.00  0.00           H  
ATOM   1937  HA  MET A 155     -19.328  -5.595  -2.863  0.00  0.00           H  
ATOM   1938  HB2 MET A 155     -19.992  -7.754  -4.888  0.00  0.00           H  
ATOM   1939  HB3 MET A 155     -18.766  -6.568  -5.166  0.00  0.00           H  
ATOM   1940  HG2 MET A 155     -17.629  -7.317  -3.021  0.00  0.00           H  
ATOM   1941  HG3 MET A 155     -18.814  -8.585  -2.889  0.00  0.00           H  
ATOM   1942  HE1 MET A 155     -15.516 -10.459  -3.993  0.00  0.00           H  
ATOM   1943  HE2 MET A 155     -15.626  -9.010  -2.966  0.00  0.00           H  
ATOM   1944  HE3 MET A 155     -16.795 -10.337  -2.761  0.00  0.00           H  
ATOM   1945  N   ILE A 156     -21.901  -5.430  -4.934  0.00 67.34           N  
ATOM   1946  CA  ILE A 156     -22.610  -4.499  -5.803  0.00 68.91           C  
ATOM   1947  C   ILE A 156     -23.100  -3.298  -5.009  0.00 69.08           C  
ATOM   1948  O   ILE A 156     -22.969  -2.150  -5.451  0.00 70.31           O  
ATOM   1949  CB  ILE A 156     -23.765  -5.214  -6.526  0.00 70.36           C  
ATOM   1950  CG1 ILE A 156     -23.214  -6.289  -7.465  0.00 67.02           C  
ATOM   1951  CG2 ILE A 156     -24.617  -4.215  -7.300  0.00 64.85           C  
ATOM   1952  CD1 ILE A 156     -24.273  -7.004  -8.260  0.00 60.59           C  
ATOM   1953  H   ILE A 156     -22.285  -6.349  -4.768  0.00  0.00           H  
ATOM   1954  HA  ILE A 156     -21.909  -4.142  -6.558  0.00  0.00           H  
ATOM   1955  HB  ILE A 156     -24.394  -5.698  -5.778  0.00  0.00           H  
ATOM   1956 HG12 ILE A 156     -22.493  -5.838  -8.147  0.00  0.00           H  
ATOM   1957 HG13 ILE A 156     -22.643  -7.016  -6.887  0.00  0.00           H  
ATOM   1958 HG21 ILE A 156     -25.428  -4.742  -7.804  0.00  0.00           H  
ATOM   1959 HG22 ILE A 156     -25.034  -3.481  -6.610  0.00  0.00           H  
ATOM   1960 HG23 ILE A 156     -23.999  -3.707  -8.040  0.00  0.00           H  
ATOM   1961 HD11 ILE A 156     -23.805  -7.750  -8.902  0.00  0.00           H  
ATOM   1962 HD12 ILE A 156     -24.969  -7.495  -7.580  0.00  0.00           H  
ATOM   1963 HD13 ILE A 156     -24.814  -6.285  -8.875  0.00  0.00           H  
ATOM   1964  N   SER A 157     -23.667  -3.539  -3.824  0.00 67.59           N  
ATOM   1965  CA  SER A 157     -24.140  -2.439  -2.991  0.00 66.91           C  
ATOM   1966  C   SER A 157     -23.017  -1.460  -2.685  0.00 65.20           C  
ATOM   1967  O   SER A 157     -23.205  -0.240  -2.763  0.00 70.97           O  
ATOM   1968  CB  SER A 157     -24.742  -2.981  -1.698  0.00 53.19           C  
ATOM   1969  OG  SER A 157     -25.799  -3.881  -1.973  0.00 59.25           O  
ATOM   1970  H   SER A 157     -23.771  -4.489  -3.498  0.00  0.00           H  
ATOM   1971  HA  SER A 157     -24.920  -1.907  -3.536  0.00  0.00           H  
ATOM   1972  HB2 SER A 157     -23.969  -3.493  -1.125  0.00  0.00           H  
ATOM   1973  HB3 SER A 157     -25.118  -2.153  -1.097  0.00  0.00           H  
ATOM   1974  HG  SER A 157     -26.163  -4.210  -1.148  0.00  0.00           H  
ATOM   1975  N   ILE A 158     -21.834  -1.977  -2.352  0.00 63.38           N  
ATOM   1976  CA  ILE A 158     -20.707  -1.105  -2.047  0.00 62.29           C  
ATOM   1977  C   ILE A 158     -20.324  -0.280  -3.267  0.00 66.42           C  
ATOM   1978  O   ILE A 158     -19.978   0.899  -3.151  0.00 76.92           O  
ATOM   1979  CB  ILE A 158     -19.522  -1.934  -1.523  0.00 62.52           C  
ATOM   1980  CG1 ILE A 158     -19.883  -2.588  -0.191  0.00 61.54           C  
ATOM   1981  CG2 ILE A 158     -18.281  -1.068  -1.380  0.00 56.51           C  
ATOM   1982  CD1 ILE A 158     -18.835  -3.541   0.312  0.00 68.44           C  
ATOM   1983  H   ILE A 158     -21.715  -2.979  -2.310  0.00  0.00           H  
ATOM   1984  HA  ILE A 158     -21.015  -0.419  -1.258  0.00  0.00           H  
ATOM   1985  HB  ILE A 158     -19.309  -2.722  -2.245  0.00  0.00           H  
ATOM   1986 HG12 ILE A 158     -20.057  -1.814   0.557  0.00  0.00           H  
ATOM   1987 HG13 ILE A 158     -20.832  -3.114  -0.292  0.00  0.00           H  
ATOM   1988 HG21 ILE A 158     -17.455  -1.674  -1.008  0.00  0.00           H  
ATOM   1989 HG22 ILE A 158     -18.015  -0.650  -2.351  0.00  0.00           H  
ATOM   1990 HG23 ILE A 158     -18.481  -0.258  -0.678  0.00  0.00           H  
ATOM   1991 HD11 ILE A 158     -19.157  -3.968   1.261  0.00  0.00           H  
ATOM   1992 HD12 ILE A 158     -18.691  -4.340  -0.415  0.00  0.00           H  
ATOM   1993 HD13 ILE A 158     -17.896  -3.007   0.455  0.00  0.00           H  
ATOM   1994  N   VAL A 159     -20.392  -0.878  -4.459  0.00 61.58           N  
ATOM   1995  CA  VAL A 159     -20.021  -0.152  -5.674  0.00 61.95           C  
ATOM   1996  C   VAL A 159     -20.897   1.081  -5.845  0.00 58.47           C  
ATOM   1997  O   VAL A 159     -20.402   2.203  -6.010  0.00 64.62           O  
ATOM   1998  CB  VAL A 159     -20.108  -1.074  -6.904  0.00 61.71           C  
ATOM   1999  CG1 VAL A 159     -19.981  -0.264  -8.181  0.00 58.85           C  
ATOM   2000  CG2 VAL A 159     -19.030  -2.137  -6.847  0.00 64.69           C  
ATOM   2001  H   VAL A 159     -20.701  -1.837  -4.526  0.00  0.00           H  
ATOM   2002  HA  VAL A 159     -18.987   0.178  -5.570  0.00  0.00           H  
ATOM   2003  HB  VAL A 159     -21.081  -1.566  -6.901  0.00  0.00           H  
ATOM   2004 HG11 VAL A 159     -20.044  -0.930  -9.042  0.00  0.00           H  
ATOM   2005 HG12 VAL A 159     -20.787   0.469  -8.229  0.00  0.00           H  
ATOM   2006 HG13 VAL A 159     -19.021   0.252  -8.191  0.00  0.00           H  
ATOM   2007 HG21 VAL A 159     -19.106  -2.780  -7.724  0.00  0.00           H  
ATOM   2008 HG22 VAL A 159     -18.050  -1.661  -6.830  0.00  0.00           H  
ATOM   2009 HG23 VAL A 159     -19.157  -2.736  -5.946  0.00  0.00           H  
ATOM   2010  N   TRP A 160     -22.215   0.894  -5.791  0.00 55.67           N  
ATOM   2011  CA  TRP A 160     -23.131   1.986  -6.097  0.00 61.87           C  
ATOM   2012  C   TRP A 160     -23.290   2.958  -4.935  0.00 68.14           C  
ATOM   2013  O   TRP A 160     -23.511   4.152  -5.165  0.00 72.46           O  
ATOM   2014  CB  TRP A 160     -24.487   1.420  -6.525  0.00 54.20           C  
ATOM   2015  CG  TRP A 160     -24.412   0.763  -7.862  0.00 59.47           C  
ATOM   2016  CD1 TRP A 160     -24.329  -0.573  -8.120  0.00 64.43           C  
ATOM   2017  CD2 TRP A 160     -24.366   1.422  -9.134  0.00 65.48           C  
ATOM   2018  CE2 TRP A 160     -24.268   0.421 -10.119  0.00 67.13           C  
ATOM   2019  CE3 TRP A 160     -24.405   2.762  -9.533  0.00 66.76           C  
ATOM   2020  NE1 TRP A 160     -24.247  -0.788  -9.475  0.00 64.83           N  
ATOM   2021  CZ2 TRP A 160     -24.213   0.717 -11.479  0.00 70.04           C  
ATOM   2022  CZ3 TRP A 160     -24.349   3.054 -10.883  0.00 69.12           C  
ATOM   2023  CH2 TRP A 160     -24.256   2.036 -11.840  0.00 68.25           C  
ATOM   2024  H   TRP A 160     -22.587  -0.010  -5.536  0.00  0.00           H  
ATOM   2025  HA  TRP A 160     -22.720   2.540  -6.941  0.00  0.00           H  
ATOM   2026  HB2 TRP A 160     -24.828   0.697  -5.784  0.00  0.00           H  
ATOM   2027  HB3 TRP A 160     -25.222   2.224  -6.557  0.00  0.00           H  
ATOM   2028  HD1 TRP A 160     -24.335  -1.282  -7.305  0.00  0.00           H  
ATOM   2029  HE1 TRP A 160     -24.185  -1.730  -9.834  0.00  0.00           H  
ATOM   2030  HE3 TRP A 160     -24.478   3.544  -8.792  0.00  0.00           H  
ATOM   2031  HZ2 TRP A 160     -24.139  -0.081 -12.203  0.00  0.00           H  
ATOM   2032  HZ3 TRP A 160     -24.377   4.081 -11.215  0.00  0.00           H  
ATOM   2033  HH2 TRP A 160     -24.218   2.312 -12.884  0.00  0.00           H  
ATOM   2034  N   VAL A 161     -23.182   2.481  -3.693  0.00 67.95           N  
ATOM   2035  CA  VAL A 161     -23.267   3.397  -2.559  0.00 69.19           C  
ATOM   2036  C   VAL A 161     -22.011   4.248  -2.478  0.00 65.64           C  
ATOM   2037  O   VAL A 161     -22.066   5.433  -2.132  0.00 71.00           O  
ATOM   2038  CB  VAL A 161     -23.515   2.622  -1.253  0.00 68.92           C  
ATOM   2039  CG1 VAL A 161     -23.397   3.548  -0.049  0.00 55.10           C  
ATOM   2040  CG2 VAL A 161     -24.886   1.964  -1.290  0.00 68.37           C  
ATOM   2041  H   VAL A 161     -23.042   1.492  -3.542  0.00  0.00           H  
ATOM   2042  HA  VAL A 161     -24.115   4.061  -2.724  0.00  0.00           H  
ATOM   2043  HB  VAL A 161     -22.759   1.842  -1.165  0.00  0.00           H  
ATOM   2044 HG11 VAL A 161     -23.576   2.981   0.865  0.00  0.00           H  
ATOM   2045 HG12 VAL A 161     -22.397   3.979  -0.019  0.00  0.00           H  
ATOM   2046 HG13 VAL A 161     -24.134   4.347  -0.131  0.00  0.00           H  
ATOM   2047 HG21 VAL A 161     -25.053   1.418  -0.362  0.00  0.00           H  
ATOM   2048 HG22 VAL A 161     -25.654   2.729  -1.404  0.00  0.00           H  
ATOM   2049 HG23 VAL A 161     -24.935   1.273  -2.131  0.00  0.00           H  
ATOM   2050  N   LEU A 162     -20.862   3.665  -2.809  0.00 57.34           N  
ATOM   2051  CA  LEU A 162     -19.627   4.435  -2.796  0.00 62.34           C  
ATOM   2052  C   LEU A 162     -19.605   5.454  -3.927  0.00 64.44           C  
ATOM   2053  O   LEU A 162     -19.181   6.598  -3.729  0.00 73.70           O  
ATOM   2054  CB  LEU A 162     -18.432   3.494  -2.885  0.00 66.33           C  
ATOM   2055  CG  LEU A 162     -17.052   4.065  -2.591  0.00 71.44           C  
ATOM   2056  CD1 LEU A 162     -17.103   4.952  -1.363  0.00 63.78           C  
ATOM   2057  CD2 LEU A 162     -16.090   2.913  -2.382  0.00 75.47           C  
ATOM   2058  H   LEU A 162     -20.847   2.689  -3.069  0.00  0.00           H  
ATOM   2059  HA  LEU A 162     -19.569   4.973  -1.850  0.00  0.00           H  
ATOM   2060  HB2 LEU A 162     -18.607   2.633  -2.240  0.00  0.00           H  
ATOM   2061  HB3 LEU A 162     -18.421   3.022  -3.867  0.00  0.00           H  
ATOM   2062  HG  LEU A 162     -16.721   4.656  -3.445  0.00  0.00           H  
ATOM   2063 HD11 LEU A 162     -16.110   5.354  -1.163  0.00  0.00           H  
ATOM   2064 HD12 LEU A 162     -17.799   5.773  -1.536  0.00  0.00           H  
ATOM   2065 HD13 LEU A 162     -17.437   4.368  -0.506  0.00  0.00           H  
ATOM   2066 HD21 LEU A 162     -15.095   3.304  -2.170  0.00  0.00           H  
ATOM   2067 HD22 LEU A 162     -16.427   2.305  -1.543  0.00  0.00           H  
ATOM   2068 HD23 LEU A 162     -16.055   2.300  -3.283  0.00  0.00           H  
ATOM   2069  N   SER A 163     -20.062   5.060  -5.118  0.00 62.39           N  
ATOM   2070  CA  SER A 163     -20.139   6.006  -6.225  0.00 64.81           C  
ATOM   2071  C   SER A 163     -21.018   7.197  -5.864  0.00 65.90           C  
ATOM   2072  O   SER A 163     -20.681   8.345  -6.177  0.00 71.94           O  
ATOM   2073  CB  SER A 163     -20.670   5.308  -7.475  0.00 64.78           C  
ATOM   2074  OG  SER A 163     -19.978   4.099  -7.712  0.00 61.15           O  
ATOM   2075  H   SER A 163     -20.356   4.103  -5.255  0.00  0.00           H  
ATOM   2076  HA  SER A 163     -19.134   6.372  -6.436  0.00  0.00           H  
ATOM   2077  HB2 SER A 163     -21.733   5.100  -7.350  0.00  0.00           H  
ATOM   2078  HB3 SER A 163     -20.554   5.967  -8.335  0.00  0.00           H  
ATOM   2079  HG  SER A 163     -20.328   3.679  -8.501  0.00  0.00           H  
ATOM   2080  N   PHE A 164     -22.146   6.941  -5.198  0.00 60.59           N  
ATOM   2081  CA  PHE A 164     -23.009   8.024  -4.739  0.00 61.72           C  
ATOM   2082  C   PHE A 164     -22.268   8.933  -3.769  0.00 65.16           C  
ATOM   2083  O   PHE A 164     -22.176  10.147  -3.981  0.00 65.92           O  
ATOM   2084  CB  PHE A 164     -24.268   7.446  -4.085  0.00 57.42           C  
ATOM   2085  CG  PHE A 164     -25.174   8.483  -3.468  0.00 61.42           C  
ATOM   2086  CD1 PHE A 164     -26.064   9.204  -4.253  0.00 63.79           C  
ATOM   2087  CD2 PHE A 164     -25.150   8.721  -2.101  0.00 60.79           C  
ATOM   2088  CE1 PHE A 164     -26.898  10.154  -3.690  0.00 64.22           C  
ATOM   2089  CE2 PHE A 164     -25.987   9.669  -1.531  0.00 65.28           C  
ATOM   2090  CZ  PHE A 164     -26.861  10.384  -2.329  0.00 64.54           C  
ATOM   2091  H   PHE A 164     -22.413   5.986  -5.005  0.00  0.00           H  
ATOM   2092  HA  PHE A 164     -23.310   8.615  -5.604  0.00  0.00           H  
ATOM   2093  HB2 PHE A 164     -24.827   6.871  -4.823  0.00  0.00           H  
ATOM   2094  HB3 PHE A 164     -23.979   6.720  -3.325  0.00  0.00           H  
ATOM   2095  HD1 PHE A 164     -26.112   9.027  -5.317  0.00  0.00           H  
ATOM   2096  HD2 PHE A 164     -24.474   8.165  -1.468  0.00  0.00           H  
ATOM   2097  HE1 PHE A 164     -27.577  10.715  -4.315  0.00  0.00           H  
ATOM   2098  HE2 PHE A 164     -25.955   9.847  -0.466  0.00  0.00           H  
ATOM   2099  HZ  PHE A 164     -27.515  11.122  -1.888  0.00  0.00           H  
ATOM   2100  N   THR A 165     -21.712   8.352  -2.702  0.00 60.91           N  
ATOM   2101  CA  THR A 165     -21.079   9.160  -1.665  0.00 68.08           C  
ATOM   2102  C   THR A 165     -19.887   9.938  -2.202  0.00 67.06           C  
ATOM   2103  O   THR A 165     -19.561  11.007  -1.677  0.00 74.56           O  
ATOM   2104  CB  THR A 165     -20.644   8.281  -0.491  0.00 72.21           C  
ATOM   2105  CG2 THR A 165     -21.845   7.594   0.143  0.00 69.54           C  
ATOM   2106  OG1 THR A 165     -19.723   7.289  -0.951  0.00 84.36           O  
ATOM   2107  H   THR A 165     -21.728   7.346  -2.609  0.00  0.00           H  
ATOM   2108  HA  THR A 165     -21.814   9.877  -1.298  0.00  0.00           H  
ATOM   2109  HB  THR A 165     -20.153   8.903   0.257  0.00  0.00           H  
ATOM   2110  HG1 THR A 165     -19.451   6.738  -0.214  0.00  0.00           H  
ATOM   2111 HG21 THR A 165     -21.512   6.974   0.976  0.00  0.00           H  
ATOM   2112 HG22 THR A 165     -22.544   8.347   0.508  0.00  0.00           H  
ATOM   2113 HG23 THR A 165     -22.340   6.968  -0.600  0.00  0.00           H  
ATOM   2114  N   ILE A 166     -19.230   9.427  -3.246  0.00 69.64           N  
ATOM   2115  CA  ILE A 166     -18.095  10.140  -3.825  0.00 72.15           C  
ATOM   2116  C   ILE A 166     -18.571  11.338  -4.644  0.00 72.60           C  
ATOM   2117  O   ILE A 166     -17.980  12.423  -4.585  0.00 74.34           O  
ATOM   2118  CB  ILE A 166     -17.236   9.182  -4.668  0.00 64.44           C  
ATOM   2119  CG1 ILE A 166     -16.433   8.247  -3.762  0.00 65.09           C  
ATOM   2120  CG2 ILE A 166     -16.312   9.961  -5.593  0.00 61.90           C  
ATOM   2121  CD1 ILE A 166     -15.577   7.261  -4.526  0.00 55.41           C  
ATOM   2122  H   ILE A 166     -19.517   8.542  -3.640  0.00  0.00           H  
ATOM   2123  HA  ILE A 166     -17.479  10.514  -3.007  0.00  0.00           H  
ATOM   2124  HB  ILE A 166     -17.902   8.575  -5.281  0.00  0.00           H  
ATOM   2125 HG12 ILE A 166     -15.800   8.839  -3.101  0.00  0.00           H  
ATOM   2126 HG13 ILE A 166     -17.115   7.703  -3.108  0.00  0.00           H  
ATOM   2127 HG21 ILE A 166     -15.713   9.265  -6.180  0.00  0.00           H  
ATOM   2128 HG22 ILE A 166     -16.907  10.582  -6.263  0.00  0.00           H  
ATOM   2129 HG23 ILE A 166     -15.653  10.595  -5.000  0.00  0.00           H  
ATOM   2130 HD11 ILE A 166     -15.035   6.629  -3.823  0.00  0.00           H  
ATOM   2131 HD12 ILE A 166     -16.213   6.640  -5.157  0.00  0.00           H  
ATOM   2132 HD13 ILE A 166     -14.866   7.803  -5.150  0.00  0.00           H  
ATOM   2133  N   SER A 167     -19.643  11.163  -5.415  0.00 66.08           N  
ATOM   2134  CA  SER A 167     -20.162  12.224  -6.267  0.00 69.77           C  
ATOM   2135  C   SER A 167     -21.101  13.177  -5.539  0.00 70.97           C  
ATOM   2136  O   SER A 167     -21.352  14.281  -6.038  0.00 69.63           O  
ATOM   2137  CB  SER A 167     -20.898  11.616  -7.464  0.00 67.68           C  
ATOM   2138  OG  SER A 167     -22.014  10.859  -7.026  0.00 68.82           O  
ATOM   2139  H   SER A 167     -20.122  10.274  -5.420  0.00  0.00           H  
ATOM   2140  HA  SER A 167     -19.318  12.801  -6.644  0.00  0.00           H  
ATOM   2141  HB2 SER A 167     -21.237  12.414  -8.125  0.00  0.00           H  
ATOM   2142  HB3 SER A 167     -20.217  10.971  -8.019  0.00  0.00           H  
ATOM   2143  HG  SER A 167     -22.465  10.484  -7.786  0.00  0.00           H  
ATOM   2144  N   CYS A 168     -21.632  12.778  -4.385  0.00 72.75           N  
ATOM   2145  CA  CYS A 168     -22.573  13.638  -3.673  0.00 73.51           C  
ATOM   2146  C   CYS A 168     -21.987  14.991  -3.277  0.00 77.62           C  
ATOM   2147  O   CYS A 168     -22.736  15.982  -3.310  0.00 81.68           O  
ATOM   2148  CB  CYS A 168     -23.116  12.901  -2.441  0.00 74.94           C  
ATOM   2149  SG  CYS A 168     -24.495  13.737  -1.631  0.00 83.98           S  
ATOM   2150  H   CYS A 168     -21.384  11.878  -4.000  0.00  0.00           H  
ATOM   2151  HA  CYS A 168     -23.414  13.827  -4.340  0.00  0.00           H  
ATOM   2152  HB2 CYS A 168     -23.422  11.895  -2.727  0.00  0.00           H  
ATOM   2153  HB3 CYS A 168     -22.309  12.755  -1.722  0.00  0.00           H  
ATOM   2154  HG  CYS A 168     -24.894  13.020  -0.576  0.00  0.00           H  
ATOM   2155  N   PRO A 169     -20.710  15.116  -2.889  0.00 78.38           N  
ATOM   2156  CA  PRO A 169     -20.176  16.461  -2.617  0.00 83.73           C  
ATOM   2157  C   PRO A 169     -20.248  17.405  -3.807  0.00 84.95           C  
ATOM   2158  O   PRO A 169     -20.370  18.620  -3.606  0.00 84.19           O  
ATOM   2159  CB  PRO A 169     -18.724  16.184  -2.210  0.00 82.55           C  
ATOM   2160  CG  PRO A 169     -18.755  14.820  -1.643  0.00 76.42           C  
ATOM   2161  CD  PRO A 169     -19.760  14.069  -2.466  0.00 74.69           C  
ATOM   2162  HA  PRO A 169     -20.711  16.899  -1.774  0.00  0.00           H  
ATOM   2163  HB2 PRO A 169     -18.092  16.191  -3.098  0.00  0.00           H  
ATOM   2164  HB3 PRO A 169     -18.425  16.890  -1.435  0.00  0.00           H  
ATOM   2165  HG2 PRO A 169     -17.775  14.358  -1.759  0.00  0.00           H  
ATOM   2166  HG3 PRO A 169     -19.096  14.866  -0.609  0.00  0.00           H  
ATOM   2167  HD2 PRO A 169     -19.267  13.653  -3.345  0.00  0.00           H  
ATOM   2168  HD3 PRO A 169     -20.277  13.348  -1.833  0.00  0.00           H  
ATOM   2169  N   LEU A 170     -20.185  16.887  -5.039  0.00 79.08           N  
ATOM   2170  CA  LEU A 170     -20.169  17.755  -6.214  0.00 73.43           C  
ATOM   2171  C   LEU A 170     -21.441  18.585  -6.325  0.00 76.56           C  
ATOM   2172  O   LEU A 170     -21.413  19.690  -6.880  0.00 77.86           O  
ATOM   2173  CB  LEU A 170     -19.966  16.919  -7.476  0.00 67.28           C  
ATOM   2174  CG  LEU A 170     -18.816  15.908  -7.430  0.00 66.79           C  
ATOM   2175  CD1 LEU A 170     -18.896  14.970  -8.611  0.00 66.74           C  
ATOM   2176  CD2 LEU A 170     -17.466  16.602  -7.395  0.00 61.58           C  
ATOM   2177  H   LEU A 170     -20.148  15.886  -5.164  0.00  0.00           H  
ATOM   2178  HA  LEU A 170     -19.325  18.438  -6.120  0.00  0.00           H  
ATOM   2179  HB2 LEU A 170     -20.893  16.398  -7.716  0.00  0.00           H  
ATOM   2180  HB3 LEU A 170     -19.827  17.583  -8.329  0.00  0.00           H  
ATOM   2181  HG  LEU A 170     -18.919  15.318  -6.519  0.00  0.00           H  
ATOM   2182 HD11 LEU A 170     -18.073  14.257  -8.566  0.00  0.00           H  
ATOM   2183 HD12 LEU A 170     -19.844  14.432  -8.585  0.00  0.00           H  
ATOM   2184 HD13 LEU A 170     -18.829  15.543  -9.536  0.00  0.00           H  
ATOM   2185 HD21 LEU A 170     -16.673  15.854  -7.363  0.00  0.00           H  
ATOM   2186 HD22 LEU A 170     -17.349  17.216  -8.288  0.00  0.00           H  
ATOM   2187 HD23 LEU A 170     -17.405  17.234  -6.509  0.00  0.00           H  
ATOM   2188  N   LEU A 171     -22.561  18.078  -5.805  0.00 72.91           N  
ATOM   2189  CA  LEU A 171     -23.797  18.850  -5.786  0.00 75.80           C  
ATOM   2190  C   LEU A 171     -23.728  20.032  -4.832  0.00 79.71           C  
ATOM   2191  O   LEU A 171     -24.504  20.981  -4.980  0.00 84.88           O  
ATOM   2192  CB  LEU A 171     -24.977  17.958  -5.394  0.00 74.05           C  
ATOM   2193  CG  LEU A 171     -25.672  17.153  -6.491  0.00 69.74           C  
ATOM   2194  CD1 LEU A 171     -26.744  16.263  -5.884  0.00 68.86           C  
ATOM   2195  CD2 LEU A 171     -26.270  18.089  -7.526  0.00 65.45           C  
ATOM   2196  H   LEU A 171     -22.561  17.146  -5.417  0.00  0.00           H  
ATOM   2197  HA  LEU A 171     -23.977  19.232  -6.791  0.00  0.00           H  
ATOM   2198  HB2 LEU A 171     -24.664  17.281  -4.599  0.00  0.00           H  
ATOM   2199  HB3 LEU A 171     -25.719  18.559  -4.868  0.00  0.00           H  
ATOM   2200  HG  LEU A 171     -24.931  16.521  -6.981  0.00  0.00           H  
ATOM   2201 HD11 LEU A 171     -27.234  15.693  -6.674  0.00  0.00           H  
ATOM   2202 HD12 LEU A 171     -26.287  15.577  -5.172  0.00  0.00           H  
ATOM   2203 HD13 LEU A 171     -27.482  16.880  -5.371  0.00  0.00           H  
ATOM   2204 HD21 LEU A 171     -26.763  17.505  -8.303  0.00  0.00           H  
ATOM   2205 HD22 LEU A 171     -26.998  18.743  -7.047  0.00  0.00           H  
ATOM   2206 HD23 LEU A 171     -25.479  18.692  -7.972  0.00  0.00           H  
ATOM   2207  N   PHE A 172     -22.824  19.997  -3.858  0.00 68.04           N  
ATOM   2208  CA  PHE A 172     -22.805  21.032  -2.836  0.00 78.77           C  
ATOM   2209  C   PHE A 172     -21.462  21.753  -2.818  0.00 85.91           C  
ATOM   2210  O   PHE A 172     -20.830  21.882  -1.764  0.00 88.20           O  
ATOM   2211  CB  PHE A 172     -23.129  20.420  -1.470  0.00 84.73           C  
ATOM   2212  CG  PHE A 172     -24.444  19.684  -1.433  0.00 85.93           C  
ATOM   2213  CD1 PHE A 172     -25.616  20.347  -1.111  0.00 86.94           C  
ATOM   2214  CD2 PHE A 172     -24.507  18.329  -1.731  0.00 83.56           C  
ATOM   2215  CE1 PHE A 172     -26.826  19.677  -1.082  0.00 83.30           C  
ATOM   2216  CE2 PHE A 172     -25.716  17.652  -1.704  0.00 82.96           C  
ATOM   2217  CZ  PHE A 172     -26.876  18.329  -1.378  0.00 83.10           C  
ATOM   2218  H   PHE A 172     -22.146  19.249  -3.825  0.00  0.00           H  
ATOM   2219  HA  PHE A 172     -23.580  21.761  -3.075  0.00  0.00           H  
ATOM   2220  HB2 PHE A 172     -22.327  19.742  -1.178  0.00  0.00           H  
ATOM   2221  HB3 PHE A 172     -23.133  21.205  -0.714  0.00  0.00           H  
ATOM   2222  HD1 PHE A 172     -25.593  21.401  -0.878  0.00  0.00           H  
ATOM   2223  HD2 PHE A 172     -23.607  17.790  -1.988  0.00  0.00           H  
ATOM   2224  HE1 PHE A 172     -27.731  20.208  -0.828  0.00  0.00           H  
ATOM   2225  HE2 PHE A 172     -25.750  16.598  -1.937  0.00  0.00           H  
ATOM   2226  HZ  PHE A 172     -27.820  17.806  -1.355  0.00  0.00           H  
ATOM   2227  N   GLY A 173     -21.025  22.224  -3.986  0.00 92.00           N  
ATOM   2228  CA  GLY A 173     -19.800  22.997  -4.087  0.00 99.29           C  
ATOM   2229  C   GLY A 173     -18.542  22.243  -3.725  0.00105.40           C  
ATOM   2230  O   GLY A 173     -17.538  22.867  -3.371  0.00109.34           O  
ATOM   2231  H   GLY A 173     -21.550  22.046  -4.830  0.00  0.00           H  
ATOM   2232  HA2 GLY A 173     -19.705  23.392  -5.098  0.00  0.00           H  
ATOM   2233  HA3 GLY A 173     -19.881  23.885  -3.460  0.00  0.00           H  
ATOM   2234  N   LEU A 174     -18.569  20.911  -3.805  0.00100.46           N  
ATOM   2235  CA  LEU A 174     -17.452  20.061  -3.388  0.00103.35           C  
ATOM   2236  C   LEU A 174     -17.059  20.332  -1.940  0.00110.64           C  
ATOM   2237  O   LEU A 174     -15.914  20.103  -1.543  0.00113.38           O  
ATOM   2238  CB  LEU A 174     -16.247  20.232  -4.320  0.00 97.67           C  
ATOM   2239  CG  LEU A 174     -15.230  19.098  -4.438  0.00 92.37           C  
ATOM   2240  CD1 LEU A 174     -15.897  17.747  -4.253  0.00 88.80           C  
ATOM   2241  CD2 LEU A 174     -14.545  19.178  -5.794  0.00 90.06           C  
ATOM   2242  H   LEU A 174     -19.388  20.443  -4.167  0.00  0.00           H  
ATOM   2243  HA  LEU A 174     -17.780  19.024  -3.455  0.00  0.00           H  
ATOM   2244  HB2 LEU A 174     -16.603  20.495  -5.316  0.00  0.00           H  
ATOM   2245  HB3 LEU A 174     -15.724  21.152  -4.060  0.00  0.00           H  
ATOM   2246  HG  LEU A 174     -14.477  19.224  -3.660  0.00  0.00           H  
ATOM   2247 HD11 LEU A 174     -15.151  16.958  -4.342  0.00  0.00           H  
ATOM   2248 HD12 LEU A 174     -16.358  17.701  -3.266  0.00  0.00           H  
ATOM   2249 HD13 LEU A 174     -16.662  17.611  -5.018  0.00  0.00           H  
ATOM   2250 HD21 LEU A 174     -13.818  18.371  -5.883  0.00  0.00           H  
ATOM   2251 HD22 LEU A 174     -15.290  19.084  -6.584  0.00  0.00           H  
ATOM   2252 HD23 LEU A 174     -14.035  20.137  -5.888  0.00  0.00           H  
ATOM   2253  N   ASN A 175     -18.019  20.812  -1.143  0.00127.08           N  
ATOM   2254  CA  ASN A 175     -17.772  21.222   0.238  0.00131.09           C  
ATOM   2255  C   ASN A 175     -16.532  22.109   0.327  0.00135.52           C  
ATOM   2256  O   ASN A 175     -15.726  22.007   1.254  0.00141.49           O  
ATOM   2257  CB  ASN A 175     -17.651  20.004   1.160  0.00127.19           C  
ATOM   2258  CG  ASN A 175     -18.990  19.319   1.402  0.00121.37           C  
ATOM   2259  ND2 ASN A 175     -18.965  17.996   1.536  0.00115.08           N  
ATOM   2260  OD1 ASN A 175     -20.032  19.973   1.465  0.00120.30           O  
ATOM   2261  H   ASN A 175     -18.963  20.904  -1.489  0.00  0.00           H  
ATOM   2262  HA  ASN A 175     -18.628  21.809   0.571  0.00  0.00           H  
ATOM   2263  HB2 ASN A 175     -16.952  19.289   0.726  0.00  0.00           H  
ATOM   2264  HB3 ASN A 175     -17.224  20.313   2.114  0.00  0.00           H  
ATOM   2265 HD21 ASN A 175     -18.088  17.499   1.476  0.00  0.00           H  
ATOM   2266 HD22 ASN A 175     -19.823  17.489   1.698  0.00  0.00           H  
ATOM   2267  N   ASN A 176     -16.375  22.982  -0.662  0.00138.51           N  
ATOM   2268  CA  ASN A 176     -15.221  23.865  -0.756  0.00128.90           C  
ATOM   2269  C   ASN A 176     -15.730  25.265  -1.081  0.00130.29           C  
ATOM   2270  O   ASN A 176     -16.920  25.571  -0.935  0.00128.25           O  
ATOM   2271  CB  ASN A 176     -14.227  23.329  -1.782  0.00  0.00           C  
ATOM   2272  CG  ASN A 176     -12.752  23.650  -1.539  0.00  0.00           C  
ATOM   2273  ND2 ASN A 176     -11.967  23.719  -2.612  0.00  0.00           N  
ATOM   2274  OD1 ASN A 176     -12.301  23.796  -0.410  0.00  0.00           O  
ATOM   2275  H   ASN A 176     -17.073  23.053  -1.389  0.00  0.00           H  
ATOM   2276  HA  ASN A 176     -14.730  23.894   0.217  0.00  0.00           H  
ATOM   2277  HB2 ASN A 176     -14.291  22.242  -1.818  0.00  0.00           H  
ATOM   2278  HB3 ASN A 176     -14.461  23.739  -2.764  0.00  0.00           H  
ATOM   2279 HD21 ASN A 176     -12.353  23.563  -3.532  0.00  0.00           H  
ATOM   2280 HD22 ASN A 176     -10.984  23.928  -2.506  0.00  0.00           H  
ATOM   2281  N   ALA A 177     -14.828  26.134  -1.530  0.00131.35           N  
ATOM   2282  CA  ALA A 177     -15.150  27.530  -1.822  0.00133.06           C  
ATOM   2283  C   ALA A 177     -15.392  27.679  -3.322  0.00139.43           C  
ATOM   2284  O   ALA A 177     -14.483  28.004  -4.087  0.00134.42           O  
ATOM   2285  CB  ALA A 177     -14.031  28.446  -1.343  0.00132.82           C  
ATOM   2286  H   ALA A 177     -13.874  25.838  -1.683  0.00  0.00           H  
ATOM   2287  HA  ALA A 177     -16.066  27.794  -1.294  0.00  0.00           H  
ATOM   2288  HB1 ALA A 177     -14.287  29.481  -1.568  0.00  0.00           H  
ATOM   2289  HB2 ALA A 177     -13.901  28.330  -0.267  0.00  0.00           H  
ATOM   2290  HB3 ALA A 177     -13.103  28.183  -1.851  0.00  0.00           H  
ATOM   2291  N   ASP A 178     -16.634  27.443  -3.744  0.00139.56           N  
ATOM   2292  CA  ASP A 178     -17.057  27.773  -5.101  0.00140.00           C  
ATOM   2293  C   ASP A 178     -18.541  28.108  -5.092  0.00139.46           C  
ATOM   2294  O   ASP A 178     -19.353  27.373  -5.661  0.00142.64           O  
ATOM   2295  CB  ASP A 178     -16.770  26.624  -6.063  0.00  0.00           C  
ATOM   2296  CG  ASP A 178     -17.171  26.851  -7.522  0.00  0.00           C  
ATOM   2297  OD1 ASP A 178     -18.328  26.509  -7.858  0.00  0.00           O  
ATOM   2298  OD2 ASP A 178     -16.300  27.324  -8.282  0.00  0.00           O1-
ATOM   2299  H   ASP A 178     -17.309  27.026  -3.119  0.00  0.00           H  
ATOM   2300  HA  ASP A 178     -16.504  28.651  -5.434  0.00  0.00           H  
ATOM   2301  HB2 ASP A 178     -15.700  26.417  -6.073  0.00  0.00           H  
ATOM   2302  HB3 ASP A 178     -17.308  25.734  -5.737  0.00  0.00           H  
ATOM   2303  N   GLN A 179     -18.898  29.227  -4.459  0.00143.02           N  
ATOM   2304  CA  GLN A 179     -20.284  29.449  -4.060  0.00133.33           C  
ATOM   2305  C   GLN A 179     -21.206  29.583  -5.268  0.00128.51           C  
ATOM   2306  O   GLN A 179     -22.153  28.802  -5.431  0.00124.40           O  
ATOM   2307  CB  GLN A 179     -20.369  30.683  -3.167  0.00  0.00           C  
ATOM   2308  CG  GLN A 179     -19.749  30.599  -1.762  0.00  0.00           C  
ATOM   2309  CD  GLN A 179     -20.361  29.539  -0.857  0.00  0.00           C  
ATOM   2310  NE2 GLN A 179     -21.660  29.644  -0.594  0.00  0.00           N  
ATOM   2311  OE1 GLN A 179     -19.683  28.626  -0.398  0.00  0.00           O  
ATOM   2312  H   GLN A 179     -18.206  29.932  -4.251  0.00  0.00           H  
ATOM   2313  HA  GLN A 179     -20.611  28.587  -3.478  0.00  0.00           H  
ATOM   2314  HB2 GLN A 179     -19.862  31.518  -3.651  0.00  0.00           H  
ATOM   2315  HB3 GLN A 179     -21.415  30.941  -3.001  0.00  0.00           H  
ATOM   2316  HG2 GLN A 179     -18.688  30.364  -1.846  0.00  0.00           H  
ATOM   2317  HG3 GLN A 179     -19.870  31.554  -1.252  0.00  0.00           H  
ATOM   2318 HE21 GLN A 179     -22.196  30.403  -0.990  0.00  0.00           H  
ATOM   2319 HE22 GLN A 179     -22.111  28.965   0.002  0.00  0.00           H  
ATOM   2320  N   ASN A 180     -20.945  30.563  -6.131  0.00126.77           N  
ATOM   2321  CA  ASN A 180     -21.887  30.946  -7.178  0.00115.92           C  
ATOM   2322  C   ASN A 180     -21.485  30.439  -8.562  0.00111.57           C  
ATOM   2323  O   ASN A 180     -21.800  31.075  -9.569  0.00103.18           O  
ATOM   2324  CB  ASN A 180     -22.058  32.462  -7.205  0.00  0.00           C  
ATOM   2325  CG  ASN A 180     -23.165  33.042  -6.326  0.00  0.00           C  
ATOM   2326  ND2 ASN A 180     -22.954  34.251  -5.810  0.00  0.00           N  
ATOM   2327  OD1 ASN A 180     -24.184  32.412  -6.072  0.00  0.00           O  
ATOM   2328  H   ASN A 180     -20.072  31.068  -6.073  0.00  0.00           H  
ATOM   2329  HA  ASN A 180     -22.854  30.507  -6.932  0.00  0.00           H  
ATOM   2330  HB2 ASN A 180     -21.136  32.938  -6.872  0.00  0.00           H  
ATOM   2331  HB3 ASN A 180     -22.286  32.785  -8.221  0.00  0.00           H  
ATOM   2332 HD21 ASN A 180     -22.092  34.740  -6.006  0.00  0.00           H  
ATOM   2333 HD22 ASN A 180     -23.655  34.679  -5.222  0.00  0.00           H  
ATOM   2334  N   GLU A 181     -20.814  29.290  -8.637  0.00104.62           N  
ATOM   2335  CA  GLU A 181     -20.409  28.742  -9.925  0.00106.80           C  
ATOM   2336  C   GLU A 181     -20.576  27.232  -9.935  0.00100.72           C  
ATOM   2337  O   GLU A 181     -20.609  26.576  -8.891  0.00102.83           O  
ATOM   2338  CB  GLU A 181     -18.959  29.095 -10.270  0.00111.20           C  
ATOM   2339  CG  GLU A 181     -18.785  30.495 -10.819  0.00118.18           C  
ATOM   2340  CD  GLU A 181     -17.436  30.694 -11.468  0.00125.80           C  
ATOM   2341  OE1 GLU A 181     -17.062  29.868 -12.327  0.00127.00           O  
ATOM   2342  OE2 GLU A 181     -16.745  31.672 -11.111  0.00132.18           O1-
ATOM   2343  H   GLU A 181     -20.579  28.786  -7.794  0.00  0.00           H  
ATOM   2344  HA  GLU A 181     -21.056  29.163 -10.695  0.00  0.00           H  
ATOM   2345  HB2 GLU A 181     -18.337  28.974  -9.383  0.00  0.00           H  
ATOM   2346  HB3 GLU A 181     -18.573  28.374 -10.990  0.00  0.00           H  
ATOM   2347  HG2 GLU A 181     -19.571  30.699 -11.546  0.00  0.00           H  
ATOM   2348  HG3 GLU A 181     -18.910  31.218 -10.013  0.00  0.00           H  
ATOM   2349  N   CYX A 182     -20.674  26.690 -11.146  0.00 85.77           N  
ATOM   2350  CA  CYX A 182     -20.766  25.253 -11.322  0.00 85.01           C  
ATOM   2351  C   CYX A 182     -19.548  24.571 -10.710  0.00 85.25           C  
ATOM   2352  O   CYX A 182     -18.495  25.182 -10.501  0.00 87.66           O  
ATOM   2353  CB  CYX A 182     -20.887  24.902 -12.806  0.00 85.07           C  
ATOM   2354  SG  CYX A 182     -21.118  23.144 -13.111  0.00 88.55           S  
ATOM   2355  H   CYX A 182     -20.685  27.282 -11.965  0.00  0.00           H  
ATOM   2356  HA  CYX A 182     -21.658  24.897 -10.807  0.00  0.00           H  
ATOM   2357  HB2 CYX A 182     -21.717  25.457 -13.242  0.00  0.00           H  
ATOM   2358  HB3 CYX A 182     -19.997  25.247 -13.333  0.00  0.00           H  
ATOM   2359  N   ILE A 183     -19.705  23.282 -10.410  0.00 86.69           N  
ATOM   2360  CA  ILE A 183     -18.647  22.573  -9.703  0.00 88.06           C  
ATOM   2361  C   ILE A 183     -17.471  22.276 -10.624  0.00 90.76           C  
ATOM   2362  O   ILE A 183     -16.330  22.182 -10.159  0.00 89.70           O  
ATOM   2363  CB  ILE A 183     -19.194  21.291  -9.053  0.00 82.65           C  
ATOM   2364  CG1 ILE A 183     -18.165  20.726  -8.077  0.00 81.90           C  
ATOM   2365  CG2 ILE A 183     -19.558  20.258 -10.105  0.00 80.02           C  
ATOM   2366  CD1 ILE A 183     -17.544  21.786  -7.184  0.00 77.13           C  
ATOM   2367  H   ILE A 183     -20.554  22.802 -10.673  0.00  0.00           H  
ATOM   2368  HA  ILE A 183     -18.288  23.223  -8.905  0.00  0.00           H  
ATOM   2369  HB  ILE A 183     -20.095  21.546  -8.494  0.00  0.00           H  
ATOM   2370 HG12 ILE A 183     -18.635  19.961  -7.458  0.00  0.00           H  
ATOM   2371 HG13 ILE A 183     -17.379  20.217  -8.634  0.00  0.00           H  
ATOM   2372 HG21 ILE A 183     -19.942  19.362  -9.617  0.00  0.00           H  
ATOM   2373 HG22 ILE A 183     -20.322  20.666 -10.767  0.00  0.00           H  
ATOM   2374 HG23 ILE A 183     -18.672  20.003 -10.687  0.00  0.00           H  
ATOM   2375 HD11 ILE A 183     -16.822  21.320  -6.514  0.00  0.00           H  
ATOM   2376 HD12 ILE A 183     -17.040  22.531  -7.800  0.00  0.00           H  
ATOM   2377 HD13 ILE A 183     -18.324  22.270  -6.596  0.00  0.00           H  
ATOM   2378  N   ILE A 184     -17.707  22.143 -11.931  0.00 86.05           N  
ATOM   2379  CA  ILE A 184     -16.599  21.889 -12.842  0.00 81.50           C  
ATOM   2380  C   ILE A 184     -15.702  23.110 -12.965  0.00 77.44           C  
ATOM   2381  O   ILE A 184     -14.570  22.998 -13.446  0.00 77.18           O  
ATOM   2382  CB  ILE A 184     -17.110  21.441 -14.224  0.00 80.64           C  
ATOM   2383  CG1 ILE A 184     -16.059  20.573 -14.916  0.00 78.25           C  
ATOM   2384  CG2 ILE A 184     -17.453  22.646 -15.085  0.00 83.92           C  
ATOM   2385  CD1 ILE A 184     -16.513  20.010 -16.245  0.00 80.33           C  
ATOM   2386  H   ILE A 184     -18.650  22.219 -12.284  0.00  0.00           H  
ATOM   2387  HA  ILE A 184     -16.003  21.077 -12.426  0.00  0.00           H  
ATOM   2388  HB  ILE A 184     -18.013  20.847 -14.084  0.00  0.00           H  
ATOM   2389 HG12 ILE A 184     -15.149  21.155 -15.062  0.00  0.00           H  
ATOM   2390 HG13 ILE A 184     -15.774  19.755 -14.255  0.00  0.00           H  
ATOM   2391 HG21 ILE A 184     -17.812  22.308 -16.057  0.00  0.00           H  
ATOM   2392 HG22 ILE A 184     -18.230  23.234 -14.596  0.00  0.00           H  
ATOM   2393 HG23 ILE A 184     -16.564  23.261 -15.221  0.00  0.00           H  
ATOM   2394 HD11 ILE A 184     -15.715  19.405 -16.676  0.00  0.00           H  
ATOM   2395 HD12 ILE A 184     -17.397  19.390 -16.095  0.00  0.00           H  
ATOM   2396 HD13 ILE A 184     -16.755  20.828 -16.923  0.00  0.00           H  
ATOM   2397  N   ALA A 185     -16.182  24.277 -12.538  0.00 80.23           N  
ATOM   2398  CA  ALA A 185     -15.359  25.474 -12.470  0.00 83.51           C  
ATOM   2399  C   ALA A 185     -14.499  25.523 -11.218  0.00 83.75           C  
ATOM   2400  O   ALA A 185     -13.657  26.418 -11.098  0.00 89.61           O  
ATOM   2401  CB  ALA A 185     -16.240  26.725 -12.540  0.00 73.89           C  
ATOM   2402  H   ALA A 185     -17.147  24.351 -12.248  0.00  0.00           H  
ATOM   2403  HA  ALA A 185     -14.696  25.478 -13.336  0.00  0.00           H  
ATOM   2404  HB1 ALA A 185     -15.613  27.615 -12.488  0.00  0.00           H  
ATOM   2405  HB2 ALA A 185     -16.796  26.727 -13.478  0.00  0.00           H  
ATOM   2406  HB3 ALA A 185     -16.939  26.725 -11.704  0.00  0.00           H  
ATOM   2407  N   ASN A 186     -14.691  24.596 -10.290  0.00 87.95           N  
ATOM   2408  CA  ASN A 186     -13.893  24.568  -9.072  0.00 90.37           C  
ATOM   2409  C   ASN A 186     -12.491  24.066  -9.397  0.00 93.04           C  
ATOM   2410  O   ASN A 186     -12.353  22.966  -9.946  0.00 90.82           O  
ATOM   2411  CB  ASN A 186     -14.558  23.674  -8.029  0.00 86.22           C  
ATOM   2412  CG  ASN A 186     -13.980  23.858  -6.642  0.00 89.29           C  
ATOM   2413  ND2 ASN A 186     -14.855  24.038  -5.661  0.00 87.60           N  
ATOM   2414  OD1 ASN A 186     -12.764  23.841  -6.451  0.00 95.97           O  
ATOM   2415  H   ASN A 186     -15.402  23.891 -10.420  0.00  0.00           H  
ATOM   2416  HA  ASN A 186     -13.821  25.580  -8.674  0.00  0.00           H  
ATOM   2417  HB2 ASN A 186     -15.628  23.879  -8.005  0.00  0.00           H  
ATOM   2418  HB3 ASN A 186     -14.456  22.631  -8.328  0.00  0.00           H  
ATOM   2419 HD21 ASN A 186     -15.845  24.046  -5.862  0.00  0.00           H  
ATOM   2420 HD22 ASN A 186     -14.531  24.167  -4.713  0.00  0.00           H  
ATOM   2421  N   PRO A 187     -11.436  24.820  -9.079  0.00 95.07           N  
ATOM   2422  CA  PRO A 187     -10.077  24.343  -9.389  0.00 94.27           C  
ATOM   2423  C   PRO A 187      -9.739  23.012  -8.739  0.00 93.98           C  
ATOM   2424  O   PRO A 187      -8.820  22.329  -9.207  0.00 94.56           O  
ATOM   2425  CB  PRO A 187      -9.178  25.473  -8.865  0.00 87.30           C  
ATOM   2426  CG  PRO A 187     -10.020  26.197  -7.859  0.00 81.91           C  
ATOM   2427  CD  PRO A 187     -11.422  26.115  -8.380  0.00 89.48           C  
ATOM   2428  HA  PRO A 187      -9.960  24.259 -10.469  0.00  0.00           H  
ATOM   2429  HB2 PRO A 187      -8.310  25.042  -8.366  0.00  0.00           H  
ATOM   2430  HB3 PRO A 187      -8.933  26.149  -9.684  0.00  0.00           H  
ATOM   2431  HG2 PRO A 187      -9.960  25.683  -6.900  0.00  0.00           H  
ATOM   2432  HG3 PRO A 187      -9.711  27.241  -7.814  0.00  0.00           H  
ATOM   2433  HD2 PRO A 187     -12.116  26.078  -7.540  0.00  0.00           H  
ATOM   2434  HD3 PRO A 187     -11.584  26.915  -9.102  0.00  0.00           H  
ATOM   2435  N   ALA A 188     -10.461  22.615  -7.691  0.00 89.90           N  
ATOM   2436  CA  ALA A 188     -10.208  21.358  -7.001  0.00 87.20           C  
ATOM   2437  C   ALA A 188     -10.994  20.187  -7.575  0.00 83.84           C  
ATOM   2438  O   ALA A 188     -10.794  19.053  -7.133  0.00 75.80           O  
ATOM   2439  CB  ALA A 188     -10.532  21.500  -5.511  0.00 80.85           C  
ATOM   2440  H   ALA A 188     -11.215  23.194  -7.349  0.00  0.00           H  
ATOM   2441  HA  ALA A 188      -9.146  21.130  -7.095  0.00  0.00           H  
ATOM   2442  HB1 ALA A 188     -10.339  20.554  -5.005  0.00  0.00           H  
ATOM   2443  HB2 ALA A 188      -9.906  22.279  -5.075  0.00  0.00           H  
ATOM   2444  HB3 ALA A 188     -11.582  21.768  -5.391  0.00  0.00           H  
ATOM   2445  N   PHE A 189     -11.881  20.426  -8.542  0.00 80.92           N  
ATOM   2446  CA  PHE A 189     -12.640  19.325  -9.121  0.00 78.27           C  
ATOM   2447  C   PHE A 189     -11.728  18.363  -9.870  0.00 80.35           C  
ATOM   2448  O   PHE A 189     -11.892  17.140  -9.773  0.00 75.11           O  
ATOM   2449  CB  PHE A 189     -13.731  19.864 -10.047  0.00 80.58           C  
ATOM   2450  CG  PHE A 189     -14.416  18.801 -10.853  0.00 85.91           C  
ATOM   2451  CD1 PHE A 189     -15.350  17.963 -10.269  0.00 86.83           C  
ATOM   2452  CD2 PHE A 189     -14.126  18.637 -12.197  0.00 84.50           C  
ATOM   2453  CE1 PHE A 189     -15.981  16.978 -11.012  0.00 82.22           C  
ATOM   2454  CE2 PHE A 189     -14.754  17.654 -12.943  0.00 79.97           C  
ATOM   2455  CZ  PHE A 189     -15.681  16.825 -12.349  0.00 75.49           C  
ATOM   2456  H   PHE A 189     -12.026  21.369  -8.872  0.00  0.00           H  
ATOM   2457  HA  PHE A 189     -13.120  18.778  -8.310  0.00  0.00           H  
ATOM   2458  HB2 PHE A 189     -14.472  20.404  -9.457  0.00  0.00           H  
ATOM   2459  HB3 PHE A 189     -13.301  20.606 -10.719  0.00  0.00           H  
ATOM   2460  HD1 PHE A 189     -15.594  18.073  -9.223  0.00  0.00           H  
ATOM   2461  HD2 PHE A 189     -13.402  19.280 -12.676  0.00  0.00           H  
ATOM   2462  HE1 PHE A 189     -16.708  16.330 -10.544  0.00  0.00           H  
ATOM   2463  HE2 PHE A 189     -14.517  17.537 -13.990  0.00  0.00           H  
ATOM   2464  HZ  PHE A 189     -16.172  16.057 -12.928  0.00  0.00           H  
ATOM   2465  N   VAL A 190     -10.760  18.894 -10.621  0.00 82.64           N  
ATOM   2466  CA  VAL A 190      -9.863  18.034 -11.390  0.00 79.80           C  
ATOM   2467  C   VAL A 190      -9.075  17.122 -10.461  0.00 73.96           C  
ATOM   2468  O   VAL A 190      -8.946  15.920 -10.715  0.00 69.81           O  
ATOM   2469  CB  VAL A 190      -8.936  18.883 -12.283  0.00 76.29           C  
ATOM   2470  CG1 VAL A 190      -7.678  18.114 -12.649  0.00 73.98           C  
ATOM   2471  CG2 VAL A 190      -9.671  19.305 -13.544  0.00 70.22           C  
ATOM   2472  H   VAL A 190     -10.644  19.897 -10.660  0.00  0.00           H  
ATOM   2473  HA  VAL A 190     -10.473  17.406 -12.039  0.00  0.00           H  
ATOM   2474  HB  VAL A 190      -8.648  19.779 -11.733  0.00  0.00           H  
ATOM   2475 HG11 VAL A 190      -7.042  18.736 -13.279  0.00  0.00           H  
ATOM   2476 HG12 VAL A 190      -7.138  17.846 -11.741  0.00  0.00           H  
ATOM   2477 HG13 VAL A 190      -7.950  17.208 -13.190  0.00  0.00           H  
ATOM   2478 HG21 VAL A 190      -9.008  19.904 -14.168  0.00  0.00           H  
ATOM   2479 HG22 VAL A 190      -9.986  18.419 -14.095  0.00  0.00           H  
ATOM   2480 HG23 VAL A 190     -10.547  19.895 -13.274  0.00  0.00           H  
ATOM   2481  N   VAL A 191      -8.553  17.671  -9.361  0.00 74.89           N  
ATOM   2482  CA  VAL A 191      -7.792  16.859  -8.417  0.00 69.99           C  
ATOM   2483  C   VAL A 191      -8.686  15.807  -7.775  0.00 71.73           C  
ATOM   2484  O   VAL A 191      -8.287  14.648  -7.607  0.00 74.22           O  
ATOM   2485  CB  VAL A 191      -7.127  17.755  -7.358  0.00 69.86           C  
ATOM   2486  CG1 VAL A 191      -6.121  16.954  -6.543  0.00 61.69           C  
ATOM   2487  CG2 VAL A 191      -6.466  18.960  -8.016  0.00 71.25           C  
ATOM   2488  H   VAL A 191      -8.684  18.656  -9.177  0.00  0.00           H  
ATOM   2489  HA  VAL A 191      -7.005  16.345  -8.969  0.00  0.00           H  
ATOM   2490  HB  VAL A 191      -7.902  18.117  -6.683  0.00  0.00           H  
ATOM   2491 HG11 VAL A 191      -5.659  17.601  -5.798  0.00  0.00           H  
ATOM   2492 HG12 VAL A 191      -6.631  16.131  -6.042  0.00  0.00           H  
ATOM   2493 HG13 VAL A 191      -5.352  16.555  -7.205  0.00  0.00           H  
ATOM   2494 HG21 VAL A 191      -6.001  19.582  -7.252  0.00  0.00           H  
ATOM   2495 HG22 VAL A 191      -5.706  18.619  -8.719  0.00  0.00           H  
ATOM   2496 HG23 VAL A 191      -7.218  19.542  -8.549  0.00  0.00           H  
ATOM   2497  N   TYR A 192      -9.910  16.190  -7.415  0.00 73.30           N  
ATOM   2498  CA  TYR A 192     -10.821  15.267  -6.746  0.00 69.49           C  
ATOM   2499  C   TYR A 192     -11.173  14.093  -7.651  0.00 69.05           C  
ATOM   2500  O   TYR A 192     -10.876  12.936  -7.336  0.00 70.50           O  
ATOM   2501  CB  TYR A 192     -12.080  16.016  -6.306  0.00 70.53           C  
ATOM   2502  CG  TYR A 192     -13.063  15.178  -5.519  0.00 71.79           C  
ATOM   2503  CD1 TYR A 192     -12.854  14.912  -4.170  0.00 72.52           C  
ATOM   2504  CD2 TYR A 192     -14.209  14.669  -6.118  0.00 75.40           C  
ATOM   2505  CE1 TYR A 192     -13.751  14.154  -3.442  0.00 72.60           C  
ATOM   2506  CE2 TYR A 192     -15.116  13.911  -5.396  0.00 78.40           C  
ATOM   2507  CZ  TYR A 192     -14.882  13.656  -4.060  0.00 72.16           C  
ATOM   2508  OH  TYR A 192     -15.780  12.899  -3.343  0.00 63.34           O  
ATOM   2509  H   TYR A 192     -10.220  17.132  -7.604  0.00  0.00           H  
ATOM   2510  HA  TYR A 192     -10.324  14.878  -5.857  0.00  0.00           H  
ATOM   2511  HB2 TYR A 192     -11.794  16.887  -5.716  0.00  0.00           H  
ATOM   2512  HB3 TYR A 192     -12.579  16.430  -7.182  0.00  0.00           H  
ATOM   2513  HD1 TYR A 192     -11.978  15.300  -3.672  0.00  0.00           H  
ATOM   2514  HD2 TYR A 192     -14.404  14.862  -7.163  0.00  0.00           H  
ATOM   2515  HE1 TYR A 192     -13.566  13.954  -2.397  0.00  0.00           H  
ATOM   2516  HE2 TYR A 192     -16.001  13.523  -5.879  0.00  0.00           H  
ATOM   2517  HH  TYR A 192     -16.504  12.633  -3.915  0.00  0.00           H  
ATOM   2518  N   SER A 193     -11.798  14.379  -8.798  0.00 72.61           N  
ATOM   2519  CA  SER A 193     -12.291  13.309  -9.662  0.00 77.34           C  
ATOM   2520  C   SER A 193     -11.158  12.468 -10.239  0.00 75.22           C  
ATOM   2521  O   SER A 193     -11.367  11.300 -10.583  0.00 76.80           O  
ATOM   2522  CB  SER A 193     -13.142  13.893 -10.790  0.00 79.11           C  
ATOM   2523  OG  SER A 193     -12.372  14.700 -11.661  0.00 69.99           O  
ATOM   2524  H   SER A 193     -11.933  15.341  -9.073  0.00  0.00           H  
ATOM   2525  HA  SER A 193     -12.926  12.656  -9.063  0.00  0.00           H  
ATOM   2526  HB2 SER A 193     -13.599  13.082 -11.357  0.00  0.00           H  
ATOM   2527  HB3 SER A 193     -13.950  14.488 -10.364  0.00  0.00           H  
ATOM   2528  HG  SER A 193     -12.935  15.050 -12.355  0.00  0.00           H  
ATOM   2529  N   SER A 194      -9.957  13.033 -10.353  0.00 71.25           N  
ATOM   2530  CA  SER A 194      -8.827  12.247 -10.835  0.00 72.26           C  
ATOM   2531  C   SER A 194      -8.364  11.256  -9.777  0.00 76.18           C  
ATOM   2532  O   SER A 194      -8.237  10.054 -10.045  0.00 72.02           O  
ATOM   2533  CB  SER A 194      -7.675  13.164 -11.242  0.00 72.31           C  
ATOM   2534  OG  SER A 194      -8.089  14.110 -12.209  0.00 80.43           O  
ATOM   2535  H   SER A 194      -9.830  14.004 -10.106  0.00  0.00           H  
ATOM   2536  HA  SER A 194      -9.148  11.687 -11.714  0.00  0.00           H  
ATOM   2537  HB2 SER A 194      -7.298  13.686 -10.362  0.00  0.00           H  
ATOM   2538  HB3 SER A 194      -6.860  12.564 -11.647  0.00  0.00           H  
ATOM   2539  HG  SER A 194      -7.347  14.672 -12.446  0.00  0.00           H  
ATOM   2540  N   ILE A 195      -8.113  11.743  -8.562  0.00 77.08           N  
ATOM   2541  CA  ILE A 195      -7.535  10.893  -7.525  0.00 70.51           C  
ATOM   2542  C   ILE A 195      -8.587   9.937  -6.973  0.00 66.52           C  
ATOM   2543  O   ILE A 195      -8.411   8.713  -6.994  0.00 74.63           O  
ATOM   2544  CB  ILE A 195      -6.908  11.752  -6.415  0.00 68.49           C  
ATOM   2545  CG1 ILE A 195      -5.710  12.532  -6.964  0.00 66.22           C  
ATOM   2546  CG2 ILE A 195      -6.498  10.886  -5.234  0.00 63.89           C  
ATOM   2547  CD1 ILE A 195      -5.038  13.433  -5.952  0.00 56.97           C  
ATOM   2548  H   ILE A 195      -8.323  12.708  -8.352  0.00  0.00           H  
ATOM   2549  HA  ILE A 195      -6.743  10.298  -7.979  0.00  0.00           H  
ATOM   2550  HB  ILE A 195      -7.655  12.468  -6.072  0.00  0.00           H  
ATOM   2551 HG12 ILE A 195      -4.978  11.833  -7.367  0.00  0.00           H  
ATOM   2552 HG13 ILE A 195      -6.028  13.126  -7.821  0.00  0.00           H  
ATOM   2553 HG21 ILE A 195      -6.056  11.513  -4.459  0.00  0.00           H  
ATOM   2554 HG22 ILE A 195      -7.375  10.378  -4.833  0.00  0.00           H  
ATOM   2555 HG23 ILE A 195      -5.768  10.146  -5.562  0.00  0.00           H  
ATOM   2556 HD11 ILE A 195      -4.200  13.948  -6.423  0.00  0.00           H  
ATOM   2557 HD12 ILE A 195      -5.755  14.167  -5.585  0.00  0.00           H  
ATOM   2558 HD13 ILE A 195      -4.673  12.834  -5.117  0.00  0.00           H  
ATOM   2559  N   VAL A 196      -9.702  10.480  -6.487  0.00 62.66           N  
ATOM   2560  CA  VAL A 196     -10.680   9.656  -5.781  0.00 67.97           C  
ATOM   2561  C   VAL A 196     -11.403   8.719  -6.744  0.00 67.07           C  
ATOM   2562  O   VAL A 196     -11.541   7.520  -6.481  0.00 61.49           O  
ATOM   2563  CB  VAL A 196     -11.670  10.546  -5.012  0.00 64.23           C  
ATOM   2564  CG1 VAL A 196     -12.690   9.694  -4.288  0.00 52.97           C  
ATOM   2565  CG2 VAL A 196     -10.927  11.433  -4.033  0.00 71.96           C  
ATOM   2566  H   VAL A 196      -9.876  11.468  -6.606  0.00  0.00           H  
ATOM   2567  HA  VAL A 196     -10.144   9.044  -5.055  0.00  0.00           H  
ATOM   2568  HB  VAL A 196     -12.193  11.181  -5.727  0.00  0.00           H  
ATOM   2569 HG11 VAL A 196     -13.384  10.338  -3.748  0.00  0.00           H  
ATOM   2570 HG12 VAL A 196     -13.241   9.092  -5.011  0.00  0.00           H  
ATOM   2571 HG13 VAL A 196     -12.181   9.037  -3.583  0.00  0.00           H  
ATOM   2572 HG21 VAL A 196     -11.640  12.058  -3.495  0.00  0.00           H  
ATOM   2573 HG22 VAL A 196     -10.380  10.813  -3.323  0.00  0.00           H  
ATOM   2574 HG23 VAL A 196     -10.226  12.067  -4.576  0.00  0.00           H  
ATOM   2575  N   SER A 197     -11.872   9.247  -7.875  0.00 68.31           N  
ATOM   2576  CA  SER A 197     -12.696   8.455  -8.780  0.00 64.29           C  
ATOM   2577  C   SER A 197     -11.887   7.580  -9.728  0.00 64.86           C  
ATOM   2578  O   SER A 197     -12.426   6.594 -10.240  0.00 71.84           O  
ATOM   2579  CB  SER A 197     -13.617   9.366  -9.597  0.00 64.34           C  
ATOM   2580  OG  SER A 197     -14.852   9.566  -8.939  0.00 65.40           O  
ATOM   2581  H   SER A 197     -11.657  10.205  -8.112  0.00  0.00           H  
ATOM   2582  HA  SER A 197     -13.324   7.801  -8.175  0.00  0.00           H  
ATOM   2583  HB2 SER A 197     -13.129  10.328  -9.754  0.00  0.00           H  
ATOM   2584  HB3 SER A 197     -13.795   8.919 -10.575  0.00  0.00           H  
ATOM   2585  HG  SER A 197     -15.409  10.139  -9.471  0.00  0.00           H  
ATOM   2586  N   PHE A 198     -10.615   7.898  -9.976  0.00 56.65           N  
ATOM   2587  CA  PHE A 198      -9.846   7.170 -10.980  0.00 61.84           C  
ATOM   2588  C   PHE A 198      -8.551   6.578 -10.433  0.00 66.94           C  
ATOM   2589  O   PHE A 198      -8.385   5.356 -10.478  0.00 63.30           O  
ATOM   2590  CB  PHE A 198      -9.544   8.083 -12.171  0.00 62.27           C  
ATOM   2591  CG  PHE A 198      -8.850   7.386 -13.310  0.00 71.87           C  
ATOM   2592  CD1 PHE A 198      -9.561   6.569 -14.174  0.00 73.26           C  
ATOM   2593  CD2 PHE A 198      -7.492   7.554 -13.522  0.00 66.14           C  
ATOM   2594  CE1 PHE A 198      -8.929   5.933 -15.228  0.00 70.07           C  
ATOM   2595  CE2 PHE A 198      -6.854   6.919 -14.575  0.00 70.55           C  
ATOM   2596  CZ  PHE A 198      -7.574   6.108 -15.429  0.00 69.64           C  
ATOM   2597  H   PHE A 198     -10.174   8.650  -9.466  0.00  0.00           H  
ATOM   2598  HA  PHE A 198     -10.463   6.346 -11.340  0.00  0.00           H  
ATOM   2599  HB2 PHE A 198     -10.472   8.527 -12.531  0.00  0.00           H  
ATOM   2600  HB3 PHE A 198      -8.936   8.924 -11.837  0.00  0.00           H  
ATOM   2601  HD1 PHE A 198     -10.621   6.422 -14.029  0.00  0.00           H  
ATOM   2602  HD2 PHE A 198      -6.917   8.186 -12.862  0.00  0.00           H  
ATOM   2603  HE1 PHE A 198      -9.495   5.299 -15.894  0.00  0.00           H  
ATOM   2604  HE2 PHE A 198      -5.794   7.059 -14.727  0.00  0.00           H  
ATOM   2605  HZ  PHE A 198      -7.082   5.611 -16.252  0.00  0.00           H  
ATOM   2606  N   TYR A 199      -7.628   7.399  -9.928  0.00 67.17           N  
ATOM   2607  CA  TYR A 199      -6.292   6.897  -9.615  0.00 67.05           C  
ATOM   2608  C   TYR A 199      -6.315   5.904  -8.459  0.00 67.17           C  
ATOM   2609  O   TYR A 199      -5.544   4.938  -8.453  0.00 60.26           O  
ATOM   2610  CB  TYR A 199      -5.349   8.058  -9.306  0.00 71.88           C  
ATOM   2611  CG  TYR A 199      -4.983   8.867 -10.528  0.00 81.30           C  
ATOM   2612  CD1 TYR A 199      -4.792   8.251 -11.756  0.00 86.13           C  
ATOM   2613  CD2 TYR A 199      -4.847  10.246 -10.460  0.00 83.10           C  
ATOM   2614  CE1 TYR A 199      -4.468   8.982 -12.880  0.00 85.63           C  
ATOM   2615  CE2 TYR A 199      -4.524  10.985 -11.581  0.00 80.51           C  
ATOM   2616  CZ  TYR A 199      -4.337  10.347 -12.787  0.00 76.43           C  
ATOM   2617  OH  TYR A 199      -4.015  11.080 -13.906  0.00 69.70           O  
ATOM   2618  H   TYR A 199      -7.852   8.370  -9.761  0.00  0.00           H  
ATOM   2619  HA  TYR A 199      -5.912   6.380 -10.496  0.00  0.00           H  
ATOM   2620  HB2 TYR A 199      -5.809   8.711  -8.564  0.00  0.00           H  
ATOM   2621  HB3 TYR A 199      -4.441   7.673  -8.841  0.00  0.00           H  
ATOM   2622  HD1 TYR A 199      -4.896   7.180 -11.845  0.00  0.00           H  
ATOM   2623  HD2 TYR A 199      -4.994  10.757  -9.520  0.00  0.00           H  
ATOM   2624  HE1 TYR A 199      -4.319   8.481 -13.825  0.00  0.00           H  
ATOM   2625  HE2 TYR A 199      -4.419  12.058 -11.509  0.00  0.00           H  
ATOM   2626  HH  TYR A 199      -3.962  12.010 -13.675  0.00  0.00           H  
ATOM   2627  N   VAL A 200      -7.185   6.113  -7.477  0.00 65.74           N  
ATOM   2628  CA  VAL A 200      -7.248   5.198  -6.338  0.00 71.58           C  
ATOM   2629  C   VAL A 200      -7.889   3.876  -6.759  0.00 70.25           C  
ATOM   2630  O   VAL A 200      -7.370   2.814  -6.390  0.00 66.48           O  
ATOM   2631  CB  VAL A 200      -7.978   5.833  -5.142  0.00 71.46           C  
ATOM   2632  CG1 VAL A 200      -8.221   4.798  -4.049  0.00 70.31           C  
ATOM   2633  CG2 VAL A 200      -7.168   7.000  -4.596  0.00 67.72           C  
ATOM   2634  H   VAL A 200      -7.808   6.907  -7.514  0.00  0.00           H  
ATOM   2635  HA  VAL A 200      -6.225   4.986  -6.027  0.00  0.00           H  
ATOM   2636  HB  VAL A 200      -8.942   6.210  -5.484  0.00  0.00           H  
ATOM   2637 HG11 VAL A 200      -8.738   5.267  -3.212  0.00  0.00           H  
ATOM   2638 HG12 VAL A 200      -8.833   3.987  -4.445  0.00  0.00           H  
ATOM   2639 HG13 VAL A 200      -7.266   4.399  -3.707  0.00  0.00           H  
ATOM   2640 HG21 VAL A 200      -7.693   7.443  -3.750  0.00  0.00           H  
ATOM   2641 HG22 VAL A 200      -6.191   6.644  -4.271  0.00  0.00           H  
ATOM   2642 HG23 VAL A 200      -7.039   7.750  -5.376  0.00  0.00           H  
ATOM   2643  N   PRO A 201      -9.002   3.863  -7.506  0.00 68.63           N  
ATOM   2644  CA  PRO A 201      -9.452   2.577  -8.068  0.00 67.01           C  
ATOM   2645  C   PRO A 201      -8.426   1.943  -8.992  0.00 63.12           C  
ATOM   2646  O   PRO A 201      -8.272   0.715  -8.998  0.00 64.72           O  
ATOM   2647  CB  PRO A 201     -10.739   2.957  -8.812  0.00 66.92           C  
ATOM   2648  CG  PRO A 201     -11.248   4.133  -8.082  0.00 66.63           C  
ATOM   2649  CD  PRO A 201     -10.020   4.913  -7.706  0.00 66.70           C  
ATOM   2650  HA  PRO A 201      -9.689   1.887  -7.258  0.00  0.00           H  
ATOM   2651  HB2 PRO A 201     -10.493   3.245  -9.834  0.00  0.00           H  
ATOM   2652  HB3 PRO A 201     -11.458   2.142  -8.729  0.00  0.00           H  
ATOM   2653  HG2 PRO A 201     -11.867   4.733  -8.750  0.00  0.00           H  
ATOM   2654  HG3 PRO A 201     -11.758   3.803  -7.177  0.00  0.00           H  
ATOM   2655  HD2 PRO A 201      -9.725   5.545  -8.543  0.00  0.00           H  
ATOM   2656  HD3 PRO A 201     -10.196   5.428  -6.762  0.00  0.00           H  
ATOM   2657  N   PHE A 202      -7.712   2.758  -9.769  0.00 56.10           N  
ATOM   2658  CA  PHE A 202      -6.686   2.241 -10.669  0.00 63.87           C  
ATOM   2659  C   PHE A 202      -5.627   1.449  -9.905  0.00 70.36           C  
ATOM   2660  O   PHE A 202      -5.334   0.296 -10.243  0.00 72.54           O  
ATOM   2661  CB  PHE A 202      -6.054   3.406 -11.433  0.00 62.85           C  
ATOM   2662  CG  PHE A 202      -5.167   2.994 -12.573  0.00 70.17           C  
ATOM   2663  CD1 PHE A 202      -5.058   1.670 -12.958  0.00 73.47           C  
ATOM   2664  CD2 PHE A 202      -4.435   3.945 -13.258  0.00 76.10           C  
ATOM   2665  CE1 PHE A 202      -4.240   1.304 -13.997  0.00 78.88           C  
ATOM   2666  CE2 PHE A 202      -3.616   3.585 -14.301  0.00 75.62           C  
ATOM   2667  CZ  PHE A 202      -3.518   2.263 -14.673  0.00 79.28           C  
ATOM   2668  H   PHE A 202      -7.876   3.754  -9.742  0.00  0.00           H  
ATOM   2669  HA  PHE A 202      -7.162   1.575 -11.388  0.00  0.00           H  
ATOM   2670  HB2 PHE A 202      -6.840   4.062 -11.806  0.00  0.00           H  
ATOM   2671  HB3 PHE A 202      -5.486   4.027 -10.740  0.00  0.00           H  
ATOM   2672  HD1 PHE A 202      -5.621   0.909 -12.439  0.00  0.00           H  
ATOM   2673  HD2 PHE A 202      -4.503   4.985 -12.976  0.00  0.00           H  
ATOM   2674  HE1 PHE A 202      -4.163   0.266 -14.284  0.00  0.00           H  
ATOM   2675  HE2 PHE A 202      -3.050   4.339 -14.828  0.00  0.00           H  
ATOM   2676  HZ  PHE A 202      -2.876   1.977 -15.493  0.00  0.00           H  
ATOM   2677  N   ILE A 203      -5.038   2.056  -8.872  0.00 69.89           N  
ATOM   2678  CA  ILE A 203      -3.954   1.399  -8.143  0.00 70.07           C  
ATOM   2679  C   ILE A 203      -4.455   0.126  -7.471  0.00 68.51           C  
ATOM   2680  O   ILE A 203      -3.824  -0.934  -7.567  0.00 61.96           O  
ATOM   2681  CB  ILE A 203      -3.330   2.364  -7.121  0.00 67.00           C  
ATOM   2682  CG1 ILE A 203      -2.774   3.600  -7.824  0.00 68.52           C  
ATOM   2683  CG2 ILE A 203      -2.230   1.674  -6.344  0.00 62.39           C  
ATOM   2684  CD1 ILE A 203      -2.360   4.694  -6.872  0.00 75.16           C  
ATOM   2685  H   ILE A 203      -5.340   2.977  -8.588  0.00  0.00           H  
ATOM   2686  HA  ILE A 203      -3.183   1.121  -8.861  0.00  0.00           H  
ATOM   2687  HB  ILE A 203      -4.105   2.680  -6.422  0.00  0.00           H  
ATOM   2688 HG12 ILE A 203      -1.921   3.313  -8.439  0.00  0.00           H  
ATOM   2689 HG13 ILE A 203      -3.520   3.987  -8.518  0.00  0.00           H  
ATOM   2690 HG21 ILE A 203      -1.800   2.371  -5.625  0.00  0.00           H  
ATOM   2691 HG22 ILE A 203      -2.642   0.815  -5.814  0.00  0.00           H  
ATOM   2692 HG23 ILE A 203      -1.455   1.337  -7.032  0.00  0.00           H  
ATOM   2693 HD11 ILE A 203      -1.974   5.542  -7.438  0.00  0.00           H  
ATOM   2694 HD12 ILE A 203      -3.222   5.011  -6.285  0.00  0.00           H  
ATOM   2695 HD13 ILE A 203      -1.584   4.321  -6.204  0.00  0.00           H  
ATOM   2696  N   VAL A 204      -5.598   0.214  -6.784  0.00 68.09           N  
ATOM   2697  CA  VAL A 204      -6.119  -0.934  -6.040  0.00 64.98           C  
ATOM   2698  C   VAL A 204      -6.394  -2.102  -6.978  0.00 65.55           C  
ATOM   2699  O   VAL A 204      -5.981  -3.240  -6.721  0.00 66.60           O  
ATOM   2700  CB  VAL A 204      -7.379  -0.537  -5.255  0.00 56.49           C  
ATOM   2701  CG1 VAL A 204      -8.103  -1.778  -4.772  0.00 59.98           C  
ATOM   2702  CG2 VAL A 204      -7.008   0.352  -4.079  0.00 55.27           C  
ATOM   2703  H   VAL A 204      -6.115   1.081  -6.773  0.00  0.00           H  
ATOM   2704  HA  VAL A 204      -5.359  -1.247  -5.324  0.00  0.00           H  
ATOM   2705  HB  VAL A 204      -8.043   0.019  -5.917  0.00  0.00           H  
ATOM   2706 HG11 VAL A 204      -8.994  -1.486  -4.217  0.00  0.00           H  
ATOM   2707 HG12 VAL A 204      -8.392  -2.387  -5.628  0.00  0.00           H  
ATOM   2708 HG13 VAL A 204      -7.444  -2.354  -4.123  0.00  0.00           H  
ATOM   2709 HG21 VAL A 204      -7.910   0.626  -3.531  0.00  0.00           H  
ATOM   2710 HG22 VAL A 204      -6.330  -0.186  -3.416  0.00  0.00           H  
ATOM   2711 HG23 VAL A 204      -6.518   1.254  -4.445  0.00  0.00           H  
ATOM   2712  N   THR A 205      -7.103  -1.841  -8.077  0.00 66.29           N  
ATOM   2713  CA  THR A 205      -7.356  -2.893  -9.053  0.00 66.07           C  
ATOM   2714  C   THR A 205      -6.054  -3.430  -9.629  0.00 73.22           C  
ATOM   2715  O   THR A 205      -5.917  -4.637  -9.859  0.00 73.97           O  
ATOM   2716  CB  THR A 205      -8.257  -2.364 -10.165  0.00 64.13           C  
ATOM   2717  CG2 THR A 205      -8.551  -3.456 -11.174  0.00 59.18           C  
ATOM   2718  OG1 THR A 205      -9.488  -1.902  -9.597  0.00 70.05           O  
ATOM   2719  H   THR A 205      -7.466  -0.912  -8.235  0.00  0.00           H  
ATOM   2720  HA  THR A 205      -7.873  -3.711  -8.551  0.00  0.00           H  
ATOM   2721  HB  THR A 205      -7.759  -1.535 -10.667  0.00  0.00           H  
ATOM   2722  HG1 THR A 205     -10.057  -1.568 -10.294  0.00  0.00           H  
ATOM   2723 HG21 THR A 205      -9.195  -3.061 -11.960  0.00  0.00           H  
ATOM   2724 HG22 THR A 205      -7.617  -3.807 -11.612  0.00  0.00           H  
ATOM   2725 HG23 THR A 205      -9.053  -4.286 -10.676  0.00  0.00           H  
ATOM   2726  N   LEU A 206      -5.082  -2.547  -9.862  0.00 71.22           N  
ATOM   2727  CA  LEU A 206      -3.801  -2.993 -10.395  0.00 69.37           C  
ATOM   2728  C   LEU A 206      -3.066  -3.871  -9.393  0.00 67.69           C  
ATOM   2729  O   LEU A 206      -2.384  -4.826  -9.780  0.00 63.83           O  
ATOM   2730  CB  LEU A 206      -2.944  -1.790 -10.783  0.00 68.74           C  
ATOM   2731  CG  LEU A 206      -1.545  -2.149 -11.282  0.00 66.60           C  
ATOM   2732  CD1 LEU A 206      -1.643  -3.004 -12.533  0.00 68.61           C  
ATOM   2733  CD2 LEU A 206      -0.727  -0.897 -11.539  0.00 65.91           C  
ATOM   2734  H   LEU A 206      -5.233  -1.567  -9.669  0.00  0.00           H  
ATOM   2735  HA  LEU A 206      -3.990  -3.582 -11.292  0.00  0.00           H  
ATOM   2736  HB2 LEU A 206      -3.462  -1.209 -11.546  0.00  0.00           H  
ATOM   2737  HB3 LEU A 206      -2.861  -1.115  -9.931  0.00  0.00           H  
ATOM   2738  HG  LEU A 206      -1.045  -2.731 -10.508  0.00  0.00           H  
ATOM   2739 HD11 LEU A 206      -0.641  -3.255 -12.882  0.00  0.00           H  
ATOM   2740 HD12 LEU A 206      -2.188  -3.920 -12.306  0.00  0.00           H  
ATOM   2741 HD13 LEU A 206      -2.170  -2.452 -13.311  0.00  0.00           H  
ATOM   2742 HD21 LEU A 206       0.265  -1.177 -11.893  0.00  0.00           H  
ATOM   2743 HD22 LEU A 206      -1.223  -0.287 -12.294  0.00  0.00           H  
ATOM   2744 HD23 LEU A 206      -0.634  -0.327 -10.615  0.00  0.00           H  
ATOM   2745  N   LEU A 207      -3.188  -3.561  -8.103  0.00 71.05           N  
ATOM   2746  CA  LEU A 207      -2.546  -4.390  -7.090  0.00 68.27           C  
ATOM   2747  C   LEU A 207      -3.214  -5.754  -6.991  0.00 68.21           C  
ATOM   2748  O   LEU A 207      -2.547  -6.761  -6.737  0.00 66.32           O  
ATOM   2749  CB  LEU A 207      -2.568  -3.676  -5.742  0.00 63.44           C  
ATOM   2750  CG  LEU A 207      -1.692  -2.426  -5.659  0.00 58.28           C  
ATOM   2751  CD1 LEU A 207      -1.980  -1.645  -4.384  0.00 58.28           C  
ATOM   2752  CD2 LEU A 207      -0.222  -2.812  -5.737  0.00 60.06           C  
ATOM   2753  H   LEU A 207      -3.725  -2.752  -7.827  0.00  0.00           H  
ATOM   2754  HA  LEU A 207      -1.506  -4.539  -7.380  0.00  0.00           H  
ATOM   2755  HB2 LEU A 207      -3.595  -3.414  -5.490  0.00  0.00           H  
ATOM   2756  HB3 LEU A 207      -2.274  -4.375  -4.959  0.00  0.00           H  
ATOM   2757  HG  LEU A 207      -1.924  -1.788  -6.512  0.00  0.00           H  
ATOM   2758 HD11 LEU A 207      -1.344  -0.760  -4.348  0.00  0.00           H  
ATOM   2759 HD12 LEU A 207      -3.027  -1.341  -4.372  0.00  0.00           H  
ATOM   2760 HD13 LEU A 207      -1.775  -2.274  -3.518  0.00  0.00           H  
ATOM   2761 HD21 LEU A 207       0.394  -1.914  -5.677  0.00  0.00           H  
ATOM   2762 HD22 LEU A 207       0.024  -3.477  -4.909  0.00  0.00           H  
ATOM   2763 HD23 LEU A 207      -0.029  -3.322  -6.681  0.00  0.00           H  
ATOM   2764  N   VAL A 208      -4.532  -5.806  -7.196  0.00 65.76           N  
ATOM   2765  CA  VAL A 208      -5.245  -7.078  -7.137  0.00 70.01           C  
ATOM   2766  C   VAL A 208      -4.826  -7.978  -8.293  0.00 72.90           C  
ATOM   2767  O   VAL A 208      -4.534  -9.164  -8.103  0.00 72.29           O  
ATOM   2768  CB  VAL A 208      -6.764  -6.840  -7.132  0.00 62.31           C  
ATOM   2769  CG1 VAL A 208      -7.507  -8.146  -7.319  0.00 57.35           C  
ATOM   2770  CG2 VAL A 208      -7.189  -6.173  -5.836  0.00 55.34           C  
ATOM   2771  H   VAL A 208      -5.046  -4.960  -7.394  0.00  0.00           H  
ATOM   2772  HA  VAL A 208      -4.976  -7.575  -6.205  0.00  0.00           H  
ATOM   2773  HB  VAL A 208      -7.014  -6.178  -7.961  0.00  0.00           H  
ATOM   2774 HG11 VAL A 208      -8.581  -7.958  -7.313  0.00  0.00           H  
ATOM   2775 HG12 VAL A 208      -7.222  -8.593  -8.271  0.00  0.00           H  
ATOM   2776 HG13 VAL A 208      -7.253  -8.828  -6.508  0.00  0.00           H  
ATOM   2777 HG21 VAL A 208      -8.267  -6.011  -5.847  0.00  0.00           H  
ATOM   2778 HG22 VAL A 208      -6.927  -6.814  -4.994  0.00  0.00           H  
ATOM   2779 HG23 VAL A 208      -6.679  -5.215  -5.735  0.00  0.00           H  
ATOM   2780  N   TYR A 209      -4.790  -7.428  -9.508  0.00 67.17           N  
ATOM   2781  CA  TYR A 209      -4.427  -8.239 -10.665  0.00 62.85           C  
ATOM   2782  C   TYR A 209      -2.978  -8.694 -10.598  0.00 67.38           C  
ATOM   2783  O   TYR A 209      -2.655  -9.794 -11.061  0.00 76.08           O  
ATOM   2784  CB  TYR A 209      -4.691  -7.467 -11.956  0.00 60.49           C  
ATOM   2785  CG  TYR A 209      -6.128  -7.547 -12.411  0.00 66.56           C  
ATOM   2786  CD1 TYR A 209      -6.669  -8.749 -12.841  0.00 66.30           C  
ATOM   2787  CD2 TYR A 209      -6.942  -6.425 -12.409  0.00 67.85           C  
ATOM   2788  CE1 TYR A 209      -7.984  -8.836 -13.256  0.00 71.51           C  
ATOM   2789  CE2 TYR A 209      -8.257  -6.501 -12.828  0.00 67.87           C  
ATOM   2790  CZ  TYR A 209      -8.774  -7.709 -13.246  0.00 73.98           C  
ATOM   2791  OH  TYR A 209     -10.083  -7.792 -13.658  0.00 78.65           O  
ATOM   2792  H   TYR A 209      -5.014  -6.450  -9.627  0.00  0.00           H  
ATOM   2793  HA  TYR A 209      -5.060  -9.127 -10.667  0.00  0.00           H  
ATOM   2794  HB2 TYR A 209      -4.413  -6.422 -11.816  0.00  0.00           H  
ATOM   2795  HB3 TYR A 209      -4.040  -7.846 -12.744  0.00  0.00           H  
ATOM   2796  HD1 TYR A 209      -6.060  -9.641 -12.856  0.00  0.00           H  
ATOM   2797  HD2 TYR A 209      -6.551  -5.475 -12.077  0.00  0.00           H  
ATOM   2798  HE1 TYR A 209      -8.385  -9.783 -13.585  0.00  0.00           H  
ATOM   2799  HE2 TYR A 209      -8.876  -5.616 -12.827  0.00  0.00           H  
ATOM   2800  HH  TYR A 209     -10.495  -6.927 -13.592  0.00  0.00           H  
ATOM   2801  N   ILE A 210      -2.093  -7.875 -10.026  0.00 65.59           N  
ATOM   2802  CA  ILE A 210      -0.720  -8.318  -9.804  0.00 66.53           C  
ATOM   2803  C   ILE A 210      -0.694  -9.474  -8.814  0.00 68.90           C  
ATOM   2804  O   ILE A 210       0.037 -10.454  -9.000  0.00 66.82           O  
ATOM   2805  CB  ILE A 210       0.156  -7.144  -9.332  0.00 68.77           C  
ATOM   2806  CG1 ILE A 210       0.346  -6.129 -10.455  0.00 66.91           C  
ATOM   2807  CG2 ILE A 210       1.506  -7.645  -8.847  0.00 69.56           C  
ATOM   2808  CD1 ILE A 210       1.258  -4.988 -10.084  0.00 66.26           C  
ATOM   2809  H   ILE A 210      -2.373  -6.946  -9.745  0.00  0.00           H  
ATOM   2810  HA  ILE A 210      -0.322  -8.677 -10.753  0.00  0.00           H  
ATOM   2811  HB  ILE A 210      -0.348  -6.650  -8.501  0.00  0.00           H  
ATOM   2812 HG12 ILE A 210       0.739  -6.635 -11.337  0.00  0.00           H  
ATOM   2813 HG13 ILE A 210      -0.625  -5.734 -10.753  0.00  0.00           H  
ATOM   2814 HG21 ILE A 210       2.111  -6.800  -8.518  0.00  0.00           H  
ATOM   2815 HG22 ILE A 210       1.361  -8.334  -8.015  0.00  0.00           H  
ATOM   2816 HG23 ILE A 210       2.016  -8.161  -9.660  0.00  0.00           H  
ATOM   2817 HD11 ILE A 210       1.348  -4.305 -10.929  0.00  0.00           H  
ATOM   2818 HD12 ILE A 210       0.844  -4.455  -9.228  0.00  0.00           H  
ATOM   2819 HD13 ILE A 210       2.243  -5.378  -9.826  0.00  0.00           H  
ATOM   2820  N   LYS A 211      -1.492  -9.378  -7.744  0.00 68.09           N  
ATOM   2821  CA  LYS A 211      -1.609 -10.485  -6.798  0.00 72.77           C  
ATOM   2822  C   LYS A 211      -2.244 -11.706  -7.444  0.00 75.75           C  
ATOM   2823  O   LYS A 211      -1.966 -12.840  -7.035  0.00 75.16           O  
ATOM   2824  CB  LYS A 211      -2.420 -10.056  -5.579  0.00  0.00           C  
ATOM   2825  CG  LYS A 211      -1.579  -9.360  -4.505  0.00  0.00           C  
ATOM   2826  CD  LYS A 211      -0.690 -10.302  -3.684  0.00  0.00           C  
ATOM   2827  CE  LYS A 211       0.161  -9.623  -2.602  0.00  0.00           C  
ATOM   2828  NZ  LYS A 211       0.995 -10.572  -1.844  0.00  0.00           N1+
ATOM   2829  H   LYS A 211      -2.022  -8.533  -7.583  0.00  0.00           H  
ATOM   2830  HA  LYS A 211      -0.608 -10.757  -6.464  0.00  0.00           H  
ATOM   2831  HB2 LYS A 211      -3.200  -9.359  -5.887  0.00  0.00           H  
ATOM   2832  HB3 LYS A 211      -2.878 -10.932  -5.119  0.00  0.00           H  
ATOM   2833  HG2 LYS A 211      -0.918  -8.631  -4.975  0.00  0.00           H  
ATOM   2834  HG3 LYS A 211      -2.237  -8.851  -3.800  0.00  0.00           H  
ATOM   2835  HD2 LYS A 211      -1.313 -11.036  -3.172  0.00  0.00           H  
ATOM   2836  HD3 LYS A 211       0.006 -10.816  -4.347  0.00  0.00           H  
ATOM   2837  HE2 LYS A 211       0.827  -8.896  -3.067  0.00  0.00           H  
ATOM   2838  HE3 LYS A 211      -0.491  -9.116  -1.892  0.00  0.00           H  
ATOM   2839  HZ1 LYS A 211       1.530 -10.071  -1.150  0.00  0.00           H  
ATOM   2840  HZ2 LYS A 211       0.403 -11.251  -1.387  0.00  0.00           H  
ATOM   2841  HZ3 LYS A 211       1.624 -11.047  -2.476  0.00  0.00           H  
ATOM   2842  N   ILE A 212      -3.098 -11.496  -8.449  0.00 76.82           N  
ATOM   2843  CA  ILE A 212      -3.706 -12.614  -9.165  0.00 75.49           C  
ATOM   2844  C   ILE A 212      -2.674 -13.309 -10.045  0.00 78.85           C  
ATOM   2845  O   ILE A 212      -2.571 -14.542 -10.054  0.00 81.23           O  
ATOM   2846  CB  ILE A 212      -4.917 -12.131  -9.985  0.00 72.94           C  
ATOM   2847  CG1 ILE A 212      -6.120 -11.883  -9.069  0.00 72.24           C  
ATOM   2848  CG2 ILE A 212      -5.264 -13.131 -11.080  0.00 71.22           C  
ATOM   2849  CD1 ILE A 212      -7.373 -11.434  -9.802  0.00 65.08           C  
ATOM   2850  H   ILE A 212      -3.332 -10.553  -8.724  0.00  0.00           H  
ATOM   2851  HA  ILE A 212      -4.062 -13.334  -8.428  0.00  0.00           H  
ATOM   2852  HB  ILE A 212      -4.651 -11.186 -10.460  0.00  0.00           H  
ATOM   2853 HG12 ILE A 212      -6.337 -12.790  -8.504  0.00  0.00           H  
ATOM   2854 HG13 ILE A 212      -5.855 -11.139  -8.318  0.00  0.00           H  
ATOM   2855 HG21 ILE A 212      -6.122 -12.768 -11.646  0.00  0.00           H  
ATOM   2856 HG22 ILE A 212      -4.412 -13.248 -11.749  0.00  0.00           H  
ATOM   2857 HG23 ILE A 212      -5.507 -14.094 -10.630  0.00  0.00           H  
ATOM   2858 HD11 ILE A 212      -8.179 -11.280  -9.084  0.00  0.00           H  
ATOM   2859 HD12 ILE A 212      -7.172 -10.501 -10.328  0.00  0.00           H  
ATOM   2860 HD13 ILE A 212      -7.668 -12.199 -10.520  0.00  0.00           H  
ATOM   2861  N   TYR A 213      -1.893 -12.528 -10.797  0.00 80.40           N  
ATOM   2862  CA  TYR A 213      -0.867 -13.113 -11.657  0.00 74.91           C  
ATOM   2863  C   TYR A 213       0.140 -13.918 -10.844  0.00 76.60           C  
ATOM   2864  O   TYR A 213       0.603 -14.976 -11.288  0.00 75.58           O  
ATOM   2865  CB  TYR A 213      -0.159 -12.015 -12.453  0.00 69.47           C  
ATOM   2866  CG  TYR A 213       0.944 -12.521 -13.360  0.00 82.87           C  
ATOM   2867  CD1 TYR A 213       0.652 -13.075 -14.600  0.00 88.00           C  
ATOM   2868  CD2 TYR A 213       2.278 -12.430 -12.985  0.00 83.04           C  
ATOM   2869  CE1 TYR A 213       1.657 -13.534 -15.438  0.00 88.45           C  
ATOM   2870  CE2 TYR A 213       3.291 -12.887 -13.814  0.00 84.14           C  
ATOM   2871  CZ  TYR A 213       2.977 -13.436 -15.039  0.00 88.74           C  
ATOM   2872  OH  TYR A 213       3.984 -13.891 -15.867  0.00 93.97           O  
ATOM   2873  H   TYR A 213      -2.010 -11.525 -10.774  0.00  0.00           H  
ATOM   2874  HA  TYR A 213      -1.354 -13.787 -12.362  0.00  0.00           H  
ATOM   2875  HB2 TYR A 213      -0.892 -11.469 -13.046  0.00  0.00           H  
ATOM   2876  HB3 TYR A 213       0.250 -11.276 -11.764  0.00  0.00           H  
ATOM   2877  HD1 TYR A 213      -0.374 -13.155 -14.928  0.00  0.00           H  
ATOM   2878  HD2 TYR A 213       2.543 -11.997 -12.032  0.00  0.00           H  
ATOM   2879  HE1 TYR A 213       1.406 -13.965 -16.396  0.00  0.00           H  
ATOM   2880  HE2 TYR A 213       4.321 -12.812 -13.499  0.00  0.00           H  
ATOM   2881  HH  TYR A 213       4.834 -13.750 -15.444  0.00  0.00           H  
ATOM   2882  N   ILE A 214       0.492 -13.435  -9.651  0.00 79.22           N  
ATOM   2883  CA  ILE A 214       1.483 -14.127  -8.829  0.00 79.71           C  
ATOM   2884  C   ILE A 214       0.970 -15.499  -8.405  0.00 82.99           C  
ATOM   2885  O   ILE A 214       1.725 -16.480  -8.374  0.00 77.18           O  
ATOM   2886  CB  ILE A 214       1.867 -13.261  -7.614  0.00 74.49           C  
ATOM   2887  CG1 ILE A 214       2.600 -12.004  -8.071  0.00 73.37           C  
ATOM   2888  CG2 ILE A 214       2.737 -14.042  -6.644  0.00 79.54           C  
ATOM   2889  CD1 ILE A 214       3.121 -11.158  -6.928  0.00 79.87           C  
ATOM   2890  H   ILE A 214       0.073 -12.583  -9.307  0.00  0.00           H  
ATOM   2891  HA  ILE A 214       2.378 -14.274  -9.434  0.00  0.00           H  
ATOM   2892  HB  ILE A 214       0.954 -12.962  -7.098  0.00  0.00           H  
ATOM   2893 HG12 ILE A 214       3.429 -12.285  -8.720  0.00  0.00           H  
ATOM   2894 HG13 ILE A 214       1.935 -11.403  -8.692  0.00  0.00           H  
ATOM   2895 HG21 ILE A 214       2.994 -13.409  -5.795  0.00  0.00           H  
ATOM   2896 HG22 ILE A 214       2.193 -14.918  -6.291  0.00  0.00           H  
ATOM   2897 HG23 ILE A 214       3.649 -14.361  -7.149  0.00  0.00           H  
ATOM   2898 HD11 ILE A 214       3.631 -10.281  -7.327  0.00  0.00           H  
ATOM   2899 HD12 ILE A 214       2.288 -10.839  -6.302  0.00  0.00           H  
ATOM   2900 HD13 ILE A 214       3.820 -11.744  -6.331  0.00  0.00           H  
ATOM   2901  N   VAL A 215      -0.321 -15.593  -8.079  0.00 80.48           N  
ATOM   2902  CA  VAL A 215      -0.892 -16.871  -7.665  0.00 80.01           C  
ATOM   2903  C   VAL A 215      -0.924 -17.845  -8.833  0.00 86.31           C  
ATOM   2904  O   VAL A 215      -0.565 -19.020  -8.692  0.00 89.76           O  
ATOM   2905  CB  VAL A 215      -2.293 -16.661  -7.067  0.00 69.82           C  
ATOM   2906  CG1 VAL A 215      -3.006 -17.992  -6.916  0.00 70.46           C  
ATOM   2907  CG2 VAL A 215      -2.190 -15.947  -5.728  0.00 70.96           C  
ATOM   2908  H   VAL A 215      -0.912 -14.775  -8.118  0.00  0.00           H  
ATOM   2909  HA  VAL A 215      -0.252 -17.293  -6.890  0.00  0.00           H  
ATOM   2910  HB  VAL A 215      -2.869 -16.036  -7.749  0.00  0.00           H  
ATOM   2911 HG11 VAL A 215      -3.996 -17.828  -6.492  0.00  0.00           H  
ATOM   2912 HG12 VAL A 215      -3.104 -18.465  -7.893  0.00  0.00           H  
ATOM   2913 HG13 VAL A 215      -2.431 -18.640  -6.255  0.00  0.00           H  
ATOM   2914 HG21 VAL A 215      -3.188 -15.804  -5.314  0.00  0.00           H  
ATOM   2915 HG22 VAL A 215      -1.595 -16.548  -5.040  0.00  0.00           H  
ATOM   2916 HG23 VAL A 215      -1.713 -14.977  -5.869  0.00  0.00           H  
ATOM   2917  N   LEU A 216      -1.354 -17.374 -10.007  0.00 88.27           N  
ATOM   2918  CA  LEU A 216      -1.428 -18.246 -11.173  0.00 81.42           C  
ATOM   2919  C   LEU A 216      -0.051 -18.742 -11.593  0.00 84.21           C  
ATOM   2920  O   LEU A 216       0.074 -19.866 -12.093  0.00 81.69           O  
ATOM   2921  CB  LEU A 216      -2.113 -17.513 -12.328  0.00 83.40           C  
ATOM   2922  CG  LEU A 216      -3.561 -17.090 -12.071  0.00 89.34           C  
ATOM   2923  CD1 LEU A 216      -4.098 -16.219 -13.197  0.00 88.79           C  
ATOM   2924  CD2 LEU A 216      -4.433 -18.316 -11.886  0.00 97.88           C  
ATOM   2925  H   LEU A 216      -1.631 -16.406 -10.092  0.00  0.00           H  
ATOM   2926  HA  LEU A 216      -2.036 -19.112 -10.912  0.00  0.00           H  
ATOM   2927  HB2 LEU A 216      -1.524 -16.636 -12.598  0.00  0.00           H  
ATOM   2928  HB3 LEU A 216      -2.073 -18.134 -13.223  0.00  0.00           H  
ATOM   2929  HG  LEU A 216      -3.588 -16.510 -11.149  0.00  0.00           H  
ATOM   2930 HD11 LEU A 216      -5.129 -15.938 -12.980  0.00  0.00           H  
ATOM   2931 HD12 LEU A 216      -3.488 -15.320 -13.284  0.00  0.00           H  
ATOM   2932 HD13 LEU A 216      -4.063 -16.774 -14.135  0.00  0.00           H  
ATOM   2933 HD21 LEU A 216      -5.462 -18.006 -11.704  0.00  0.00           H  
ATOM   2934 HD22 LEU A 216      -4.393 -18.930 -12.786  0.00  0.00           H  
ATOM   2935 HD23 LEU A 216      -4.072 -18.894 -11.036  0.00  0.00           H  
ATOM   2936  N   ARG A 217       0.993 -17.931 -11.398  0.00 81.94           N  
ATOM   2937  CA  ARG A 217       2.340 -18.374 -11.745  0.00 83.41           C  
ATOM   2938  C   ARG A 217       2.872 -19.392 -10.747  0.00 85.61           C  
ATOM   2939  O   ARG A 217       3.639 -20.284 -11.126  0.00 80.30           O  
ATOM   2940  CB  ARG A 217       3.287 -17.181 -11.840  0.00  0.00           C  
ATOM   2941  CG  ARG A 217       4.756 -17.405 -12.265  0.00  0.00           C  
ATOM   2942  CD  ARG A 217       5.051 -17.867 -13.692  0.00  0.00           C  
ATOM   2943  NE  ARG A 217       6.489 -17.966 -13.959  0.00  0.00           N  
ATOM   2944  CZ  ARG A 217       7.027 -18.509 -15.067  0.00  0.00           C  
ATOM   2945  NH1 ARG A 217       6.231 -19.015 -16.034  0.00  0.00           N  
ATOM   2946  NH2 ARG A 217       8.370 -18.543 -15.178  0.00  0.00           N1+
ATOM   2947  H   ARG A 217       0.851 -17.009 -11.010  0.00  0.00           H  
ATOM   2948  HA  ARG A 217       2.297 -18.851 -12.724  0.00  0.00           H  
ATOM   2949  HB2 ARG A 217       2.903 -16.469 -12.570  0.00  0.00           H  
ATOM   2950  HB3 ARG A 217       3.362 -16.698 -10.866  0.00  0.00           H  
ATOM   2951  HG2 ARG A 217       5.312 -16.474 -12.159  0.00  0.00           H  
ATOM   2952  HG3 ARG A 217       5.205 -18.170 -11.632  0.00  0.00           H  
ATOM   2953  HD2 ARG A 217       4.610 -18.851 -13.855  0.00  0.00           H  
ATOM   2954  HD3 ARG A 217       4.624 -17.157 -14.400  0.00  0.00           H  
ATOM   2955  HE  ARG A 217       7.089 -17.590 -13.239  0.00  0.00           H  
ATOM   2956 HH11 ARG A 217       5.227 -18.986 -15.928  0.00  0.00           H  
ATOM   2957 HH12 ARG A 217       6.639 -19.421 -16.863  0.00  0.00           H  
ATOM   2958 HH21 ARG A 217       8.947 -18.166 -14.440  0.00  0.00           H  
ATOM   2959 HH22 ARG A 217       8.799 -18.945 -15.999  0.00  0.00           H  
ATOM   2960  N   ARG A 218       2.482 -19.280  -9.475  0.00 77.47           N  
ATOM   2961  CA  ARG A 218       2.833 -20.317  -8.511  0.00 79.95           C  
ATOM   2962  C   ARG A 218       2.145 -21.634  -8.844  0.00 82.04           C  
ATOM   2963  O   ARG A 218       2.720 -22.708  -8.631  0.00 84.60           O  
ATOM   2964  CB  ARG A 218       2.470 -19.868  -7.099  0.00  0.00           C  
ATOM   2965  CG  ARG A 218       2.875 -20.743  -5.892  0.00  0.00           C  
ATOM   2966  CD  ARG A 218       2.565 -20.246  -4.479  0.00  0.00           C  
ATOM   2967  NE  ARG A 218       1.126 -20.221  -4.202  0.00  0.00           N  
ATOM   2968  CZ  ARG A 218       0.562 -19.619  -3.139  0.00  0.00           C  
ATOM   2969  NH1 ARG A 218       1.330 -18.977  -2.231  0.00  0.00           N  
ATOM   2970  NH2 ARG A 218      -0.778 -19.682  -3.001  0.00  0.00           N1+
ATOM   2971  H   ARG A 218       1.944 -18.477  -9.181  0.00  0.00           H  
ATOM   2972  HA  ARG A 218       3.911 -20.473  -8.554  0.00  0.00           H  
ATOM   2973  HB2 ARG A 218       2.930 -18.901  -6.894  0.00  0.00           H  
ATOM   2974  HB3 ARG A 218       1.387 -19.779  -7.012  0.00  0.00           H  
ATOM   2975  HG2 ARG A 218       2.374 -21.709  -5.958  0.00  0.00           H  
ATOM   2976  HG3 ARG A 218       3.955 -20.894  -5.898  0.00  0.00           H  
ATOM   2977  HD2 ARG A 218       3.038 -20.904  -3.750  0.00  0.00           H  
ATOM   2978  HD3 ARG A 218       2.950 -19.234  -4.358  0.00  0.00           H  
ATOM   2979  HE  ARG A 218       0.547 -20.699  -4.877  0.00  0.00           H  
ATOM   2980 HH11 ARG A 218       2.332 -18.948  -2.349  0.00  0.00           H  
ATOM   2981 HH12 ARG A 218       0.901 -18.527  -1.435  0.00  0.00           H  
ATOM   2982 HH21 ARG A 218      -1.333 -20.173  -3.688  0.00  0.00           H  
ATOM   2983 HH22 ARG A 218      -1.226 -19.239  -2.213  0.00  0.00           H  
ATOM   2984  N   ARG A 219       0.926 -21.564  -9.386  0.00 85.99           N  
ATOM   2985  CA  ARG A 219       0.198 -22.767  -9.780  0.00 84.46           C  
ATOM   2986  C   ARG A 219       0.901 -23.486 -10.926  0.00 86.08           C  
ATOM   2987  O   ARG A 219       1.079 -24.710 -10.886  0.00 90.06           O  
ATOM   2988  CB  ARG A 219      -1.235 -22.396 -10.168  0.00 85.75           C  
ATOM   2989  CG  ARG A 219      -2.186 -23.572 -10.317  0.00 97.90           C  
ATOM   2990  CD  ARG A 219      -3.604 -23.086 -10.595  0.00103.51           C  
ATOM   2991  NE  ARG A 219      -4.056 -22.122  -9.594  0.00103.98           N  
ATOM   2992  CZ  ARG A 219      -4.678 -22.448  -8.465  0.00102.81           C  
ATOM   2993  NH1 ARG A 219      -4.928 -23.722  -8.189  0.00112.25           N  
ATOM   2994  NH2 ARG A 219      -5.051 -21.505  -7.610  0.00 90.07           N1+
ATOM   2995  H   ARG A 219       0.489 -20.665  -9.531  0.00  0.00           H  
ATOM   2996  HA  ARG A 219       0.159 -23.441  -8.924  0.00  0.00           H  
ATOM   2997  HB2 ARG A 219      -1.638 -21.697  -9.435  0.00  0.00           H  
ATOM   2998  HB3 ARG A 219      -1.221 -21.824 -11.096  0.00  0.00           H  
ATOM   2999  HG2 ARG A 219      -1.852 -24.207 -11.138  0.00  0.00           H  
ATOM   3000  HG3 ARG A 219      -2.178 -24.164  -9.401  0.00  0.00           H  
ATOM   3001  HD2 ARG A 219      -3.643 -22.628 -11.583  0.00  0.00           H  
ATOM   3002  HD3 ARG A 219      -4.283 -23.938 -10.610  0.00  0.00           H  
ATOM   3003  HE  ARG A 219      -3.868 -21.152  -9.805  0.00  0.00           H  
ATOM   3004 HH11 ARG A 219      -4.646 -24.444  -8.837  0.00  0.00           H  
ATOM   3005 HH12 ARG A 219      -5.400 -23.970  -7.331  0.00  0.00           H  
ATOM   3006 HH21 ARG A 219      -4.863 -20.534  -7.815  0.00  0.00           H  
ATOM   3007 HH22 ARG A 219      -5.523 -21.758  -6.754  0.00  0.00           H  
ATOM   3008  N   ARG A 220       1.312 -22.742 -11.958  0.00 85.93           N  
ATOM   3009  CA  ARG A 220       1.996 -23.358 -13.094  0.00 92.53           C  
ATOM   3010  C   ARG A 220       3.305 -24.012 -12.670  0.00 98.18           C  
ATOM   3011  O   ARG A 220       3.666 -25.079 -13.179  0.00 99.06           O  
ATOM   3012  CB  ARG A 220       2.243 -22.318 -14.188  0.00 94.83           C  
ATOM   3013  CG  ARG A 220       0.969 -21.815 -14.855  0.00100.75           C  
ATOM   3014  CD  ARG A 220       1.203 -20.523 -15.628  0.00102.73           C  
ATOM   3015  NE  ARG A 220      -0.057 -19.939 -16.083  0.00105.76           N  
ATOM   3016  CZ  ARG A 220      -0.206 -18.670 -16.449  0.00111.13           C  
ATOM   3017  NH1 ARG A 220       0.828 -17.841 -16.412  0.00115.91           N  
ATOM   3018  NH2 ARG A 220      -1.392 -18.225 -16.847  0.00109.07           N1+
ATOM   3019  H   ARG A 220       1.151 -21.745 -11.958  0.00  0.00           H  
ATOM   3020  HA  ARG A 220       1.346 -24.132 -13.502  0.00  0.00           H  
ATOM   3021  HB2 ARG A 220       2.789 -21.473 -13.767  0.00  0.00           H  
ATOM   3022  HB3 ARG A 220       2.905 -22.739 -14.944  0.00  0.00           H  
ATOM   3023  HG2 ARG A 220       0.589 -22.579 -15.533  0.00  0.00           H  
ATOM   3024  HG3 ARG A 220       0.203 -21.650 -14.097  0.00  0.00           H  
ATOM   3025  HD2 ARG A 220       1.725 -19.809 -14.991  0.00  0.00           H  
ATOM   3026  HD3 ARG A 220       1.841 -20.725 -16.489  0.00  0.00           H  
ATOM   3027  HE  ARG A 220      -0.847 -20.568 -16.109  0.00  0.00           H  
ATOM   3028 HH11 ARG A 220       1.731 -18.173 -16.105  0.00  0.00           H  
ATOM   3029 HH12 ARG A 220       0.713 -16.877 -16.691  0.00  0.00           H  
ATOM   3030 HH21 ARG A 220      -2.184 -18.851 -16.872  0.00  0.00           H  
ATOM   3031 HH22 ARG A 220      -1.502 -17.260 -17.125  0.00  0.00           H  
ATOM   3032  N   LYS A 221       4.032 -23.388 -11.739  0.00 87.90           N  
ATOM   3033  CA  LYS A 221       5.243 -24.013 -11.217  0.00 91.01           C  
ATOM   3034  C   LYS A 221       4.922 -25.254 -10.392  0.00 92.81           C  
ATOM   3035  O   LYS A 221       5.729 -26.191 -10.344  0.00 97.14           O  
ATOM   3036  CB  LYS A 221       6.038 -23.013 -10.382  0.00  0.00           C  
ATOM   3037  CG  LYS A 221       7.057 -22.215 -11.200  0.00  0.00           C  
ATOM   3038  CD  LYS A 221       7.872 -21.201 -10.386  0.00  0.00           C  
ATOM   3039  CE  LYS A 221       8.898 -20.391 -11.189  0.00  0.00           C  
ATOM   3040  NZ  LYS A 221       9.652 -19.434 -10.360  0.00  0.00           N1+
ATOM   3041  H   LYS A 221       3.744 -22.483 -11.396  0.00  0.00           H  
ATOM   3042  HA  LYS A 221       5.860 -24.317 -12.062  0.00  0.00           H  
ATOM   3043  HB2 LYS A 221       5.355 -22.299  -9.922  0.00  0.00           H  
ATOM   3044  HB3 LYS A 221       6.587 -23.544  -9.604  0.00  0.00           H  
ATOM   3045  HG2 LYS A 221       7.771 -22.898 -11.660  0.00  0.00           H  
ATOM   3046  HG3 LYS A 221       6.539 -21.653 -11.978  0.00  0.00           H  
ATOM   3047  HD2 LYS A 221       7.198 -20.478  -9.926  0.00  0.00           H  
ATOM   3048  HD3 LYS A 221       8.429 -21.723  -9.609  0.00  0.00           H  
ATOM   3049  HE2 LYS A 221       9.618 -21.068 -11.648  0.00  0.00           H  
ATOM   3050  HE3 LYS A 221       8.386 -19.824 -11.966  0.00  0.00           H  
ATOM   3051  HZ1 LYS A 221      10.310 -18.931 -10.939  0.00  0.00           H  
ATOM   3052  HZ2 LYS A 221       9.012 -18.780  -9.934  0.00  0.00           H  
ATOM   3053  HZ3 LYS A 221      10.152 -19.933  -9.639  0.00  0.00           H  
ATOM   3054  N   ARG A 222       3.756 -25.283  -9.742  0.00 89.90           N  
ATOM   3055  CA  ARG A 222       3.363 -26.452  -8.959  0.00 91.86           C  
ATOM   3056  C   ARG A 222       2.751 -27.631  -9.738  0.00 96.10           C  
ATOM   3057  O   ARG A 222       2.781 -28.752  -9.226  0.00100.34           O  
ATOM   3058  CB  ARG A 222       2.371 -26.046  -7.873  0.00  0.00           C  
ATOM   3059  CG  ARG A 222       1.881 -27.100  -6.855  0.00  0.00           C  
ATOM   3060  CD  ARG A 222       0.887 -26.677  -5.773  0.00  0.00           C  
ATOM   3061  NE  ARG A 222       1.461 -25.702  -4.840  0.00  0.00           N  
ATOM   3062  CZ  ARG A 222       2.226 -26.016  -3.779  0.00  0.00           C  
ATOM   3063  NH1 ARG A 222       2.519 -27.307  -3.508  0.00  0.00           N  
ATOM   3064  NH2 ARG A 222       2.681 -25.017  -2.997  0.00  0.00           N1+
ATOM   3065  H   ARG A 222       3.159 -24.467  -9.722  0.00  0.00           H  
ATOM   3066  HA  ARG A 222       4.244 -26.844  -8.445  0.00  0.00           H  
ATOM   3067  HB2 ARG A 222       2.808 -25.261  -7.256  0.00  0.00           H  
ATOM   3068  HB3 ARG A 222       1.456 -25.676  -8.336  0.00  0.00           H  
ATOM   3069  HG2 ARG A 222       1.381 -27.911  -7.383  0.00  0.00           H  
ATOM   3070  HG3 ARG A 222       2.733 -27.497  -6.303  0.00  0.00           H  
ATOM   3071  HD2 ARG A 222       0.012 -26.223  -6.239  0.00  0.00           H  
ATOM   3072  HD3 ARG A 222       0.579 -27.551  -5.200  0.00  0.00           H  
ATOM   3073  HE  ARG A 222       1.245 -24.735  -5.038  0.00  0.00           H  
ATOM   3074 HH11 ARG A 222       2.162 -28.041  -4.102  0.00  0.00           H  
ATOM   3075 HH12 ARG A 222       3.094 -27.538  -2.710  0.00  0.00           H  
ATOM   3076 HH21 ARG A 222       2.444 -24.059  -3.214  0.00  0.00           H  
ATOM   3077 HH22 ARG A 222       3.257 -25.226  -2.195  0.00  0.00           H  
ATOM   3078  N   VAL A 223       2.116 -27.384 -10.892  0.00 48.99           N  
ATOM   3079  CA  VAL A 223       1.287 -28.399 -11.545  0.00 53.05           C  
ATOM   3080  C   VAL A 223       1.392 -28.378 -13.084  0.00 55.96           C  
ATOM   3081  O   VAL A 223       0.421 -28.655 -13.789  0.00 57.20           O  
ATOM   3082  CB  VAL A 223      -0.178 -28.447 -10.977  0.00  0.00           C  
ATOM   3083  CG1 VAL A 223      -1.088 -27.266 -11.369  0.00  0.00           C  
ATOM   3084  CG2 VAL A 223      -0.901 -29.785 -11.226  0.00  0.00           C  
ATOM   3085  H   VAL A 223       2.064 -26.427 -11.226  0.00  0.00           H  
ATOM   3086  HA  VAL A 223       1.725 -29.375 -11.324  0.00  0.00           H  
ATOM   3087  HB  VAL A 223      -0.082 -28.391  -9.890  0.00  0.00           H  
ATOM   3088 HG11 VAL A 223      -2.104 -27.420 -11.007  0.00  0.00           H  
ATOM   3089 HG12 VAL A 223      -0.734 -26.344 -10.922  0.00  0.00           H  
ATOM   3090 HG13 VAL A 223      -1.145 -27.121 -12.446  0.00  0.00           H  
ATOM   3091 HG21 VAL A 223      -1.887 -29.799 -10.764  0.00  0.00           H  
ATOM   3092 HG22 VAL A 223      -1.042 -29.995 -12.286  0.00  0.00           H  
ATOM   3093 HG23 VAL A 223      -0.327 -30.601 -10.794  0.00  0.00           H  
ATOM   3094  N   ASN A 224       2.618 -28.182 -13.589  0.00 58.97           N  
ATOM   3095  CA  ASN A 224       3.020 -28.612 -14.938  0.00 61.75           C  
ATOM   3096  C   ASN A 224       3.029 -30.160 -15.033  0.00 62.91           C  
ATOM   3097  O   ASN A 224       4.088 -30.786 -14.983  0.00 63.12           O  
ATOM   3098  CB  ASN A 224       4.399 -28.010 -15.317  0.00  0.00           C  
ATOM   3099  CG  ASN A 224       4.734 -28.143 -16.810  0.00  0.00           C  
ATOM   3100  ND2 ASN A 224       5.973 -27.868 -17.198  0.00  0.00           N  
ATOM   3101  OD1 ASN A 224       3.886 -28.467 -17.637  0.00  0.00           O  
ATOM   3102  H   ASN A 224       3.355 -27.878 -12.969  0.00  0.00           H  
ATOM   3103  HA  ASN A 224       2.279 -28.274 -15.663  0.00  0.00           H  
ATOM   3104  HB2 ASN A 224       4.402 -26.945 -15.091  0.00  0.00           H  
ATOM   3105  HB3 ASN A 224       5.195 -28.456 -14.720  0.00  0.00           H  
ATOM   3106 HD21 ASN A 224       6.691 -27.621 -16.533  0.00  0.00           H  
ATOM   3107 HD22 ASN A 224       6.189 -27.926 -18.183  0.00  0.00           H  
ATOM   3108  N   THR A 225       1.839 -30.771 -15.102  0.00 63.82           N  
ATOM   3109  CA  THR A 225       1.630 -32.214 -15.147  0.00 64.00           C  
ATOM   3110  C   THR A 225       0.256 -32.467 -15.794  0.00 62.95           C  
ATOM   3111  O   THR A 225      -0.701 -31.795 -15.404  0.00 63.27           O  
ATOM   3112  CB  THR A 225       1.570 -32.833 -13.712  0.00  0.00           C  
ATOM   3113  CG2 THR A 225       2.907 -32.871 -12.957  0.00  0.00           C  
ATOM   3114  OG1 THR A 225       0.629 -32.164 -12.875  0.00  0.00           O  
ATOM   3115  H   THR A 225       1.000 -30.195 -15.098  0.00  0.00           H  
ATOM   3116  HA  THR A 225       2.416 -32.685 -15.741  0.00  0.00           H  
ATOM   3117  HB  THR A 225       1.230 -33.865 -13.812  0.00  0.00           H  
ATOM   3118  HG1 THR A 225       0.073 -31.628 -13.471  0.00  0.00           H  
ATOM   3119 HG21 THR A 225       2.812 -33.332 -11.975  0.00  0.00           H  
ATOM   3120 HG22 THR A 225       3.647 -33.450 -13.512  0.00  0.00           H  
ATOM   3121 HG23 THR A 225       3.323 -31.877 -12.799  0.00  0.00           H  
ATOM   3122  N   ARG A 361       0.151 -33.461 -16.692  0.00 60.74           N  
ATOM   3123  CA  ARG A 361      -1.144 -33.920 -17.199  0.00 57.38           C  
ATOM   3124  C   ARG A 361      -1.805 -34.836 -16.151  0.00 56.09           C  
ATOM   3125  O   ARG A 361      -1.210 -35.838 -15.763  0.00 56.07           O  
ATOM   3126  CB  ARG A 361      -1.008 -34.565 -18.606  0.00  0.00           C  
ATOM   3127  CG  ARG A 361      -0.440 -36.000 -18.712  0.00  0.00           C  
ATOM   3128  CD  ARG A 361      -0.601 -36.589 -20.122  0.00  0.00           C  
ATOM   3129  NE  ARG A 361       0.088 -37.881 -20.269  0.00  0.00           N  
ATOM   3130  CZ  ARG A 361       1.345 -38.078 -20.688  0.00  0.00           C  
ATOM   3131  NH1 ARG A 361       2.114 -37.039 -21.022  0.00  0.00           N  
ATOM   3132  NH2 ARG A 361       1.824 -39.320 -20.768  0.00  0.00           N1+
ATOM   3133  H   ARG A 361       0.958 -34.012 -16.935  0.00  0.00           H  
ATOM   3134  HA  ARG A 361      -1.790 -33.047 -17.333  0.00  0.00           H  
ATOM   3135  HB2 ARG A 361      -2.008 -34.583 -19.045  0.00  0.00           H  
ATOM   3136  HB3 ARG A 361      -0.428 -33.897 -19.244  0.00  0.00           H  
ATOM   3137  HG2 ARG A 361       0.579 -36.094 -18.330  0.00  0.00           H  
ATOM   3138  HG3 ARG A 361      -1.063 -36.631 -18.077  0.00  0.00           H  
ATOM   3139  HD2 ARG A 361      -1.651 -36.879 -20.201  0.00  0.00           H  
ATOM   3140  HD3 ARG A 361      -0.444 -35.881 -20.937  0.00  0.00           H  
ATOM   3141  HE  ARG A 361      -0.484 -38.671 -19.996  0.00  0.00           H  
ATOM   3142 HH11 ARG A 361       1.748 -36.096 -20.980  0.00  0.00           H  
ATOM   3143 HH12 ARG A 361       3.064 -37.138 -21.360  0.00  0.00           H  
ATOM   3144 HH21 ARG A 361       1.265 -40.128 -20.523  0.00  0.00           H  
ATOM   3145 HH22 ARG A 361       2.757 -39.524 -21.104  0.00  0.00           H  
ATOM   3146  N   LYS A 362      -3.006 -34.460 -15.716  0.00 53.78           N  
ATOM   3147  CA  LYS A 362      -3.910 -35.146 -14.800  0.00 51.38           C  
ATOM   3148  C   LYS A 362      -5.156 -34.244 -14.745  0.00 48.13           C  
ATOM   3149  O   LYS A 362      -5.031 -33.048 -15.024  0.00 47.73           O  
ATOM   3150  CB  LYS A 362      -3.237 -35.437 -13.425  0.00  0.00           C  
ATOM   3151  CG  LYS A 362      -2.674 -34.233 -12.639  0.00  0.00           C  
ATOM   3152  CD  LYS A 362      -1.699 -34.675 -11.531  0.00  0.00           C  
ATOM   3153  CE  LYS A 362      -1.347 -33.571 -10.508  0.00  0.00           C  
ATOM   3154  NZ  LYS A 362       0.099 -33.269 -10.496  0.00  0.00           N1+
ATOM   3155  H   LYS A 362      -3.390 -33.562 -15.994  0.00  0.00           H  
ATOM   3156  HA  LYS A 362      -4.197 -36.095 -15.258  0.00  0.00           H  
ATOM   3157  HB2 LYS A 362      -3.949 -35.964 -12.788  0.00  0.00           H  
ATOM   3158  HB3 LYS A 362      -2.431 -36.153 -13.590  0.00  0.00           H  
ATOM   3159  HG2 LYS A 362      -2.172 -33.534 -13.307  0.00  0.00           H  
ATOM   3160  HG3 LYS A 362      -3.505 -33.693 -12.194  0.00  0.00           H  
ATOM   3161  HD2 LYS A 362      -2.120 -35.530 -11.002  0.00  0.00           H  
ATOM   3162  HD3 LYS A 362      -0.795 -35.053 -12.011  0.00  0.00           H  
ATOM   3163  HE2 LYS A 362      -1.900 -32.650 -10.713  0.00  0.00           H  
ATOM   3164  HE3 LYS A 362      -1.647 -33.892  -9.508  0.00  0.00           H  
ATOM   3165  HZ1 LYS A 362       0.330 -32.598  -9.779  0.00  0.00           H  
ATOM   3166  HZ2 LYS A 362       0.639 -34.109 -10.356  0.00  0.00           H  
ATOM   3167  HZ3 LYS A 362       0.355 -32.855 -11.405  0.00  0.00           H  
ATOM   3168  N   LEU A 363      -6.340 -34.809 -14.471  0.00 44.81           N  
ATOM   3169  CA  LEU A 363      -7.584 -34.034 -14.394  0.00 42.04           C  
ATOM   3170  C   LEU A 363      -7.600 -33.233 -13.081  0.00 39.32           C  
ATOM   3171  O   LEU A 363      -7.692 -33.821 -12.005  0.00 36.79           O  
ATOM   3172  CB  LEU A 363      -8.806 -34.954 -14.581  0.00  0.00           C  
ATOM   3173  CG  LEU A 363     -10.170 -34.235 -14.463  0.00  0.00           C  
ATOM   3174  CD1 LEU A 363     -10.307 -33.026 -15.413  0.00  0.00           C  
ATOM   3175  CD2 LEU A 363     -11.332 -35.228 -14.638  0.00  0.00           C  
ATOM   3176  H   LEU A 363      -6.405 -35.784 -14.219  0.00  0.00           H  
ATOM   3177  HA  LEU A 363      -7.583 -33.330 -15.229  0.00  0.00           H  
ATOM   3178  HB2 LEU A 363      -8.743 -35.427 -15.560  0.00  0.00           H  
ATOM   3179  HB3 LEU A 363      -8.761 -35.763 -13.851  0.00  0.00           H  
ATOM   3180  HG  LEU A 363     -10.253 -33.861 -13.442  0.00  0.00           H  
ATOM   3181 HD11 LEU A 363     -11.321 -32.932 -15.806  0.00  0.00           H  
ATOM   3182 HD12 LEU A 363     -10.087 -32.095 -14.888  0.00  0.00           H  
ATOM   3183 HD13 LEU A 363      -9.640 -33.092 -16.273  0.00  0.00           H  
ATOM   3184 HD21 LEU A 363     -11.679 -35.269 -15.671  0.00  0.00           H  
ATOM   3185 HD22 LEU A 363     -11.050 -36.241 -14.350  0.00  0.00           H  
ATOM   3186 HD23 LEU A 363     -12.183 -34.944 -14.016  0.00  0.00           H  
ATOM   3187  N   SER A 364      -7.360 -31.924 -13.214  0.00104.00           N  
ATOM   3188  CA  SER A 364      -6.700 -31.070 -12.221  0.00104.92           C  
ATOM   3189  C   SER A 364      -6.456 -29.724 -12.906  0.00111.72           C  
ATOM   3190  O   SER A 364      -5.443 -29.068 -12.655  0.00111.66           O  
ATOM   3191  CB  SER A 364      -5.371 -31.758 -11.921  0.00  0.00           C  
ATOM   3192  OG  SER A 364      -4.627 -30.987 -10.969  0.00  0.00           O  
ATOM   3193  H   SER A 364      -7.257 -31.582 -14.156  0.00  0.00           H  
ATOM   3194  HA  SER A 364      -7.311 -30.947 -11.325  0.00  0.00           H  
ATOM   3195  HB2 SER A 364      -5.560 -32.750 -11.511  0.00  0.00           H  
ATOM   3196  HB3 SER A 364      -4.793 -31.849 -12.840  0.00  0.00           H  
ATOM   3197  HG  SER A 364      -3.793 -31.425 -10.785  0.00  0.00           H  
ATOM   3198  N   GLN A 365      -7.389 -29.316 -13.765  0.00122.15           N  
ATOM   3199  CA  GLN A 365      -7.258 -28.103 -14.564  0.00115.38           C  
ATOM   3200  C   GLN A 365      -8.292 -27.073 -14.130  0.00110.61           C  
ATOM   3201  O   GLN A 365      -9.490 -27.374 -14.075  0.00 98.43           O  
ATOM   3202  CB  GLN A 365      -7.423 -28.407 -16.050  0.00  0.00           C  
ATOM   3203  CG  GLN A 365      -6.343 -29.261 -16.734  0.00  0.00           C  
ATOM   3204  CD  GLN A 365      -6.577 -29.521 -18.215  0.00  0.00           C  
ATOM   3205  NE2 GLN A 365      -5.850 -28.816 -19.076  0.00  0.00           N  
ATOM   3206  OE1 GLN A 365      -7.397 -30.351 -18.593  0.00  0.00           O  
ATOM   3207  H   GLN A 365      -8.235 -29.855 -13.886  0.00  0.00           H  
ATOM   3208  HA  GLN A 365      -6.264 -27.686 -14.403  0.00  0.00           H  
ATOM   3209  HB2 GLN A 365      -8.356 -28.949 -16.209  0.00  0.00           H  
ATOM   3210  HB3 GLN A 365      -7.446 -27.473 -16.612  0.00  0.00           H  
ATOM   3211  HG2 GLN A 365      -5.378 -28.761 -16.653  0.00  0.00           H  
ATOM   3212  HG3 GLN A 365      -6.288 -30.236 -16.250  0.00  0.00           H  
ATOM   3213 HE21 GLN A 365      -5.177 -28.143 -18.737  0.00  0.00           H  
ATOM   3214 HE22 GLN A 365      -5.969 -28.954 -20.070  0.00  0.00           H  
ATOM   3215  N   GLN A 366      -7.828 -25.859 -13.842  0.00120.06           N  
ATOM   3216  CA  GLN A 366      -8.716 -24.771 -13.451  0.00115.06           C  
ATOM   3217  C   GLN A 366      -9.417 -24.214 -14.684  0.00110.82           C  
ATOM   3218  O   GLN A 366      -8.759 -23.783 -15.638  0.00106.83           O  
ATOM   3219  CB  GLN A 366      -7.932 -23.675 -12.735  0.00  0.00           C  
ATOM   3220  CG  GLN A 366      -7.247 -24.033 -11.405  0.00  0.00           C  
ATOM   3221  CD  GLN A 366      -8.196 -24.440 -10.287  0.00  0.00           C  
ATOM   3222  NE2 GLN A 366      -7.872 -25.519  -9.581  0.00  0.00           N  
ATOM   3223  OE1 GLN A 366      -9.210 -23.794 -10.047  0.00  0.00           O  
ATOM   3224  H   GLN A 366      -6.837 -25.672 -13.892  0.00  0.00           H  
ATOM   3225  HA  GLN A 366      -9.470 -25.164 -12.769  0.00  0.00           H  
ATOM   3226  HB2 GLN A 366      -7.129 -23.320 -13.381  0.00  0.00           H  
ATOM   3227  HB3 GLN A 366      -8.599 -22.847 -12.497  0.00  0.00           H  
ATOM   3228  HG2 GLN A 366      -6.567 -24.870 -11.560  0.00  0.00           H  
ATOM   3229  HG3 GLN A 366      -6.686 -23.172 -11.042  0.00  0.00           H  
ATOM   3230 HE21 GLN A 366      -7.027 -26.029  -9.797  0.00  0.00           H  
ATOM   3231 HE22 GLN A 366      -8.470 -25.829  -8.829  0.00  0.00           H  
ATOM   3232  N   LYS A 367     -10.747 -24.219 -14.665  0.00106.95           N  
ATOM   3233  CA  LYS A 367     -11.548 -23.726 -15.776  0.00112.85           C  
ATOM   3234  C   LYS A 367     -11.863 -22.241 -15.661  0.00109.20           C  
ATOM   3235  O   LYS A 367     -12.636 -21.719 -16.471  0.00103.35           O  
ATOM   3236  CB  LYS A 367     -12.844 -24.525 -15.882  0.00  0.00           C  
ATOM   3237  CG  LYS A 367     -13.793 -24.002 -16.964  0.00  0.00           C  
ATOM   3238  CD  LYS A 367     -15.126 -24.755 -17.059  0.00  0.00           C  
ATOM   3239  CE  LYS A 367     -16.090 -24.245 -18.138  0.00  0.00           C  
ATOM   3240  NZ  LYS A 367     -17.354 -25.002 -18.186  0.00  0.00           N1+
ATOM   3241  H   LYS A 367     -11.239 -24.574 -13.858  0.00  0.00           H  
ATOM   3242  HA  LYS A 367     -10.981 -23.880 -16.694  0.00  0.00           H  
ATOM   3243  HB2 LYS A 367     -12.612 -25.563 -16.122  0.00  0.00           H  
ATOM   3244  HB3 LYS A 367     -13.376 -24.483 -14.931  0.00  0.00           H  
ATOM   3245  HG2 LYS A 367     -14.032 -22.958 -16.764  0.00  0.00           H  
ATOM   3246  HG3 LYS A 367     -13.313 -24.084 -17.939  0.00  0.00           H  
ATOM   3247  HD2 LYS A 367     -14.936 -25.804 -17.284  0.00  0.00           H  
ATOM   3248  HD3 LYS A 367     -15.655 -24.678 -16.109  0.00  0.00           H  
ATOM   3249  HE2 LYS A 367     -16.337 -23.201 -17.941  0.00  0.00           H  
ATOM   3250  HE3 LYS A 367     -15.618 -24.328 -19.117  0.00  0.00           H  
ATOM   3251  HZ1 LYS A 367     -17.946 -24.623 -18.911  0.00  0.00           H  
ATOM   3252  HZ2 LYS A 367     -17.158 -25.972 -18.384  0.00  0.00           H  
ATOM   3253  HZ3 LYS A 367     -17.824 -24.929 -17.295  0.00  0.00           H  
ATOM   3254  N   GLU A 368     -11.282 -21.551 -14.680  0.00114.20           N  
ATOM   3255  CA  GLU A 368     -11.580 -20.147 -14.437  0.00 99.97           C  
ATOM   3256  C   GLU A 368     -10.630 -19.194 -15.145  0.00100.67           C  
ATOM   3257  O   GLU A 368     -10.966 -18.015 -15.299  0.00 97.34           O  
ATOM   3258  CB  GLU A 368     -11.540 -19.850 -12.934  0.00 81.44           C  
ATOM   3259  CG  GLU A 368     -12.649 -20.497 -12.120  0.00 79.48           C  
ATOM   3260  CD  GLU A 368     -13.905 -19.642 -12.044  0.00 87.69           C  
ATOM   3261  OE1 GLU A 368     -14.108 -18.782 -12.931  0.00 87.57           O  
ATOM   3262  OE2 GLU A 368     -14.689 -19.830 -11.089  0.00 90.78           O1-
ATOM   3263  H   GLU A 368     -10.610 -22.001 -14.075  0.00  0.00           H  
ATOM   3264  HA  GLU A 368     -12.590 -19.948 -14.795  0.00  0.00           H  
ATOM   3265  HB2 GLU A 368     -10.573 -20.154 -12.532  0.00  0.00           H  
ATOM   3266  HB3 GLU A 368     -11.561 -18.771 -12.779  0.00  0.00           H  
ATOM   3267  HG2 GLU A 368     -12.897 -21.467 -12.552  0.00  0.00           H  
ATOM   3268  HG3 GLU A 368     -12.287 -20.700 -11.112  0.00  0.00           H  
ATOM   3269  N   LYS A 369      -9.458 -19.671 -15.574  0.00101.97           N  
ATOM   3270  CA  LYS A 369      -8.442 -18.773 -16.118  0.00 93.96           C  
ATOM   3271  C   LYS A 369      -8.973 -17.979 -17.304  0.00 87.89           C  
ATOM   3272  O   LYS A 369      -8.689 -16.783 -17.433  0.00 84.82           O  
ATOM   3273  CB  LYS A 369      -7.201 -19.567 -16.514  0.00  0.00           C  
ATOM   3274  CG  LYS A 369      -6.451 -20.158 -15.316  0.00  0.00           C  
ATOM   3275  CD  LYS A 369      -5.134 -20.859 -15.674  0.00  0.00           C  
ATOM   3276  CE  LYS A 369      -5.284 -22.216 -16.374  0.00  0.00           C  
ATOM   3277  NZ  LYS A 369      -3.993 -22.878 -16.632  0.00  0.00           N1+
ATOM   3278  H   LYS A 369      -9.267 -20.662 -15.524  0.00  0.00           H  
ATOM   3279  HA  LYS A 369      -8.159 -18.068 -15.337  0.00  0.00           H  
ATOM   3280  HB2 LYS A 369      -7.490 -20.396 -17.161  0.00  0.00           H  
ATOM   3281  HB3 LYS A 369      -6.507 -18.917 -17.047  0.00  0.00           H  
ATOM   3282  HG2 LYS A 369      -6.205 -19.362 -14.613  0.00  0.00           H  
ATOM   3283  HG3 LYS A 369      -7.080 -20.898 -14.822  0.00  0.00           H  
ATOM   3284  HD2 LYS A 369      -4.556 -20.225 -16.346  0.00  0.00           H  
ATOM   3285  HD3 LYS A 369      -4.561 -21.041 -14.765  0.00  0.00           H  
ATOM   3286  HE2 LYS A 369      -5.879 -22.883 -15.751  0.00  0.00           H  
ATOM   3287  HE3 LYS A 369      -5.781 -22.077 -17.334  0.00  0.00           H  
ATOM   3288  HZ1 LYS A 369      -4.154 -23.762 -17.092  0.00  0.00           H  
ATOM   3289  HZ2 LYS A 369      -3.425 -22.289 -17.223  0.00  0.00           H  
ATOM   3290  HZ3 LYS A 369      -3.515 -23.036 -15.756  0.00  0.00           H  
ATOM   3291  N   LYS A 370      -9.758 -18.620 -18.175  0.00 95.07           N  
ATOM   3292  CA  LYS A 370     -10.308 -17.917 -19.331  0.00 92.51           C  
ATOM   3293  C   LYS A 370     -11.157 -16.726 -18.903  0.00 85.60           C  
ATOM   3294  O   LYS A 370     -11.119 -15.667 -19.542  0.00 77.93           O  
ATOM   3295  CB  LYS A 370     -11.124 -18.877 -20.192  0.00  0.00           C  
ATOM   3296  CG  LYS A 370     -10.274 -19.959 -20.866  0.00  0.00           C  
ATOM   3297  CD  LYS A 370     -11.061 -20.910 -21.776  0.00  0.00           C  
ATOM   3298  CE  LYS A 370     -10.235 -22.029 -22.424  0.00  0.00           C  
ATOM   3299  NZ  LYS A 370      -9.237 -21.528 -23.384  0.00  0.00           N1+
ATOM   3300  H   LYS A 370      -9.974 -19.597 -18.036  0.00  0.00           H  
ATOM   3301  HA  LYS A 370      -9.477 -17.545 -19.930  0.00  0.00           H  
ATOM   3302  HB2 LYS A 370     -11.864 -19.382 -19.571  0.00  0.00           H  
ATOM   3303  HB3 LYS A 370     -11.630 -18.320 -20.980  0.00  0.00           H  
ATOM   3304  HG2 LYS A 370      -9.510 -19.488 -21.485  0.00  0.00           H  
ATOM   3305  HG3 LYS A 370      -9.795 -20.573 -20.104  0.00  0.00           H  
ATOM   3306  HD2 LYS A 370     -11.847 -21.398 -21.200  0.00  0.00           H  
ATOM   3307  HD3 LYS A 370     -11.509 -20.344 -22.593  0.00  0.00           H  
ATOM   3308  HE2 LYS A 370      -9.701 -22.581 -21.650  0.00  0.00           H  
ATOM   3309  HE3 LYS A 370     -10.899 -22.707 -22.960  0.00  0.00           H  
ATOM   3310  HZ1 LYS A 370      -8.726 -22.306 -23.776  0.00  0.00           H  
ATOM   3311  HZ2 LYS A 370      -9.705 -21.025 -24.125  0.00  0.00           H  
ATOM   3312  HZ3 LYS A 370      -8.595 -20.908 -22.911  0.00  0.00           H  
ATOM   3313  N   ALA A 371     -11.925 -16.874 -17.824  0.00 85.70           N  
ATOM   3314  CA  ALA A 371     -12.732 -15.757 -17.343  0.00 78.85           C  
ATOM   3315  C   ALA A 371     -11.876 -14.691 -16.671  0.00 73.40           C  
ATOM   3316  O   ALA A 371     -12.205 -13.501 -16.739  0.00 67.94           O  
ATOM   3317  CB  ALA A 371     -13.803 -16.255 -16.384  0.00 20.00           C  
ATOM   3318  H   ALA A 371     -11.949 -17.759 -17.339  0.00  0.00           H  
ATOM   3319  HA  ALA A 371     -13.229 -15.303 -18.200  0.00  0.00           H  
ATOM   3320  HB1 ALA A 371     -14.398 -15.412 -16.033  0.00  0.00           H  
ATOM   3321  HB2 ALA A 371     -14.450 -16.966 -16.898  0.00  0.00           H  
ATOM   3322  HB3 ALA A 371     -13.330 -16.745 -15.533  0.00  0.00           H  
ATOM   3323  N   THR A 372     -10.781 -15.094 -16.018  0.00 75.36           N  
ATOM   3324  CA  THR A 372      -9.887 -14.128 -15.391  0.00 64.07           C  
ATOM   3325  C   THR A 372      -9.110 -13.335 -16.431  0.00 71.79           C  
ATOM   3326  O   THR A 372      -8.793 -12.162 -16.207  0.00 80.74           O  
ATOM   3327  CB  THR A 372      -8.920 -14.838 -14.441  0.00 69.33           C  
ATOM   3328  CG2 THR A 372      -8.036 -13.837 -13.723  0.00 68.04           C  
ATOM   3329  OG1 THR A 372      -9.658 -15.580 -13.465  0.00 74.68           O  
ATOM   3330  H   THR A 372     -10.565 -16.078 -15.954  0.00  0.00           H  
ATOM   3331  HA  THR A 372     -10.490 -13.431 -14.809  0.00  0.00           H  
ATOM   3332  HB  THR A 372      -8.294 -15.523 -15.013  0.00  0.00           H  
ATOM   3333  HG1 THR A 372      -9.048 -16.024 -12.871  0.00  0.00           H  
ATOM   3334 HG21 THR A 372      -7.357 -14.365 -13.053  0.00  0.00           H  
ATOM   3335 HG22 THR A 372      -7.458 -13.272 -14.454  0.00  0.00           H  
ATOM   3336 HG23 THR A 372      -8.657 -13.153 -13.144  0.00  0.00           H  
ATOM   3337  N   GLN A 373      -8.794 -13.954 -17.570  0.00 68.72           N  
ATOM   3338  CA  GLN A 373      -8.086 -13.239 -18.626  0.00 79.96           C  
ATOM   3339  C   GLN A 373      -8.987 -12.206 -19.290  0.00 79.40           C  
ATOM   3340  O   GLN A 373      -8.533 -11.112 -19.646  0.00 75.09           O  
ATOM   3341  CB  GLN A 373      -7.549 -14.232 -19.655  0.00 95.27           C  
ATOM   3342  CG  GLN A 373      -6.501 -15.178 -19.101  0.00107.01           C  
ATOM   3343  CD  GLN A 373      -6.417 -16.475 -19.884  0.00113.19           C  
ATOM   3344  NE2 GLN A 373      -5.385 -17.264 -19.611  0.00117.08           N  
ATOM   3345  OE1 GLN A 373      -7.271 -16.765 -20.723  0.00109.22           O  
ATOM   3346  H   GLN A 373      -9.045 -14.923 -17.705  0.00  0.00           H  
ATOM   3347  HA  GLN A 373      -7.239 -12.718 -18.179  0.00  0.00           H  
ATOM   3348  HB2 GLN A 373      -8.377 -14.810 -20.066  0.00  0.00           H  
ATOM   3349  HB3 GLN A 373      -7.132 -13.686 -20.501  0.00  0.00           H  
ATOM   3350  HG2 GLN A 373      -5.528 -14.686 -19.109  0.00  0.00           H  
ATOM   3351  HG3 GLN A 373      -6.727 -15.399 -18.058  0.00  0.00           H  
ATOM   3352 HE21 GLN A 373      -4.709 -16.988 -18.914  0.00  0.00           H  
ATOM   3353 HE22 GLN A 373      -5.276 -18.141 -20.101  0.00  0.00           H  
ATOM   3354  N   MET A 374     -10.267 -12.532 -19.460  0.00 79.17           N  
ATOM   3355  CA  MET A 374     -11.192 -11.567 -20.039  0.00 76.40           C  
ATOM   3356  C   MET A 374     -11.421 -10.388 -19.098  0.00 70.69           C  
ATOM   3357  O   MET A 374     -11.515  -9.239 -19.547  0.00 68.25           O  
ATOM   3358  CB  MET A 374     -12.511 -12.253 -20.382  0.00 77.49           C  
ATOM   3359  CG  MET A 374     -13.463 -11.396 -21.194  0.00 81.14           C  
ATOM   3360  SD  MET A 374     -14.974 -12.279 -21.612  0.00 84.97           S  
ATOM   3361  CE  MET A 374     -15.608 -12.645 -19.976  0.00103.28           C  
ATOM   3362  H   MET A 374     -10.595 -13.447 -19.188  0.00  0.00           H  
ATOM   3363  HA  MET A 374     -10.755 -11.187 -20.962  0.00  0.00           H  
ATOM   3364  HB2 MET A 374     -12.308 -13.178 -20.922  0.00  0.00           H  
ATOM   3365  HB3 MET A 374     -13.004 -12.569 -19.462  0.00  0.00           H  
ATOM   3366  HG2 MET A 374     -13.712 -10.497 -20.630  0.00  0.00           H  
ATOM   3367  HG3 MET A 374     -12.968 -11.071 -22.109  0.00  0.00           H  
ATOM   3368  HE1 MET A 374     -16.546 -13.193 -20.064  0.00  0.00           H  
ATOM   3369  HE2 MET A 374     -14.883 -13.251 -19.432  0.00  0.00           H  
ATOM   3370  HE3 MET A 374     -15.781 -11.714 -19.436  0.00  0.00           H  
ATOM   3371  N   ALA A 375     -11.504 -10.650 -17.790  0.00 72.85           N  
ATOM   3372  CA  ALA A 375     -11.708  -9.570 -16.829  0.00 69.01           C  
ATOM   3373  C   ALA A 375     -10.554  -8.576 -16.859  0.00 71.99           C  
ATOM   3374  O   ALA A 375     -10.764  -7.364 -16.732  0.00 68.65           O  
ATOM   3375  CB  ALA A 375     -11.885 -10.135 -15.427  0.00 20.00           C  
ATOM   3376  H   ALA A 375     -11.426 -11.601 -17.460  0.00  0.00           H  
ATOM   3377  HA  ALA A 375     -12.621  -9.040 -17.101  0.00  0.00           H  
ATOM   3378  HB1 ALA A 375     -12.036  -9.318 -14.722  0.00  0.00           H  
ATOM   3379  HB2 ALA A 375     -12.752 -10.796 -15.408  0.00  0.00           H  
ATOM   3380  HB3 ALA A 375     -10.994 -10.697 -15.146  0.00  0.00           H  
ATOM   3381  N   ALA A 376      -9.328  -9.069 -17.028  0.00 72.30           N  
ATOM   3382  CA  ALA A 376      -8.178  -8.175 -17.087  0.00 74.21           C  
ATOM   3383  C   ALA A 376      -8.121  -7.425 -18.408  0.00 77.19           C  
ATOM   3384  O   ALA A 376      -7.635  -6.289 -18.452  0.00 87.02           O  
ATOM   3385  CB  ALA A 376      -6.886  -8.961 -16.863  0.00 74.32           C  
ATOM   3386  H   ALA A 376      -9.192 -10.066 -17.116  0.00  0.00           H  
ATOM   3387  HA  ALA A 376      -8.274  -7.444 -16.285  0.00  0.00           H  
ATOM   3388  HB1 ALA A 376      -6.034  -8.282 -16.909  0.00  0.00           H  
ATOM   3389  HB2 ALA A 376      -6.916  -9.439 -15.884  0.00  0.00           H  
ATOM   3390  HB3 ALA A 376      -6.785  -9.723 -17.636  0.00  0.00           H  
ATOM   3391  N   ILE A 377      -8.604  -8.035 -19.492  0.00 87.67           N  
ATOM   3392  CA  ILE A 377      -8.607  -7.340 -20.774  0.00 95.90           C  
ATOM   3393  C   ILE A 377      -9.599  -6.184 -20.767  0.00101.03           C  
ATOM   3394  O   ILE A 377      -9.322  -5.116 -21.324  0.00 92.85           O  
ATOM   3395  CB  ILE A 377      -8.940  -8.318 -21.917  0.00 20.00           C  
ATOM   3396  CG1 ILE A 377      -7.826  -9.353 -22.077  0.00 20.00           C  
ATOM   3397  CG2 ILE A 377      -9.159  -7.560 -23.218  0.00 20.00           C  
ATOM   3398  CD1 ILE A 377      -8.187 -10.502 -22.991  0.00 20.00           C  
ATOM   3399  H   ILE A 377      -8.966  -8.975 -19.423  0.00  0.00           H  
ATOM   3400  HA  ILE A 377      -7.610  -6.936 -20.948  0.00  0.00           H  
ATOM   3401  HB  ILE A 377      -9.862  -8.841 -21.664  0.00  0.00           H  
ATOM   3402 HG12 ILE A 377      -6.927  -8.862 -22.451  0.00  0.00           H  
ATOM   3403 HG13 ILE A 377      -7.551  -9.743 -21.097  0.00  0.00           H  
ATOM   3404 HG21 ILE A 377      -9.393  -8.266 -24.015  0.00  0.00           H  
ATOM   3405 HG22 ILE A 377      -9.987  -6.861 -23.097  0.00  0.00           H  
ATOM   3406 HG23 ILE A 377      -8.254  -7.009 -23.475  0.00  0.00           H  
ATOM   3407 HD11 ILE A 377      -7.347 -11.194 -23.054  0.00  0.00           H  
ATOM   3408 HD12 ILE A 377      -9.058 -11.023 -22.594  0.00  0.00           H  
ATOM   3409 HD13 ILE A 377      -8.416 -10.118 -23.985  0.00  0.00           H  
ATOM   3410  N   VAL A 378     -10.755  -6.372 -20.126  0.00 89.06           N  
ATOM   3411  CA  VAL A 378     -11.738  -5.295 -20.020  0.00 75.68           C  
ATOM   3412  C   VAL A 378     -11.200  -4.165 -19.152  0.00 75.18           C  
ATOM   3413  O   VAL A 378     -11.373  -2.982 -19.469  0.00 76.19           O  
ATOM   3414  CB  VAL A 378     -13.069  -5.844 -19.472  0.00 64.00           C  
ATOM   3415  CG1 VAL A 378     -14.031  -4.708 -19.179  0.00 62.64           C  
ATOM   3416  CG2 VAL A 378     -13.678  -6.830 -20.457  0.00 69.48           C  
ATOM   3417  H   VAL A 378     -10.960  -7.268 -19.706  0.00  0.00           H  
ATOM   3418  HA  VAL A 378     -11.919  -4.900 -21.020  0.00  0.00           H  
ATOM   3419  HB  VAL A 378     -12.866  -6.371 -18.540  0.00  0.00           H  
ATOM   3420 HG11 VAL A 378     -14.966  -5.114 -18.793  0.00  0.00           H  
ATOM   3421 HG12 VAL A 378     -13.591  -4.041 -18.438  0.00  0.00           H  
ATOM   3422 HG13 VAL A 378     -14.228  -4.152 -20.096  0.00  0.00           H  
ATOM   3423 HG21 VAL A 378     -14.618  -7.210 -20.057  0.00  0.00           H  
ATOM   3424 HG22 VAL A 378     -13.864  -6.328 -21.406  0.00  0.00           H  
ATOM   3425 HG23 VAL A 378     -12.989  -7.660 -20.614  0.00  0.00           H  
ATOM   3426  N   ALA A 379     -10.545  -4.511 -18.043  0.00 84.87           N  
ATOM   3427  CA  ALA A 379      -9.946  -3.495 -17.184  0.00 87.10           C  
ATOM   3428  C   ALA A 379      -8.838  -2.743 -17.906  0.00 88.96           C  
ATOM   3429  O   ALA A 379      -8.662  -1.536 -17.703  0.00 81.40           O  
ATOM   3430  CB  ALA A 379      -9.408  -4.142 -15.908  0.00 44.79           C  
ATOM   3431  H   ALA A 379     -10.460  -5.485 -17.790  0.00  0.00           H  
ATOM   3432  HA  ALA A 379     -10.721  -2.781 -16.906  0.00  0.00           H  
ATOM   3433  HB1 ALA A 379      -8.962  -3.377 -15.272  0.00  0.00           H  
ATOM   3434  HB2 ALA A 379     -10.225  -4.627 -15.374  0.00  0.00           H  
ATOM   3435  HB3 ALA A 379      -8.652  -4.884 -16.167  0.00  0.00           H  
ATOM   3436  N   GLY A 380      -8.074  -3.439 -18.748  0.00 77.23           N  
ATOM   3437  CA  GLY A 380      -7.006  -2.776 -19.479  0.00 80.45           C  
ATOM   3438  C   GLY A 380      -7.535  -1.833 -20.542  0.00 77.59           C  
ATOM   3439  O   GLY A 380      -7.067  -0.699 -20.672  0.00 69.34           O  
ATOM   3440  H   GLY A 380      -8.237  -4.427 -18.878  0.00  0.00           H  
ATOM   3441  HA2 GLY A 380      -6.380  -2.221 -18.781  0.00  0.00           H  
ATOM   3442  HA3 GLY A 380      -6.366  -3.525 -19.945  0.00  0.00           H  
ATOM   3443  N   VAL A 381      -8.518  -2.294 -21.321  0.00 81.99           N  
ATOM   3444  CA  VAL A 381      -9.152  -1.433 -22.319  0.00 83.38           C  
ATOM   3445  C   VAL A 381      -9.739  -0.195 -21.655  0.00 77.79           C  
ATOM   3446  O   VAL A 381      -9.694   0.908 -22.211  0.00 66.26           O  
ATOM   3447  CB  VAL A 381     -10.221  -2.222 -23.100  0.00 76.89           C  
ATOM   3448  CG1 VAL A 381     -11.034  -1.298 -23.989  0.00 69.18           C  
ATOM   3449  CG2 VAL A 381      -9.567  -3.312 -23.930  0.00 75.31           C  
ATOM   3450  H   VAL A 381      -8.833  -3.249 -21.225  0.00  0.00           H  
ATOM   3451  HA  VAL A 381      -8.386  -1.109 -23.024  0.00  0.00           H  
ATOM   3452  HB  VAL A 381     -10.895  -2.692 -22.383  0.00  0.00           H  
ATOM   3453 HG11 VAL A 381     -11.782  -1.878 -24.530  0.00  0.00           H  
ATOM   3454 HG12 VAL A 381     -11.532  -0.547 -23.375  0.00  0.00           H  
ATOM   3455 HG13 VAL A 381     -10.373  -0.804 -24.701  0.00  0.00           H  
ATOM   3456 HG21 VAL A 381     -10.333  -3.862 -24.477  0.00  0.00           H  
ATOM   3457 HG22 VAL A 381      -8.869  -2.862 -24.636  0.00  0.00           H  
ATOM   3458 HG23 VAL A 381      -9.029  -3.996 -23.274  0.00  0.00           H  
ATOM   3459  N   PHE A 382     -10.294  -0.358 -20.453  0.00 79.75           N  
ATOM   3460  CA  PHE A 382     -10.775   0.789 -19.693  0.00 68.40           C  
ATOM   3461  C   PHE A 382      -9.657   1.797 -19.469  0.00 73.80           C  
ATOM   3462  O   PHE A 382      -9.808   2.987 -19.768  0.00 78.38           O  
ATOM   3463  CB  PHE A 382     -11.353   0.314 -18.361  0.00 62.89           C  
ATOM   3464  CG  PHE A 382     -11.971   1.403 -17.533  0.00 69.81           C  
ATOM   3465  CD1 PHE A 382     -13.290   1.769 -17.724  0.00 78.17           C  
ATOM   3466  CD2 PHE A 382     -11.239   2.043 -16.547  0.00 67.00           C  
ATOM   3467  CE1 PHE A 382     -13.865   2.765 -16.957  0.00 75.89           C  
ATOM   3468  CE2 PHE A 382     -11.808   3.040 -15.780  0.00 62.38           C  
ATOM   3469  CZ  PHE A 382     -13.123   3.401 -15.984  0.00 65.04           C  
ATOM   3470  H   PHE A 382     -10.385  -1.284 -20.060  0.00  0.00           H  
ATOM   3471  HA  PHE A 382     -11.569   1.273 -20.262  0.00  0.00           H  
ATOM   3472  HB2 PHE A 382     -12.094  -0.464 -18.546  0.00  0.00           H  
ATOM   3473  HB3 PHE A 382     -10.571  -0.179 -17.783  0.00  0.00           H  
ATOM   3474  HD1 PHE A 382     -13.883   1.275 -18.479  0.00  0.00           H  
ATOM   3475  HD2 PHE A 382     -10.211   1.764 -16.371  0.00  0.00           H  
ATOM   3476  HE1 PHE A 382     -14.895   3.045 -17.120  0.00  0.00           H  
ATOM   3477  HE2 PHE A 382     -11.223   3.537 -15.020  0.00  0.00           H  
ATOM   3478  HZ  PHE A 382     -13.572   4.179 -15.385  0.00  0.00           H  
ATOM   3479  N   ILE A 383      -8.515   1.331 -18.956  0.00 79.94           N  
ATOM   3480  CA  ILE A 383      -7.390   2.226 -18.702  0.00 76.66           C  
ATOM   3481  C   ILE A 383      -6.893   2.843 -20.002  0.00 74.25           C  
ATOM   3482  O   ILE A 383      -6.499   4.014 -20.039  0.00 81.52           O  
ATOM   3483  CB  ILE A 383      -6.271   1.476 -17.956  0.00 71.78           C  
ATOM   3484  CG1 ILE A 383      -6.696   1.207 -16.518  0.00 63.66           C  
ATOM   3485  CG2 ILE A 383      -4.979   2.270 -17.968  0.00 79.30           C  
ATOM   3486  CD1 ILE A 383      -7.102   2.459 -15.775  0.00 64.10           C  
ATOM   3487  H   ILE A 383      -8.422   0.349 -18.739  0.00  0.00           H  
ATOM   3488  HA  ILE A 383      -7.741   3.033 -18.059  0.00  0.00           H  
ATOM   3489  HB  ILE A 383      -6.099   0.522 -18.453  0.00  0.00           H  
ATOM   3490 HG12 ILE A 383      -7.524   0.498 -16.512  0.00  0.00           H  
ATOM   3491 HG13 ILE A 383      -5.881   0.718 -15.985  0.00  0.00           H  
ATOM   3492 HG21 ILE A 383      -4.207   1.716 -17.434  0.00  0.00           H  
ATOM   3493 HG22 ILE A 383      -4.662   2.433 -18.998  0.00  0.00           H  
ATOM   3494 HG23 ILE A 383      -5.138   3.232 -17.481  0.00  0.00           H  
ATOM   3495 HD11 ILE A 383      -7.394   2.200 -14.757  0.00  0.00           H  
ATOM   3496 HD12 ILE A 383      -6.262   3.153 -15.746  0.00  0.00           H  
ATOM   3497 HD13 ILE A 383      -7.943   2.928 -16.285  0.00  0.00           H  
ATOM   3498  N   ILE A 384      -6.921   2.076 -21.093  0.00 77.47           N  
ATOM   3499  CA  ILE A 384      -6.495   2.608 -22.385  0.00 77.09           C  
ATOM   3500  C   ILE A 384      -7.381   3.776 -22.806  0.00 79.25           C  
ATOM   3501  O   ILE A 384      -6.902   4.759 -23.386  0.00 79.85           O  
ATOM   3502  CB  ILE A 384      -6.487   1.485 -23.438  0.00 74.75           C  
ATOM   3503  CG1 ILE A 384      -5.319   0.535 -23.187  0.00 77.41           C  
ATOM   3504  CG2 ILE A 384      -6.402   2.053 -24.845  0.00 71.60           C  
ATOM   3505  CD1 ILE A 384      -3.962   1.177 -23.409  0.00 79.90           C  
ATOM   3506  H   ILE A 384      -7.239   1.119 -21.030  0.00  0.00           H  
ATOM   3507  HA  ILE A 384      -5.475   2.979 -22.278  0.00  0.00           H  
ATOM   3508  HB  ILE A 384      -7.416   0.921 -23.349  0.00  0.00           H  
ATOM   3509 HG12 ILE A 384      -5.376   0.153 -22.168  0.00  0.00           H  
ATOM   3510 HG13 ILE A 384      -5.417  -0.337 -23.833  0.00  0.00           H  
ATOM   3511 HG21 ILE A 384      -6.398   1.237 -25.567  0.00  0.00           H  
ATOM   3512 HG22 ILE A 384      -7.262   2.697 -25.030  0.00  0.00           H  
ATOM   3513 HG23 ILE A 384      -5.485   2.633 -24.948  0.00  0.00           H  
ATOM   3514 HD11 ILE A 384      -3.177   0.446 -23.213  0.00  0.00           H  
ATOM   3515 HD12 ILE A 384      -3.887   1.522 -24.440  0.00  0.00           H  
ATOM   3516 HD13 ILE A 384      -3.845   2.024 -22.733  0.00  0.00           H  
ATOM   3517  N   CYS A 385      -8.678   3.704 -22.497  0.00 75.66           N  
ATOM   3518  CA  CYS A 385      -9.621   4.701 -22.996  0.00 79.40           C  
ATOM   3519  C   CYS A 385      -9.619   5.977 -22.157  0.00 77.99           C  
ATOM   3520  O   CYS A 385      -9.768   7.077 -22.703  0.00 80.47           O  
ATOM   3521  CB  CYS A 385     -11.029   4.109 -23.051  0.00 80.67           C  
ATOM   3522  SG  CYS A 385     -11.255   2.820 -24.311  0.00 83.19           S  
ATOM   3523  H   CYS A 385      -9.017   2.954 -21.912  0.00  0.00           H  
ATOM   3524  HA  CYS A 385      -9.326   4.965 -24.012  0.00  0.00           H  
ATOM   3525  HB2 CYS A 385     -11.290   3.707 -22.072  0.00  0.00           H  
ATOM   3526  HB3 CYS A 385     -11.750   4.909 -23.219  0.00  0.00           H  
ATOM   3527  HG  CYS A 385     -12.514   2.374 -24.272  0.00  0.00           H  
ATOM   3528  N   TRP A 386      -9.461   5.862 -20.841  0.00 68.60           N  
ATOM   3529  CA  TRP A 386      -9.540   7.037 -19.985  0.00 71.32           C  
ATOM   3530  C   TRP A 386      -8.186   7.638 -19.641  0.00 73.91           C  
ATOM   3531  O   TRP A 386      -8.137   8.792 -19.205  0.00 77.41           O  
ATOM   3532  CB  TRP A 386     -10.277   6.708 -18.682  0.00 68.85           C  
ATOM   3533  CG  TRP A 386     -11.772   6.671 -18.819  0.00 72.68           C  
ATOM   3534  CD1 TRP A 386     -12.572   5.566 -18.764  0.00 67.00           C  
ATOM   3535  CD2 TRP A 386     -12.646   7.787 -19.037  0.00 78.89           C  
ATOM   3536  CE2 TRP A 386     -13.960   7.283 -19.102  0.00 76.55           C  
ATOM   3537  CE3 TRP A 386     -12.446   9.164 -19.182  0.00 78.88           C  
ATOM   3538  NE1 TRP A 386     -13.887   5.925 -18.931  0.00 70.95           N  
ATOM   3539  CZ2 TRP A 386     -15.068   8.104 -19.304  0.00 75.36           C  
ATOM   3540  CZ3 TRP A 386     -13.549   9.978 -19.385  0.00 78.84           C  
ATOM   3541  CH2 TRP A 386     -14.842   9.445 -19.445  0.00 78.30           C  
ATOM   3542  H   TRP A 386      -9.285   4.956 -20.431  0.00  0.00           H  
ATOM   3543  HA  TRP A 386     -10.118   7.796 -20.513  0.00  0.00           H  
ATOM   3544  HB2 TRP A 386      -9.925   5.750 -18.300  0.00  0.00           H  
ATOM   3545  HB3 TRP A 386     -10.002   7.435 -17.918  0.00  0.00           H  
ATOM   3546  HD1 TRP A 386     -12.136   4.591 -18.607  0.00  0.00           H  
ATOM   3547  HE1 TRP A 386     -14.609   5.219 -18.914  0.00  0.00           H  
ATOM   3548  HE3 TRP A 386     -11.447   9.573 -19.135  0.00  0.00           H  
ATOM   3549  HZ2 TRP A 386     -16.058   7.675 -19.344  0.00  0.00           H  
ATOM   3550  HZ3 TRP A 386     -13.420  11.044 -19.500  0.00  0.00           H  
ATOM   3551  HH2 TRP A 386     -15.671  10.118 -19.607  0.00  0.00           H  
ATOM   3552  N   LEU A 387      -7.093   6.905 -19.816  0.00 71.16           N  
ATOM   3553  CA  LEU A 387      -5.819   7.439 -19.348  0.00 77.39           C  
ATOM   3554  C   LEU A 387      -5.364   8.645 -20.168  0.00 81.59           C  
ATOM   3555  O   LEU A 387      -4.895   9.627 -19.578  0.00 86.35           O  
ATOM   3556  CB  LEU A 387      -4.732   6.365 -19.346  0.00 76.08           C  
ATOM   3557  CG  LEU A 387      -3.515   6.793 -18.535  0.00 73.95           C  
ATOM   3558  CD1 LEU A 387      -3.960   7.231 -17.153  0.00 70.62           C  
ATOM   3559  CD2 LEU A 387      -2.509   5.664 -18.445  0.00 74.27           C  
ATOM   3560  H   LEU A 387      -7.157   6.002 -20.264  0.00  0.00           H  
ATOM   3561  HA  LEU A 387      -5.957   7.772 -18.319  0.00  0.00           H  
ATOM   3562  HB2 LEU A 387      -5.136   5.441 -18.933  0.00  0.00           H  
ATOM   3563  HB3 LEU A 387      -4.429   6.154 -20.371  0.00  0.00           H  
ATOM   3564  HG  LEU A 387      -3.044   7.640 -19.034  0.00  0.00           H  
ATOM   3565 HD11 LEU A 387      -3.091   7.538 -16.571  0.00  0.00           H  
ATOM   3566 HD12 LEU A 387      -4.651   8.069 -17.242  0.00  0.00           H  
ATOM   3567 HD13 LEU A 387      -4.458   6.401 -16.651  0.00  0.00           H  
ATOM   3568 HD21 LEU A 387      -1.648   5.990 -17.862  0.00  0.00           H  
ATOM   3569 HD22 LEU A 387      -2.970   4.803 -17.961  0.00  0.00           H  
ATOM   3570 HD23 LEU A 387      -2.184   5.385 -19.447  0.00  0.00           H  
ATOM   3571  N   PRO A 388      -5.462   8.629 -21.504  0.00 79.42           N  
ATOM   3572  CA  PRO A 388      -5.156   9.858 -22.256  0.00 83.37           C  
ATOM   3573  C   PRO A 388      -5.944  11.064 -21.784  0.00 88.60           C  
ATOM   3574  O   PRO A 388      -5.441  12.192 -21.852  0.00 89.35           O  
ATOM   3575  CB  PRO A 388      -5.513   9.477 -23.696  0.00 78.09           C  
ATOM   3576  CG  PRO A 388      -5.263   8.023 -23.751  0.00 73.10           C  
ATOM   3577  CD  PRO A 388      -5.682   7.489 -22.415  0.00 74.29           C  
ATOM   3578  HA  PRO A 388      -4.089  10.070 -22.189  0.00  0.00           H  
ATOM   3579  HB2 PRO A 388      -6.573   9.667 -23.867  0.00  0.00           H  
ATOM   3580  HB3 PRO A 388      -4.835   9.985 -24.382  0.00  0.00           H  
ATOM   3581  HG2 PRO A 388      -5.883   7.578 -24.529  0.00  0.00           H  
ATOM   3582  HG3 PRO A 388      -4.197   7.844 -23.894  0.00  0.00           H  
ATOM   3583  HD2 PRO A 388      -6.745   7.248 -22.441  0.00  0.00           H  
ATOM   3584  HD3 PRO A 388      -5.022   6.669 -22.132  0.00  0.00           H  
ATOM   3585  N   PHE A 389      -7.170  10.858 -21.298  0.00 87.86           N  
ATOM   3586  CA  PHE A 389      -7.951  11.964 -20.755  0.00 88.83           C  
ATOM   3587  C   PHE A 389      -7.311  12.518 -19.487  0.00 87.11           C  
ATOM   3588  O   PHE A 389      -7.159  13.735 -19.337  0.00 91.58           O  
ATOM   3589  CB  PHE A 389      -9.386  11.504 -20.487  0.00 81.78           C  
ATOM   3590  CG  PHE A 389     -10.253  12.542 -19.827  0.00 78.75           C  
ATOM   3591  CD1 PHE A 389     -10.802  13.578 -20.561  0.00 72.20           C  
ATOM   3592  CD2 PHE A 389     -10.535  12.469 -18.475  0.00 74.32           C  
ATOM   3593  CE1 PHE A 389     -11.603  14.527 -19.956  0.00 66.21           C  
ATOM   3594  CE2 PHE A 389     -11.338  13.415 -17.869  0.00 73.66           C  
ATOM   3595  CZ  PHE A 389     -11.875  14.442 -18.610  0.00 67.96           C  
ATOM   3596  H   PHE A 389      -7.566   9.929 -21.304  0.00  0.00           H  
ATOM   3597  HA  PHE A 389      -7.980  12.760 -21.499  0.00  0.00           H  
ATOM   3598  HB2 PHE A 389      -9.846  11.192 -21.424  0.00  0.00           H  
ATOM   3599  HB3 PHE A 389      -9.368  10.604 -19.872  0.00  0.00           H  
ATOM   3600  HD1 PHE A 389     -10.606  13.652 -21.621  0.00  0.00           H  
ATOM   3601  HD2 PHE A 389     -10.126  11.666 -17.881  0.00  0.00           H  
ATOM   3602  HE1 PHE A 389     -12.016  15.336 -20.540  0.00  0.00           H  
ATOM   3603  HE2 PHE A 389     -11.546  13.349 -16.811  0.00  0.00           H  
ATOM   3604  HZ  PHE A 389     -12.508  15.180 -18.139  0.00  0.00           H  
ATOM   3605  N   PHE A 390      -6.919  11.637 -18.567  0.00 78.28           N  
ATOM   3606  CA  PHE A 390      -6.325  12.081 -17.313  0.00 77.80           C  
ATOM   3607  C   PHE A 390      -4.858  12.463 -17.459  0.00 85.50           C  
ATOM   3608  O   PHE A 390      -4.345  13.221 -16.629  0.00 80.65           O  
ATOM   3609  CB  PHE A 390      -6.490  10.996 -16.250  0.00 72.78           C  
ATOM   3610  CG  PHE A 390      -7.915  10.782 -15.835  0.00 71.97           C  
ATOM   3611  CD1 PHE A 390      -8.505  11.612 -14.898  0.00 73.92           C  
ATOM   3612  CD2 PHE A 390      -8.668   9.766 -16.390  0.00 69.40           C  
ATOM   3613  CE1 PHE A 390      -9.818  11.428 -14.517  0.00 69.85           C  
ATOM   3614  CE2 PHE A 390      -9.984   9.576 -16.013  0.00 69.17           C  
ATOM   3615  CZ  PHE A 390     -10.559  10.408 -15.075  0.00 63.89           C  
ATOM   3616  H   PHE A 390      -7.032  10.647 -18.735  0.00  0.00           H  
ATOM   3617  HA  PHE A 390      -6.870  12.964 -16.978  0.00  0.00           H  
ATOM   3618  HB2 PHE A 390      -6.077  10.059 -16.623  0.00  0.00           H  
ATOM   3619  HB3 PHE A 390      -5.893  11.253 -15.375  0.00  0.00           H  
ATOM   3620  HD1 PHE A 390      -7.936  12.416 -14.455  0.00  0.00           H  
ATOM   3621  HD2 PHE A 390      -8.229   9.110 -17.127  0.00  0.00           H  
ATOM   3622  HE1 PHE A 390     -10.264  12.082 -13.783  0.00  0.00           H  
ATOM   3623  HE2 PHE A 390     -10.562   8.776 -16.453  0.00  0.00           H  
ATOM   3624  HZ  PHE A 390     -11.587  10.262 -14.777  0.00  0.00           H  
ATOM   3625  N   ILE A 391      -4.173  11.955 -18.486  0.00 83.05           N  
ATOM   3626  CA  ILE A 391      -2.847  12.471 -18.816  0.00 88.93           C  
ATOM   3627  C   ILE A 391      -2.948  13.935 -19.220  0.00 91.28           C  
ATOM   3628  O   ILE A 391      -2.093  14.757 -18.866  0.00 94.74           O  
ATOM   3629  CB  ILE A 391      -2.202  11.616 -19.926  0.00 85.00           C  
ATOM   3630  CG1 ILE A 391      -1.836  10.228 -19.396  0.00 81.99           C  
ATOM   3631  CG2 ILE A 391      -0.976  12.310 -20.502  0.00 85.18           C  
ATOM   3632  CD1 ILE A 391      -1.282   9.298 -20.456  0.00 79.71           C  
ATOM   3633  H   ILE A 391      -4.571  11.210 -19.039  0.00  0.00           H  
ATOM   3634  HA  ILE A 391      -2.222  12.404 -17.925  0.00  0.00           H  
ATOM   3635  HB  ILE A 391      -2.931  11.493 -20.727  0.00  0.00           H  
ATOM   3636 HG12 ILE A 391      -1.111  10.329 -18.589  0.00  0.00           H  
ATOM   3637 HG13 ILE A 391      -2.714   9.772 -18.938  0.00  0.00           H  
ATOM   3638 HG21 ILE A 391      -0.539  11.688 -21.283  0.00  0.00           H  
ATOM   3639 HG22 ILE A 391      -1.267  13.271 -20.925  0.00  0.00           H  
ATOM   3640 HG23 ILE A 391      -0.243  12.469 -19.711  0.00  0.00           H  
ATOM   3641 HD11 ILE A 391      -1.045   8.334 -20.006  0.00  0.00           H  
ATOM   3642 HD12 ILE A 391      -2.024   9.159 -21.242  0.00  0.00           H  
ATOM   3643 HD13 ILE A 391      -0.377   9.731 -20.883  0.00  0.00           H  
ATOM   3644  N   THR A 392      -4.007  14.287 -19.950  0.00 91.03           N  
ATOM   3645  CA  THR A 392      -4.192  15.662 -20.402  0.00 92.03           C  
ATOM   3646  C   THR A 392      -4.398  16.612 -19.228  0.00 96.64           C  
ATOM   3647  O   THR A 392      -3.927  17.756 -19.254  0.00 99.51           O  
ATOM   3648  CB  THR A 392      -5.375  15.723 -21.367  0.00 85.65           C  
ATOM   3649  CG2 THR A 392      -5.611  17.137 -21.854  0.00 82.50           C  
ATOM   3650  OG1 THR A 392      -5.110  14.878 -22.493  0.00 86.36           O  
ATOM   3651  H   THR A 392      -4.700  13.596 -20.200  0.00  0.00           H  
ATOM   3652  HA  THR A 392      -3.295  15.970 -20.939  0.00  0.00           H  
ATOM   3653  HB  THR A 392      -6.270  15.367 -20.857  0.00  0.00           H  
ATOM   3654  HG1 THR A 392      -5.851  14.914 -23.102  0.00  0.00           H  
ATOM   3655 HG21 THR A 392      -6.459  17.149 -22.539  0.00  0.00           H  
ATOM   3656 HG22 THR A 392      -5.823  17.784 -21.003  0.00  0.00           H  
ATOM   3657 HG23 THR A 392      -4.722  17.497 -22.371  0.00  0.00           H  
ATOM   3658  N   HID A 393      -5.045  16.154 -18.194  0.00 88.71           N  
ATOM   3659  CA  HID A 393      -5.221  16.994 -17.067  0.00 88.98           C  
ATOM   3660  C   HID A 393      -3.900  17.336 -16.463  0.00 88.31           C  
ATOM   3661  O   HID A 393      -3.699  18.425 -16.033  0.00 90.40           O  
ATOM   3662  CB  HID A 393      -6.041  16.270 -16.060  0.00 92.81           C  
ATOM   3663  CG  HID A 393      -7.501  16.444 -16.257  0.00 96.38           C  
ATOM   3664  CD2 HID A 393      -8.521  15.566 -16.199  0.00 93.09           C  
ATOM   3665  ND1 HID A 393      -8.057  17.661 -16.549  0.00101.35           N  
ATOM   3666  CE1 HID A 393      -9.361  17.529 -16.655  0.00 98.51           C  
ATOM   3667  NE2 HID A 393      -9.666  16.265 -16.454  0.00 93.35           N  
ATOM   3668  H   HID A 393      -5.412  15.213 -18.204  0.00  0.00           H  
ATOM   3669  HA  HID A 393      -5.734  17.908 -17.368  0.00  0.00           H  
ATOM   3670  HB2 HID A 393      -5.796  15.208 -16.089  0.00  0.00           H  
ATOM   3671  HB3 HID A 393      -5.768  16.608 -15.060  0.00  0.00           H  
ATOM   3672  HD1 HID A 393      -7.467  18.475 -16.647  0.00  0.00           H  
ATOM   3673  HD2 HID A 393      -8.327  14.526 -15.981  0.00  0.00           H  
ATOM   3674  HE1 HID A 393      -9.975  18.390 -16.874  0.00  0.00           H  
ATOM   3675  N   ILE A 394      -2.996  16.383 -16.402  0.00 95.53           N  
ATOM   3676  CA  ILE A 394      -1.685  16.637 -15.820  0.00100.46           C  
ATOM   3677  C   ILE A 394      -0.956  17.722 -16.597  0.00110.00           C  
ATOM   3678  O   ILE A 394      -0.162  18.478 -16.025  0.00116.65           O  
ATOM   3679  CB  ILE A 394      -0.878  15.343 -15.764  0.00  0.00           C  
ATOM   3680  CG1 ILE A 394      -1.539  14.311 -14.827  0.00  0.00           C  
ATOM   3681  CG2 ILE A 394       0.581  15.618 -15.357  0.00  0.00           C  
ATOM   3682  CD1 ILE A 394      -0.994  12.874 -14.831  0.00  0.00           C  
ATOM   3683  H   ILE A 394      -3.207  15.463 -16.761  0.00  0.00           H  
ATOM   3684  HA  ILE A 394      -1.830  16.990 -14.799  0.00  0.00           H  
ATOM   3685  HB  ILE A 394      -0.741  14.956 -16.774  0.00  0.00           H  
ATOM   3686 HG12 ILE A 394      -1.444  14.645 -13.794  0.00  0.00           H  
ATOM   3687 HG13 ILE A 394      -2.594  14.212 -15.082  0.00  0.00           H  
ATOM   3688 HG21 ILE A 394       1.133  14.679 -15.325  0.00  0.00           H  
ATOM   3689 HG22 ILE A 394       1.042  16.286 -16.084  0.00  0.00           H  
ATOM   3690 HG23 ILE A 394       0.601  16.084 -14.372  0.00  0.00           H  
ATOM   3691 HD11 ILE A 394      -1.559  12.269 -14.122  0.00  0.00           H  
ATOM   3692 HD12 ILE A 394      -1.093  12.450 -15.830  0.00  0.00           H  
ATOM   3693 HD13 ILE A 394       0.057  12.883 -14.543  0.00  0.00           H  
ATOM   3694  N   LEU A 395      -1.218  17.828 -17.901  0.00109.05           N  
ATOM   3695  CA  LEU A 395      -0.538  18.822 -18.724  0.00115.80           C  
ATOM   3696  C   LEU A 395      -1.120  20.216 -18.521  0.00123.98           C  
ATOM   3697  O   LEU A 395      -0.383  21.207 -18.556  0.00132.70           O  
ATOM   3698  CB  LEU A 395      -0.614  18.420 -20.197  0.00113.04           C  
ATOM   3699  CG  LEU A 395      -0.061  17.030 -20.516  0.00107.58           C  
ATOM   3700  CD1 LEU A 395      -0.027  16.794 -22.016  0.00109.94           C  
ATOM   3701  CD2 LEU A 395       1.323  16.840 -19.913  0.00102.89           C  
ATOM   3702  H   LEU A 395      -1.895  17.215 -18.331  0.00  0.00           H  
ATOM   3703  HA  LEU A 395       0.512  18.846 -18.431  0.00  0.00           H  
ATOM   3704  HB2 LEU A 395      -1.648  18.483 -20.535  0.00  0.00           H  
ATOM   3705  HB3 LEU A 395      -0.093  19.163 -20.801  0.00  0.00           H  
ATOM   3706  HG  LEU A 395      -0.728  16.291 -20.072  0.00  0.00           H  
ATOM   3707 HD11 LEU A 395       0.370  15.799 -22.219  0.00  0.00           H  
ATOM   3708 HD12 LEU A 395      -1.037  16.871 -22.419  0.00  0.00           H  
ATOM   3709 HD13 LEU A 395       0.610  17.542 -22.488  0.00  0.00           H  
ATOM   3710 HD21 LEU A 395       1.692  15.843 -20.155  0.00  0.00           H  
ATOM   3711 HD22 LEU A 395       2.003  17.588 -20.321  0.00  0.00           H  
ATOM   3712 HD23 LEU A 395       1.267  16.953 -18.830  0.00  0.00           H  
ATOM   3713  N   ASN A 396      -2.438  20.311 -18.315  0.00120.69           N  
ATOM   3714  CA  ASN A 396      -3.049  21.599 -18.002  0.00120.58           C  
ATOM   3715  C   ASN A 396      -2.451  22.209 -16.742  0.00122.42           C  
ATOM   3716  O   ASN A 396      -2.297  23.433 -16.654  0.00125.81           O  
ATOM   3717  CB  ASN A 396      -4.562  21.438 -17.839  0.00116.75           C  
ATOM   3718  CG  ASN A 396      -5.336  21.960 -19.031  0.00117.94           C  
ATOM   3719  ND2 ASN A 396      -6.635  22.172 -18.849  0.00116.24           N  
ATOM   3720  OD1 ASN A 396      -4.774  22.173 -20.104  0.00121.59           O  
ATOM   3721  H   ASN A 396      -3.019  19.487 -18.376  0.00  0.00           H  
ATOM   3722  HA  ASN A 396      -2.864  22.278 -18.834  0.00  0.00           H  
ATOM   3723  HB2 ASN A 396      -4.800  20.385 -17.685  0.00  0.00           H  
ATOM   3724  HB3 ASN A 396      -4.887  21.960 -16.939  0.00  0.00           H  
ATOM   3725 HD21 ASN A 396      -7.056  21.985 -17.950  0.00  0.00           H  
ATOM   3726 HD22 ASN A 396      -7.201  22.520 -19.609  0.00  0.00           H  
ATOM   3727  N   ILE A 397      -2.095  21.373 -15.767  0.00128.30           N  
ATOM   3728  CA  ILE A 397      -1.548  21.866 -14.509  0.00131.63           C  
ATOM   3729  C   ILE A 397      -0.053  22.139 -14.634  0.00137.13           C  
ATOM   3730  O   ILE A 397       0.466  23.091 -14.040  0.00140.52           O  
ATOM   3731  CB  ILE A 397      -1.850  20.860 -13.382  0.00123.72           C  
ATOM   3732  CG1 ILE A 397      -3.361  20.681 -13.220  0.00113.56           C  
ATOM   3733  CG2 ILE A 397      -1.209  21.300 -12.071  0.00125.40           C  
ATOM   3734  CD1 ILE A 397      -3.745  19.649 -12.180  0.00102.21           C  
ATOM   3735  H   ILE A 397      -2.202  20.377 -15.892  0.00  0.00           H  
ATOM   3736  HA  ILE A 397      -2.045  22.805 -14.268  0.00  0.00           H  
ATOM   3737  HB  ILE A 397      -1.422  19.897 -13.663  0.00  0.00           H  
ATOM   3738 HG12 ILE A 397      -3.813  21.639 -12.963  0.00  0.00           H  
ATOM   3739 HG13 ILE A 397      -3.798  20.406 -14.180  0.00  0.00           H  
ATOM   3740 HG21 ILE A 397      -1.438  20.573 -11.292  0.00  0.00           H  
ATOM   3741 HG22 ILE A 397      -0.129  21.367 -12.199  0.00  0.00           H  
ATOM   3742 HG23 ILE A 397      -1.602  22.275 -11.783  0.00  0.00           H  
ATOM   3743 HD11 ILE A 397      -4.831  19.578 -12.122  0.00  0.00           H  
ATOM   3744 HD12 ILE A 397      -3.332  18.680 -12.460  0.00  0.00           H  
ATOM   3745 HD13 ILE A 397      -3.348  19.946 -11.209  0.00  0.00           H  
ATOM   3746  N   HID A 398       0.657  21.327 -15.420  0.00136.75           N  
ATOM   3747  CA  HID A 398       2.116  21.376 -15.430  0.00140.25           C  
ATOM   3748  C   HID A 398       2.634  22.644 -16.099  0.00154.68           C  
ATOM   3749  O   HID A 398       3.339  23.445 -15.474  0.00162.37           O  
ATOM   3750  CB  HID A 398       2.675  20.138 -16.126  0.00  0.00           C  
ATOM   3751  CG  HID A 398       2.268  19.933 -17.567  0.00  0.00           C  
ATOM   3752  CD2 HID A 398       2.845  20.356 -18.740  0.00  0.00           C  
ATOM   3753  ND1 HID A 398       1.180  19.241 -17.916  0.00  0.00           N  
ATOM   3754  CE1 HID A 398       1.083  19.230 -19.255  0.00  0.00           C  
ATOM   3755  NE2 HID A 398       2.088  19.903 -19.814  0.00  0.00           N  
ATOM   3756  H   HID A 398       0.185  20.666 -16.020  0.00  0.00           H  
ATOM   3757  HA  HID A 398       2.463  21.371 -14.397  0.00  0.00           H  
ATOM   3758  HB2 HID A 398       3.764  20.182 -16.128  0.00  0.00           H  
ATOM   3759  HB3 HID A 398       2.349  19.244 -15.595  0.00  0.00           H  
ATOM   3760  HD1 HID A 398       0.592  18.831 -17.204  0.00  0.00           H  
ATOM   3761  HD2 HID A 398       3.750  20.945 -18.715  0.00  0.00           H  
ATOM   3762  HE1 HID A 398       0.262  18.717 -19.733  0.00  0.00           H  
ATOM   3763  N   CYX A 399       2.311  22.840 -17.376  0.00157.99           N  
ATOM   3764  CA  CYX A 399       2.906  23.919 -18.154  0.00171.19           C  
ATOM   3765  C   CYX A 399       1.932  25.035 -18.501  0.00172.38           C  
ATOM   3766  O   CYX A 399       2.349  26.030 -19.109  0.00171.94           O  
ATOM   3767  CB  CYX A 399       3.536  23.360 -19.438  0.00177.68           C  
ATOM   3768  SG  CYX A 399       2.420  22.715 -20.731  0.00177.65           S  
ATOM   3769  H   CYX A 399       1.640  22.234 -17.826  0.00  0.00           H  
ATOM   3770  HA  CYX A 399       3.707  24.354 -17.556  0.00  0.00           H  
ATOM   3771  HB2 CYX A 399       4.188  24.116 -19.874  0.00  0.00           H  
ATOM   3772  HB3 CYX A 399       4.260  22.589 -19.174  0.00  0.00           H  
ATOM   3773  N   ASP A 400       0.659  24.905 -18.137  0.00169.42           N  
ATOM   3774  CA  ASP A 400      -0.395  25.853 -18.486  0.00172.19           C  
ATOM   3775  C   ASP A 400      -0.542  26.037 -19.991  0.00178.49           C  
ATOM   3776  O   ASP A 400      -1.233  26.963 -20.435  0.00180.90           O  
ATOM   3777  CB  ASP A 400      -0.176  27.206 -17.815  0.00  0.00           C  
ATOM   3778  CG  ASP A 400      -1.439  28.008 -17.490  0.00  0.00           C  
ATOM   3779  OD1 ASP A 400      -2.481  27.358 -17.241  0.00  0.00           O  
ATOM   3780  OD2 ASP A 400      -1.348  29.252 -17.539  0.00  0.00           O1-
ATOM   3781  H   ASP A 400       0.371  24.111 -17.583  0.00  0.00           H  
ATOM   3782  HA  ASP A 400      -1.336  25.450 -18.112  0.00  0.00           H  
ATOM   3783  HB2 ASP A 400       0.342  27.063 -16.867  0.00  0.00           H  
ATOM   3784  HB3 ASP A 400       0.425  27.842 -18.465  0.00  0.00           H  
ATOM   3785  N   CYX A 401       0.099  25.184 -20.788  0.00180.63           N  
ATOM   3786  CA  CYX A 401      -0.056  25.233 -22.234  0.00179.00           C  
ATOM   3787  C   CYX A 401      -1.489  24.883 -22.601  0.00170.63           C  
ATOM   3788  O   CYX A 401      -1.949  23.771 -22.323  0.00166.40           O  
ATOM   3789  CB  CYX A 401       0.902  24.254 -22.910  0.00179.14           C  
ATOM   3790  SG  CYX A 401       2.579  24.076 -22.239  0.00183.37           S  
ATOM   3791  H   CYX A 401       0.709  24.483 -20.391  0.00  0.00           H  
ATOM   3792  HA  CYX A 401       0.164  26.243 -22.581  0.00  0.00           H  
ATOM   3793  HB2 CYX A 401       0.432  23.272 -22.959  0.00  0.00           H  
ATOM   3794  HB3 CYX A 401       0.967  24.494 -23.971  0.00  0.00           H  
ATOM   3795  N   ASN A 402      -2.198  25.824 -23.219  0.00163.09           N  
ATOM   3796  CA  ASN A 402      -3.541  25.513 -23.685  0.00152.09           C  
ATOM   3797  C   ASN A 402      -3.464  24.427 -24.750  0.00144.87           C  
ATOM   3798  O   ASN A 402      -2.726  24.544 -25.732  0.00148.09           O  
ATOM   3799  CB  ASN A 402      -4.243  26.764 -24.219  0.00153.00           C  
ATOM   3800  CG  ASN A 402      -3.581  27.335 -25.455  0.00154.48           C  
ATOM   3801  ND2 ASN A 402      -2.720  28.327 -25.262  0.00156.47           N  
ATOM   3802  OD1 ASN A 402      -3.853  26.899 -26.575  0.00152.23           O  
ATOM   3803  H   ASN A 402      -1.803  26.743 -23.360  0.00  0.00           H  
ATOM   3804  HA  ASN A 402      -4.117  25.129 -22.843  0.00  0.00           H  
ATOM   3805  HB2 ASN A 402      -5.283  26.528 -24.442  0.00  0.00           H  
ATOM   3806  HB3 ASN A 402      -4.270  27.525 -23.439  0.00  0.00           H  
ATOM   3807 HD21 ASN A 402      -2.537  28.662 -24.327  0.00  0.00           H  
ATOM   3808 HD22 ASN A 402      -2.248  28.747 -26.050  0.00  0.00           H  
ATOM   3809  N   ILE A 403      -4.200  23.346 -24.523  0.00137.95           N  
ATOM   3810  CA  ILE A 403      -4.135  22.153 -25.359  0.00126.08           C  
ATOM   3811  C   ILE A 403      -5.197  22.275 -26.445  0.00123.67           C  
ATOM   3812  O   ILE A 403      -6.283  22.807 -26.176  0.00123.23           O  
ATOM   3813  CB  ILE A 403      -4.309  20.890 -24.499  0.00116.57           C  
ATOM   3814  CG1 ILE A 403      -3.042  20.666 -23.670  0.00117.76           C  
ATOM   3815  CG2 ILE A 403      -4.654  19.671 -25.342  0.00111.83           C  
ATOM   3816  CD1 ILE A 403      -3.150  19.556 -22.665  0.00115.05           C  
ATOM   3817  H   ILE A 403      -4.841  23.326 -23.742  0.00  0.00           H  
ATOM   3818  HA  ILE A 403      -3.155  22.116 -25.835  0.00  0.00           H  
ATOM   3819  HB  ILE A 403      -5.135  21.065 -23.809  0.00  0.00           H  
ATOM   3820 HG12 ILE A 403      -2.204  20.468 -24.338  0.00  0.00           H  
ATOM   3821 HG13 ILE A 403      -2.776  21.591 -23.159  0.00  0.00           H  
ATOM   3822 HG21 ILE A 403      -4.768  18.801 -24.695  0.00  0.00           H  
ATOM   3823 HG22 ILE A 403      -5.587  19.850 -25.876  0.00  0.00           H  
ATOM   3824 HG23 ILE A 403      -3.855  19.487 -26.060  0.00  0.00           H  
ATOM   3825 HD11 ILE A 403      -2.210  19.465 -22.121  0.00  0.00           H  
ATOM   3826 HD12 ILE A 403      -3.955  19.777 -21.964  0.00  0.00           H  
ATOM   3827 HD13 ILE A 403      -3.364  18.619 -23.179  0.00  0.00           H  
ATOM   3828  N   PRO A 404      -4.913  21.851 -27.677  0.00118.90           N  
ATOM   3829  CA  PRO A 404      -5.912  21.923 -28.748  0.00118.90           C  
ATOM   3830  C   PRO A 404      -7.262  21.418 -28.278  0.00114.46           C  
ATOM   3831  O   PRO A 404      -7.405  20.241 -27.916  0.00111.06           O  
ATOM   3832  CB  PRO A 404      -5.323  21.011 -29.832  0.00118.42           C  
ATOM   3833  CG  PRO A 404      -3.852  21.170 -29.658  0.00121.83           C  
ATOM   3834  CD  PRO A 404      -3.611  21.370 -28.177  0.00119.79           C  
ATOM   3835  HA  PRO A 404      -5.998  22.945 -29.118  0.00  0.00           H  
ATOM   3836  HB2 PRO A 404      -5.601  19.978 -29.623  0.00  0.00           H  
ATOM   3837  HB3 PRO A 404      -5.612  21.386 -30.814  0.00  0.00           H  
ATOM   3838  HG2 PRO A 404      -3.348  20.262 -29.988  0.00  0.00           H  
ATOM   3839  HG3 PRO A 404      -3.516  22.053 -30.202  0.00  0.00           H  
ATOM   3840  HD2 PRO A 404      -3.381  20.409 -27.717  0.00  0.00           H  
ATOM   3841  HD3 PRO A 404      -2.861  22.148 -28.036  0.00  0.00           H  
ATOM   3842  N   PRO A 405      -8.273  22.289 -28.244  0.00111.48           N  
ATOM   3843  CA  PRO A 405      -9.595  21.860 -27.766  0.00109.02           C  
ATOM   3844  C   PRO A 405     -10.175  20.710 -28.560  0.00107.40           C  
ATOM   3845  O   PRO A 405     -11.019  19.977 -28.032  0.00106.74           O  
ATOM   3846  CB  PRO A 405     -10.448  23.129 -27.901  0.00110.35           C  
ATOM   3847  CG  PRO A 405      -9.735  23.962 -28.914  0.00113.76           C  
ATOM   3848  CD  PRO A 405      -8.278  23.687 -28.704  0.00117.16           C  
ATOM   3849  HA  PRO A 405      -9.527  21.578 -26.715  0.00  0.00           H  
ATOM   3850  HB2 PRO A 405     -11.434  22.863 -28.282  0.00  0.00           H  
ATOM   3851  HB3 PRO A 405     -10.465  23.656 -26.947  0.00  0.00           H  
ATOM   3852  HG2 PRO A 405     -10.023  23.640 -29.915  0.00  0.00           H  
ATOM   3853  HG3 PRO A 405      -9.936  25.016 -28.722  0.00  0.00           H  
ATOM   3854  HD2 PRO A 405      -7.758  23.753 -29.660  0.00  0.00           H  
ATOM   3855  HD3 PRO A 405      -7.902  24.329 -27.907  0.00  0.00           H  
ATOM   3856  N   VAL A 406      -9.750  20.522 -29.813  0.00111.87           N  
ATOM   3857  CA  VAL A 406     -10.150  19.329 -30.546  0.00102.56           C  
ATOM   3858  C   VAL A 406      -9.511  18.090 -29.934  0.00104.10           C  
ATOM   3859  O   VAL A 406     -10.082  16.995 -29.995  0.00102.17           O  
ATOM   3860  CB  VAL A 406      -9.801  19.464 -32.025  0.00  0.00           C  
ATOM   3861  CG1 VAL A 406     -10.144  18.156 -32.740  0.00  0.00           C  
ATOM   3862  CG2 VAL A 406     -10.563  20.613 -32.700  0.00  0.00           C  
ATOM   3863  H   VAL A 406      -9.151  21.207 -30.251  0.00  0.00           H  
ATOM   3864  HA  VAL A 406     -11.232  19.228 -30.462  0.00  0.00           H  
ATOM   3865  HB  VAL A 406      -8.738  19.683 -32.130  0.00  0.00           H  
ATOM   3866 HG11 VAL A 406      -9.898  18.243 -33.798  0.00  0.00           H  
ATOM   3867 HG12 VAL A 406      -9.571  17.339 -32.301  0.00  0.00           H  
ATOM   3868 HG13 VAL A 406     -11.209  17.950 -32.632  0.00  0.00           H  
ATOM   3869 HG21 VAL A 406     -10.281  20.669 -33.751  0.00  0.00           H  
ATOM   3870 HG22 VAL A 406     -11.635  20.434 -32.621  0.00  0.00           H  
ATOM   3871 HG23 VAL A 406     -10.315  21.553 -32.207  0.00  0.00           H  
ATOM   3872  N   LEU A 407      -8.328  18.234 -29.330  0.00103.82           N  
ATOM   3873  CA  LEU A 407      -7.709  17.105 -28.645  0.00100.38           C  
ATOM   3874  C   LEU A 407      -8.336  16.874 -27.277  0.00 94.26           C  
ATOM   3875  O   LEU A 407      -8.627  15.730 -26.912  0.00 88.29           O  
ATOM   3876  CB  LEU A 407      -6.205  17.323 -28.509  0.00  0.00           C  
ATOM   3877  CG  LEU A 407      -5.211  16.136 -28.482  0.00  0.00           C  
ATOM   3878  CD1 LEU A 407      -5.278  15.298 -29.757  0.00  0.00           C  
ATOM   3879  CD2 LEU A 407      -3.785  16.629 -28.241  0.00  0.00           C  
ATOM   3880  H   LEU A 407      -7.858  19.128 -29.346  0.00  0.00           H  
ATOM   3881  HA  LEU A 407      -7.870  16.211 -29.248  0.00  0.00           H  
ATOM   3882  HB2 LEU A 407      -5.848  17.925 -29.345  0.00  0.00           H  
ATOM   3883  HB3 LEU A 407      -5.995  17.842 -27.574  0.00  0.00           H  
ATOM   3884  HG  LEU A 407      -5.398  15.525 -27.599  0.00  0.00           H  
ATOM   3885 HD11 LEU A 407      -4.563  14.477 -29.690  0.00  0.00           H  
ATOM   3886 HD12 LEU A 407      -6.284  14.894 -29.875  0.00  0.00           H  
ATOM   3887 HD13 LEU A 407      -5.034  15.922 -30.616  0.00  0.00           H  
ATOM   3888 HD21 LEU A 407      -3.104  15.778 -28.226  0.00  0.00           H  
ATOM   3889 HD22 LEU A 407      -3.495  17.311 -29.040  0.00  0.00           H  
ATOM   3890 HD23 LEU A 407      -3.737  17.149 -27.284  0.00  0.00           H  
ATOM   3891  N   TYR A 408      -8.598  17.917 -26.551  0.00 94.06           N  
ATOM   3892  CA  TYR A 408      -9.219  17.715 -25.290  0.00 92.67           C  
ATOM   3893  C   TYR A 408     -10.578  17.122 -25.528  0.00 95.64           C  
ATOM   3894  O   TYR A 408     -10.976  16.255 -24.815  0.00 92.85           O  
ATOM   3895  CB  TYR A 408      -9.334  19.026 -24.580  0.00 92.66           C  
ATOM   3896  CG  TYR A 408      -9.102  18.935 -23.127  0.00 92.93           C  
ATOM   3897  CD1 TYR A 408      -9.523  17.868 -22.426  0.00 88.51           C  
ATOM   3898  CD2 TYR A 408      -8.473  19.931 -22.452  0.00 98.66           C  
ATOM   3899  CE1 TYR A 408      -9.314  17.788 -21.081  0.00 87.26           C  
ATOM   3900  CE2 TYR A 408      -8.259  19.850 -21.104  0.00 98.99           C  
ATOM   3901  CZ  TYR A 408      -8.694  18.766 -20.434  0.00 95.40           C  
ATOM   3902  OH  TYR A 408      -8.522  18.629 -19.098  0.00 98.94           O  
ATOM   3903  H   TYR A 408      -8.361  18.839 -26.888  0.00  0.00           H  
ATOM   3904  HA  TYR A 408      -8.620  17.027 -24.693  0.00  0.00           H  
ATOM   3905  HB2 TYR A 408      -8.630  19.736 -25.015  0.00  0.00           H  
ATOM   3906  HB3 TYR A 408     -10.321  19.451 -24.763  0.00  0.00           H  
ATOM   3907  HD1 TYR A 408     -10.034  17.060 -22.928  0.00  0.00           H  
ATOM   3908  HD2 TYR A 408      -8.131  20.809 -22.980  0.00  0.00           H  
ATOM   3909  HE1 TYR A 408      -9.654  16.922 -20.532  0.00  0.00           H  
ATOM   3910  HE2 TYR A 408      -7.747  20.650 -20.590  0.00  0.00           H  
ATOM   3911  HH  TYR A 408      -8.064  19.399 -18.753  0.00  0.00           H  
ATOM   3912  N   SER A 409     -11.308  17.591 -26.525  0.00105.38           N  
ATOM   3913  CA  SER A 409     -12.624  17.027 -26.809  0.00100.18           C  
ATOM   3914  C   SER A 409     -12.527  15.579 -27.274  0.00 91.59           C  
ATOM   3915  O   SER A 409     -13.446  14.788 -27.030  0.00 85.61           O  
ATOM   3916  CB  SER A 409     -13.346  17.873 -27.859  0.00102.06           C  
ATOM   3917  OG  SER A 409     -13.448  19.224 -27.446  0.00105.65           O  
ATOM   3918  H   SER A 409     -10.956  18.345 -27.097  0.00  0.00           H  
ATOM   3919  HA  SER A 409     -13.210  17.051 -25.890  0.00  0.00           H  
ATOM   3920  HB2 SER A 409     -12.802  17.822 -28.802  0.00  0.00           H  
ATOM   3921  HB3 SER A 409     -14.344  17.469 -28.027  0.00  0.00           H  
ATOM   3922  HG  SER A 409     -13.904  19.732 -28.121  0.00  0.00           H  
ATOM   3923  N   ALA A 410     -11.426  15.213 -27.934  0.00 90.76           N  
ATOM   3924  CA  ALA A 410     -11.272  13.847 -28.427  0.00 84.55           C  
ATOM   3925  C   ALA A 410     -11.062  12.865 -27.282  0.00 85.46           C  
ATOM   3926  O   ALA A 410     -11.707  11.813 -27.229  0.00 76.26           O  
ATOM   3927  CB  ALA A 410     -10.107  13.778 -29.416  0.00 79.54           C  
ATOM   3928  H   ALA A 410     -10.689  15.884 -28.097  0.00  0.00           H  
ATOM   3929  HA  ALA A 410     -12.185  13.568 -28.954  0.00  0.00           H  
ATOM   3930  HB1 ALA A 410      -9.998  12.756 -29.779  0.00  0.00           H  
ATOM   3931  HB2 ALA A 410     -10.304  14.443 -30.257  0.00  0.00           H  
ATOM   3932  HB3 ALA A 410      -9.188  14.086 -28.917  0.00  0.00           H  
ATOM   3933  N   PHE A 411     -10.157  13.189 -26.355  0.00 82.88           N  
ATOM   3934  CA  PHE A 411      -9.864  12.280 -25.253  0.00 81.51           C  
ATOM   3935  C   PHE A 411     -11.045  12.135 -24.304  0.00 76.95           C  
ATOM   3936  O   PHE A 411     -11.167  11.107 -23.625  0.00 76.38           O  
ATOM   3937  CB  PHE A 411      -8.627  12.756 -24.495  0.00 88.89           C  
ATOM   3938  CG  PHE A 411      -7.346  12.589 -25.260  0.00 94.35           C  
ATOM   3939  CD1 PHE A 411      -7.295  11.781 -26.384  0.00 93.62           C  
ATOM   3940  CD2 PHE A 411      -6.189  13.232 -24.852  0.00 94.90           C  
ATOM   3941  CE1 PHE A 411      -6.116  11.624 -27.088  0.00 91.66           C  
ATOM   3942  CE2 PHE A 411      -5.009  13.078 -25.551  0.00 91.21           C  
ATOM   3943  CZ  PHE A 411      -4.972  12.274 -26.669  0.00 90.35           C  
ATOM   3944  H   PHE A 411      -9.668  14.071 -26.413  0.00  0.00           H  
ATOM   3945  HA  PHE A 411      -9.646  11.298 -25.673  0.00  0.00           H  
ATOM   3946  HB2 PHE A 411      -8.751  13.804 -24.222  0.00  0.00           H  
ATOM   3947  HB3 PHE A 411      -8.555  12.221 -23.548  0.00  0.00           H  
ATOM   3948  HD1 PHE A 411      -8.183  11.265 -26.719  0.00  0.00           H  
ATOM   3949  HD2 PHE A 411      -6.203  13.864 -23.976  0.00  0.00           H  
ATOM   3950  HE1 PHE A 411      -6.090  10.994 -27.965  0.00  0.00           H  
ATOM   3951  HE2 PHE A 411      -4.116  13.588 -25.221  0.00  0.00           H  
ATOM   3952  HZ  PHE A 411      -4.050  12.152 -27.218  0.00  0.00           H  
ATOM   3953  N   THR A 412     -11.915  13.145 -24.232  0.00 86.37           N  
ATOM   3954  CA  THR A 412     -13.141  13.008 -23.452  0.00 83.78           C  
ATOM   3955  C   THR A 412     -14.110  12.049 -24.132  0.00 78.58           C  
ATOM   3956  O   THR A 412     -14.688  11.169 -23.483  0.00 75.36           O  
ATOM   3957  CB  THR A 412     -13.797  14.375 -23.245  0.00 83.99           C  
ATOM   3958  CG2 THR A 412     -14.954  14.261 -22.259  0.00 76.49           C  
ATOM   3959  OG1 THR A 412     -12.834  15.301 -22.731  0.00 88.79           O  
ATOM   3960  H   THR A 412     -11.726  14.010 -24.719  0.00  0.00           H  
ATOM   3961  HA  THR A 412     -12.883  12.600 -22.475  0.00  0.00           H  
ATOM   3962  HB  THR A 412     -14.174  14.741 -24.200  0.00  0.00           H  
ATOM   3963  HG1 THR A 412     -13.249  16.157 -22.603  0.00  0.00           H  
ATOM   3964 HG21 THR A 412     -15.412  15.240 -22.121  0.00  0.00           H  
ATOM   3965 HG22 THR A 412     -15.697  13.565 -22.649  0.00  0.00           H  
ATOM   3966 HG23 THR A 412     -14.582  13.896 -21.302  0.00  0.00           H  
ATOM   3967  N   TRP A 413     -14.300  12.207 -25.445  0.00 79.97           N  
ATOM   3968  CA  TRP A 413     -15.179  11.303 -26.179  0.00 79.43           C  
ATOM   3969  C   TRP A 413     -14.639   9.881 -26.159  0.00 73.46           C  
ATOM   3970  O   TRP A 413     -15.408   8.917 -26.061  0.00 70.81           O  
ATOM   3971  CB  TRP A 413     -15.353  11.792 -27.618  0.00 85.80           C  
ATOM   3972  CG  TRP A 413     -16.147  13.060 -27.727  0.00 91.51           C  
ATOM   3973  CD1 TRP A 413     -16.957  13.604 -26.774  0.00 85.59           C  
ATOM   3974  CD2 TRP A 413     -16.203  13.947 -28.855  0.00 96.72           C  
ATOM   3975  CE2 TRP A 413     -17.071  15.002 -28.513  0.00 95.02           C  
ATOM   3976  CE3 TRP A 413     -15.606  13.949 -30.121  0.00100.43           C  
ATOM   3977  NE1 TRP A 413     -17.518  14.769 -27.239  0.00 88.41           N  
ATOM   3978  CZ2 TRP A 413     -17.356  16.050 -29.389  0.00 98.69           C  
ATOM   3979  CZ3 TRP A 413     -15.890  14.990 -30.988  0.00103.40           C  
ATOM   3980  CH2 TRP A 413     -16.756  16.026 -30.618  0.00102.66           C  
ATOM   3981  H   TRP A 413     -13.834  12.956 -25.936  0.00  0.00           H  
ATOM   3982  HA  TRP A 413     -16.156  11.306 -25.695  0.00  0.00           H  
ATOM   3983  HB2 TRP A 413     -14.373  11.939 -28.071  0.00  0.00           H  
ATOM   3984  HB3 TRP A 413     -15.833  11.012 -28.209  0.00  0.00           H  
ATOM   3985  HD1 TRP A 413     -17.075  13.112 -25.820  0.00  0.00           H  
ATOM   3986  HE1 TRP A 413     -18.149  15.295 -26.652  0.00  0.00           H  
ATOM   3987  HE3 TRP A 413     -14.939  13.149 -30.405  0.00  0.00           H  
ATOM   3988  HZ2 TRP A 413     -18.028  16.839 -29.086  0.00  0.00           H  
ATOM   3989  HZ3 TRP A 413     -15.441  15.013 -31.970  0.00  0.00           H  
ATOM   3990  HH2 TRP A 413     -16.946  16.818 -31.327  0.00  0.00           H  
ATOM   3991  N   LEU A 414     -13.313   9.731 -26.239  0.00 75.32           N  
ATOM   3992  CA  LEU A 414     -12.710   8.402 -26.196  0.00 69.21           C  
ATOM   3993  C   LEU A 414     -13.045   7.687 -24.892  0.00 77.59           C  
ATOM   3994  O   LEU A 414     -13.293   6.474 -24.885  0.00 79.71           O  
ATOM   3995  CB  LEU A 414     -11.196   8.508 -26.384  0.00 67.92           C  
ATOM   3996  CG  LEU A 414     -10.393   7.206 -26.289  0.00 71.97           C  
ATOM   3997  CD1 LEU A 414     -10.902   6.185 -27.287  0.00 56.68           C  
ATOM   3998  CD2 LEU A 414      -8.916   7.472 -26.509  0.00 76.87           C  
ATOM   3999  H   LEU A 414     -12.718  10.542 -26.330  0.00  0.00           H  
ATOM   4000  HA  LEU A 414     -13.116   7.816 -27.021  0.00  0.00           H  
ATOM   4001  HB2 LEU A 414     -10.986   8.990 -27.339  0.00  0.00           H  
ATOM   4002  HB3 LEU A 414     -10.796   9.229 -25.671  0.00  0.00           H  
ATOM   4003  HG  LEU A 414     -10.521   6.798 -25.287  0.00  0.00           H  
ATOM   4004 HD11 LEU A 414     -10.317   5.269 -27.201  0.00  0.00           H  
ATOM   4005 HD12 LEU A 414     -11.950   5.967 -27.082  0.00  0.00           H  
ATOM   4006 HD13 LEU A 414     -10.806   6.584 -28.297  0.00  0.00           H  
ATOM   4007 HD21 LEU A 414      -8.363   6.535 -26.438  0.00  0.00           H  
ATOM   4008 HD22 LEU A 414      -8.768   7.906 -27.498  0.00  0.00           H  
ATOM   4009 HD23 LEU A 414      -8.554   8.166 -25.750  0.00  0.00           H  
ATOM   4010  N   GLY A 415     -13.072   8.421 -23.780  0.00 76.07           N  
ATOM   4011  CA  GLY A 415     -13.451   7.812 -22.516  0.00 72.96           C  
ATOM   4012  C   GLY A 415     -14.903   7.374 -22.490  0.00 74.19           C  
ATOM   4013  O   GLY A 415     -15.227   6.299 -21.978  0.00 75.00           O  
ATOM   4014  H   GLY A 415     -12.829   9.401 -23.816  0.00  0.00           H  
ATOM   4015  HA2 GLY A 415     -12.810   6.952 -22.321  0.00  0.00           H  
ATOM   4016  HA3 GLY A 415     -13.271   8.518 -21.705  0.00  0.00           H  
ATOM   4017  N   TYR A 416     -15.801   8.201 -23.030  0.00 71.29           N  
ATOM   4018  CA  TYR A 416     -17.203   7.815 -23.132  0.00 65.72           C  
ATOM   4019  C   TYR A 416     -17.395   6.645 -24.090  0.00 74.23           C  
ATOM   4020  O   TYR A 416     -18.337   5.859 -23.925  0.00 72.94           O  
ATOM   4021  CB  TYR A 416     -18.041   9.009 -23.581  0.00 62.97           C  
ATOM   4022  CG  TYR A 416     -18.180  10.088 -22.535  0.00 72.57           C  
ATOM   4023  CD1 TYR A 416     -18.498   9.773 -21.220  0.00 77.77           C  
ATOM   4024  CD2 TYR A 416     -17.994  11.424 -22.861  0.00 70.98           C  
ATOM   4025  CE1 TYR A 416     -18.630  10.761 -20.261  0.00 81.18           C  
ATOM   4026  CE2 TYR A 416     -18.121  12.418 -21.907  0.00 78.84           C  
ATOM   4027  CZ  TYR A 416     -18.438  12.082 -20.609  0.00 78.01           C  
ATOM   4028  OH  TYR A 416     -18.566  13.072 -19.660  0.00 66.59           O  
ATOM   4029  H   TYR A 416     -15.512   9.106 -23.374  0.00  0.00           H  
ATOM   4030  HA  TYR A 416     -17.546   7.508 -22.144  0.00  0.00           H  
ATOM   4031  HB2 TYR A 416     -17.607   9.436 -24.485  0.00  0.00           H  
ATOM   4032  HB3 TYR A 416     -19.031   8.664 -23.878  0.00  0.00           H  
ATOM   4033  HD1 TYR A 416     -18.646   8.743 -20.932  0.00  0.00           H  
ATOM   4034  HD2 TYR A 416     -17.746  11.703 -23.874  0.00  0.00           H  
ATOM   4035  HE1 TYR A 416     -18.882  10.497 -19.245  0.00  0.00           H  
ATOM   4036  HE2 TYR A 416     -17.972  13.452 -22.181  0.00  0.00           H  
ATOM   4037  HH  TYR A 416     -18.401  13.927 -20.065  0.00  0.00           H  
ATOM   4038  N   VAL A 417     -16.519   6.520 -25.091  0.00 75.00           N  
ATOM   4039  CA  VAL A 417     -16.583   5.398 -26.026  0.00 75.22           C  
ATOM   4040  C   VAL A 417     -16.398   4.069 -25.302  0.00 75.65           C  
ATOM   4041  O   VAL A 417     -16.948   3.042 -25.721  0.00 73.28           O  
ATOM   4042  CB  VAL A 417     -15.538   5.599 -27.142  0.00 69.42           C  
ATOM   4043  CG1 VAL A 417     -15.184   4.284 -27.820  0.00 66.88           C  
ATOM   4044  CG2 VAL A 417     -16.061   6.588 -28.159  0.00 68.97           C  
ATOM   4045  H   VAL A 417     -15.792   7.210 -25.215  0.00  0.00           H  
ATOM   4046  HA  VAL A 417     -17.571   5.397 -26.485  0.00  0.00           H  
ATOM   4047  HB  VAL A 417     -14.633   6.011 -26.696  0.00  0.00           H  
ATOM   4048 HG11 VAL A 417     -14.445   4.465 -28.601  0.00  0.00           H  
ATOM   4049 HG12 VAL A 417     -14.772   3.594 -27.083  0.00  0.00           H  
ATOM   4050 HG13 VAL A 417     -16.081   3.850 -28.262  0.00  0.00           H  
ATOM   4051 HG21 VAL A 417     -15.320   6.727 -28.946  0.00  0.00           H  
ATOM   4052 HG22 VAL A 417     -16.985   6.208 -28.594  0.00  0.00           H  
ATOM   4053 HG23 VAL A 417     -16.256   7.543 -27.671  0.00  0.00           H  
ATOM   4054  N   ASN A 418     -15.652   4.068 -24.195  0.00 69.14           N  
ATOM   4055  CA  ASN A 418     -15.422   2.840 -23.443  0.00 59.69           C  
ATOM   4056  C   ASN A 418     -16.723   2.146 -23.054  0.00 72.46           C  
ATOM   4057  O   ASN A 418     -16.746   0.922 -22.884  0.00 78.40           O  
ATOM   4058  CB  ASN A 418     -14.596   3.149 -22.197  0.00 65.48           C  
ATOM   4059  CG  ASN A 418     -14.385   1.935 -21.320  0.00 70.06           C  
ATOM   4060  ND2 ASN A 418     -15.244   1.770 -20.318  0.00 73.88           N  
ATOM   4061  OD1 ASN A 418     -13.457   1.154 -21.537  0.00 72.31           O  
ATOM   4062  H   ASN A 418     -15.236   4.927 -23.866  0.00  0.00           H  
ATOM   4063  HA  ASN A 418     -14.848   2.159 -24.071  0.00  0.00           H  
ATOM   4064  HB2 ASN A 418     -13.629   3.553 -22.495  0.00  0.00           H  
ATOM   4065  HB3 ASN A 418     -15.089   3.931 -21.620  0.00  0.00           H  
ATOM   4066 HD21 ASN A 418     -15.988   2.438 -20.176  0.00  0.00           H  
ATOM   4067 HD22 ASN A 418     -15.152   0.977 -19.699  0.00  0.00           H  
ATOM   4068  N   SER A 419     -17.816   2.900 -22.924  0.00 73.71           N  
ATOM   4069  CA  SER A 419     -19.091   2.310 -22.533  0.00 74.87           C  
ATOM   4070  C   SER A 419     -19.661   1.371 -23.588  0.00 71.13           C  
ATOM   4071  O   SER A 419     -20.588   0.615 -23.282  0.00 79.35           O  
ATOM   4072  CB  SER A 419     -20.102   3.414 -22.216  0.00 76.98           C  
ATOM   4073  OG  SER A 419     -19.746   4.102 -21.027  0.00 76.00           O  
ATOM   4074  H   SER A 419     -17.767   3.894 -23.097  0.00  0.00           H  
ATOM   4075  HA  SER A 419     -18.928   1.733 -21.623  0.00  0.00           H  
ATOM   4076  HB2 SER A 419     -20.141   4.120 -23.046  0.00  0.00           H  
ATOM   4077  HB3 SER A 419     -21.093   2.976 -22.099  0.00  0.00           H  
ATOM   4078  HG  SER A 419     -20.393   4.788 -20.848  0.00  0.00           H  
ATOM   4079  N   ALA A 420     -19.135   1.385 -24.809  0.00 64.52           N  
ATOM   4080  CA  ALA A 420     -19.652   0.544 -25.876  0.00 70.62           C  
ATOM   4081  C   ALA A 420     -18.693  -0.561 -26.298  0.00 76.87           C  
ATOM   4082  O   ALA A 420     -19.034  -1.349 -27.187  0.00 79.00           O  
ATOM   4083  CB  ALA A 420     -20.010   1.401 -27.093  0.00 69.09           C  
ATOM   4084  H   ALA A 420     -18.354   1.992 -25.016  0.00  0.00           H  
ATOM   4085  HA  ALA A 420     -20.567   0.073 -25.517  0.00  0.00           H  
ATOM   4086  HB1 ALA A 420     -20.396   0.762 -27.887  0.00  0.00           H  
ATOM   4087  HB2 ALA A 420     -20.769   2.131 -26.813  0.00  0.00           H  
ATOM   4088  HB3 ALA A 420     -19.120   1.921 -27.447  0.00  0.00           H  
ATOM   4089  N   VAL A 421     -17.508  -0.642 -25.699  0.00 77.91           N  
ATOM   4090  CA  VAL A 421     -16.530  -1.625 -26.148  0.00 79.27           C  
ATOM   4091  C   VAL A 421     -16.639  -2.935 -25.376  0.00 78.59           C  
ATOM   4092  O   VAL A 421     -16.284  -3.991 -25.911  0.00 80.37           O  
ATOM   4093  CB  VAL A 421     -15.101  -1.057 -26.062  0.00 73.59           C  
ATOM   4094  CG1 VAL A 421     -14.999   0.240 -26.840  0.00 71.39           C  
ATOM   4095  CG2 VAL A 421     -14.681  -0.859 -24.610  0.00 65.73           C  
ATOM   4096  H   VAL A 421     -17.286  -0.022 -24.933  0.00  0.00           H  
ATOM   4097  HA  VAL A 421     -16.737  -1.841 -27.196  0.00  0.00           H  
ATOM   4098  HB  VAL A 421     -14.422  -1.779 -26.516  0.00  0.00           H  
ATOM   4099 HG11 VAL A 421     -13.983   0.628 -26.769  0.00  0.00           H  
ATOM   4100 HG12 VAL A 421     -15.245   0.057 -27.886  0.00  0.00           H  
ATOM   4101 HG13 VAL A 421     -15.695   0.969 -26.425  0.00  0.00           H  
ATOM   4102 HG21 VAL A 421     -13.668  -0.457 -24.576  0.00  0.00           H  
ATOM   4103 HG22 VAL A 421     -15.365  -0.162 -24.125  0.00  0.00           H  
ATOM   4104 HG23 VAL A 421     -14.709  -1.816 -24.089  0.00  0.00           H  
ATOM   4105  N   ASN A 422     -17.124  -2.894 -24.134  0.00 74.03           N  
ATOM   4106  CA  ASN A 422     -17.181  -4.114 -23.329  0.00 73.83           C  
ATOM   4107  C   ASN A 422     -18.066  -5.188 -23.946  0.00 74.68           C  
ATOM   4108  O   ASN A 422     -17.617  -6.344 -24.037  0.00 76.59           O  
ATOM   4109  CB  ASN A 422     -17.609  -3.764 -21.902  0.00 72.41           C  
ATOM   4110  CG  ASN A 422     -16.487  -3.156 -21.100  0.00 70.46           C  
ATOM   4111  ND2 ASN A 422     -16.777  -2.766 -19.866  0.00 74.23           N  
ATOM   4112  OD1 ASN A 422     -15.365  -3.031 -21.590  0.00 69.93           O  
ATOM   4113  H   ASN A 422     -17.452  -2.020 -23.749  0.00  0.00           H  
ATOM   4114  HA  ASN A 422     -16.169  -4.517 -23.276  0.00  0.00           H  
ATOM   4115  HB2 ASN A 422     -18.448  -3.069 -21.935  0.00  0.00           H  
ATOM   4116  HB3 ASN A 422     -17.967  -4.663 -21.400  0.00  0.00           H  
ATOM   4117 HD21 ASN A 422     -17.714  -2.883 -19.506  0.00  0.00           H  
ATOM   4118 HD22 ASN A 422     -16.061  -2.352 -19.286  0.00  0.00           H  
ATOM   4119  N   PRO A 423     -19.295  -4.904 -24.394  0.00 74.98           N  
ATOM   4120  CA  PRO A 423     -20.071  -5.959 -25.069  0.00 79.39           C  
ATOM   4121  C   PRO A 423     -19.385  -6.512 -26.307  0.00 83.90           C  
ATOM   4122  O   PRO A 423     -19.590  -7.683 -26.650  0.00 90.16           O  
ATOM   4123  CB  PRO A 423     -21.388  -5.253 -25.419  0.00 72.48           C  
ATOM   4124  CG  PRO A 423     -21.486  -4.143 -24.445  0.00 68.97           C  
ATOM   4125  CD  PRO A 423     -20.086  -3.669 -24.249  0.00 69.67           C  
ATOM   4126  HA  PRO A 423     -20.268  -6.771 -24.369  0.00  0.00           H  
ATOM   4127  HB2 PRO A 423     -21.322  -4.844 -26.427  0.00  0.00           H  
ATOM   4128  HB3 PRO A 423     -22.219  -5.942 -25.266  0.00  0.00           H  
ATOM   4129  HG2 PRO A 423     -22.084  -3.338 -24.873  0.00  0.00           H  
ATOM   4130  HG3 PRO A 423     -21.874  -4.524 -23.500  0.00  0.00           H  
ATOM   4131  HD2 PRO A 423     -19.825  -2.978 -25.051  0.00  0.00           H  
ATOM   4132  HD3 PRO A 423     -19.974  -3.288 -23.234  0.00  0.00           H  
ATOM   4133  N   ILE A 424     -18.572  -5.703 -26.988  0.00 83.26           N  
ATOM   4134  CA  ILE A 424     -17.824  -6.192 -28.140  0.00 83.10           C  
ATOM   4135  C   ILE A 424     -16.751  -7.183 -27.705  0.00 81.27           C  
ATOM   4136  O   ILE A 424     -16.400  -8.103 -28.456  0.00 80.08           O  
ATOM   4137  CB  ILE A 424     -17.233  -4.997 -28.914  0.00 78.55           C  
ATOM   4138  CG1 ILE A 424     -18.358  -4.102 -29.440  0.00 73.56           C  
ATOM   4139  CG2 ILE A 424     -16.333  -5.464 -30.050  0.00 80.22           C  
ATOM   4140  CD1 ILE A 424     -17.874  -2.868 -30.170  0.00 71.89           C  
ATOM   4141  H   ILE A 424     -18.469  -4.738 -26.708  0.00  0.00           H  
ATOM   4142  HA  ILE A 424     -18.519  -6.712 -28.799  0.00  0.00           H  
ATOM   4143  HB  ILE A 424     -16.629  -4.410 -28.222  0.00  0.00           H  
ATOM   4144 HG12 ILE A 424     -19.003  -4.682 -30.100  0.00  0.00           H  
ATOM   4145 HG13 ILE A 424     -19.000  -3.803 -28.611  0.00  0.00           H  
ATOM   4146 HG21 ILE A 424     -15.932  -4.598 -30.576  0.00  0.00           H  
ATOM   4147 HG22 ILE A 424     -15.511  -6.054 -29.644  0.00  0.00           H  
ATOM   4148 HG23 ILE A 424     -16.910  -6.075 -30.744  0.00  0.00           H  
ATOM   4149 HD11 ILE A 424     -18.731  -2.287 -30.511  0.00  0.00           H  
ATOM   4150 HD12 ILE A 424     -17.269  -2.261 -29.497  0.00  0.00           H  
ATOM   4151 HD13 ILE A 424     -17.273  -3.166 -31.029  0.00  0.00           H  
ATOM   4152  N   ILE A 425     -16.226  -7.031 -26.487  0.00 72.91           N  
ATOM   4153  CA  ILE A 425     -15.193  -7.940 -26.000  0.00 77.19           C  
ATOM   4154  C   ILE A 425     -15.788  -9.287 -25.604  0.00 86.64           C  
ATOM   4155  O   ILE A 425     -15.148 -10.331 -25.780  0.00 84.58           O  
ATOM   4156  CB  ILE A 425     -14.431  -7.293 -24.833  0.00 71.65           C  
ATOM   4157  CG1 ILE A 425     -13.832  -5.957 -25.271  0.00 71.05           C  
ATOM   4158  CG2 ILE A 425     -13.327  -8.207 -24.337  0.00 68.37           C  
ATOM   4159  CD1 ILE A 425     -13.101  -5.225 -24.171  0.00 69.86           C  
ATOM   4160  H   ILE A 425     -16.543  -6.280 -25.891  0.00  0.00           H  
ATOM   4161  HA  ILE A 425     -14.485  -8.110 -26.811  0.00  0.00           H  
ATOM   4162  HB  ILE A 425     -15.130  -7.112 -24.016  0.00  0.00           H  
ATOM   4163 HG12 ILE A 425     -13.154  -6.122 -26.108  0.00  0.00           H  
ATOM   4164 HG13 ILE A 425     -14.622  -5.319 -25.667  0.00  0.00           H  
ATOM   4165 HG21 ILE A 425     -12.802  -7.728 -23.511  0.00  0.00           H  
ATOM   4166 HG22 ILE A 425     -13.759  -9.147 -23.995  0.00  0.00           H  
ATOM   4167 HG23 ILE A 425     -12.626  -8.404 -25.148  0.00  0.00           H  
ATOM   4168 HD11 ILE A 425     -12.705  -4.287 -24.559  0.00  0.00           H  
ATOM   4169 HD12 ILE A 425     -13.790  -5.017 -23.352  0.00  0.00           H  
ATOM   4170 HD13 ILE A 425     -12.280  -5.842 -23.806  0.00  0.00           H  
ATOM   4171  N   TYR A 426     -17.015  -9.296 -25.077  0.00 80.85           N  
ATOM   4172  CA  TYR A 426     -17.633 -10.552 -24.664  0.00 87.40           C  
ATOM   4173  C   TYR A 426     -17.933 -11.452 -25.858  0.00 95.75           C  
ATOM   4174  O   TYR A 426     -17.938 -12.682 -25.718  0.00 99.16           O  
ATOM   4175  CB  TYR A 426     -18.911 -10.270 -23.873  0.00 86.99           C  
ATOM   4176  CG  TYR A 426     -18.720  -9.336 -22.695  0.00 85.70           C  
ATOM   4177  CD1 TYR A 426     -17.553  -9.363 -21.940  0.00 83.30           C  
ATOM   4178  CD2 TYR A 426     -19.705  -8.424 -22.341  0.00 83.93           C  
ATOM   4179  CE1 TYR A 426     -17.376  -8.508 -20.862  0.00 79.72           C  
ATOM   4180  CE2 TYR A 426     -19.537  -7.567 -21.267  0.00 82.37           C  
ATOM   4181  CZ  TYR A 426     -18.370  -7.612 -20.530  0.00 77.29           C  
ATOM   4182  OH  TYR A 426     -18.199  -6.758 -19.462  0.00 65.48           O  
ATOM   4183  H   TYR A 426     -17.522  -8.430 -24.962  0.00  0.00           H  
ATOM   4184  HA  TYR A 426     -16.936 -11.075 -24.010  0.00  0.00           H  
ATOM   4185  HB2 TYR A 426     -19.666  -9.858 -24.542  0.00  0.00           H  
ATOM   4186  HB3 TYR A 426     -19.334 -11.211 -23.523  0.00  0.00           H  
ATOM   4187  HD1 TYR A 426     -16.765 -10.058 -22.189  0.00  0.00           H  
ATOM   4188  HD2 TYR A 426     -20.623  -8.374 -22.907  0.00  0.00           H  
ATOM   4189  HE1 TYR A 426     -16.463  -8.546 -20.287  0.00  0.00           H  
ATOM   4190  HE2 TYR A 426     -20.317  -6.866 -21.008  0.00  0.00           H  
ATOM   4191  HH  TYR A 426     -18.977  -6.204 -19.367  0.00  0.00           H  
ATOM   4192  N   THR A 427     -18.186 -10.867 -27.033  0.00 94.12           N  
ATOM   4193  CA  THR A 427     -18.436 -11.675 -28.223  0.00 94.73           C  
ATOM   4194  C   THR A 427     -17.162 -12.324 -28.740  0.00 93.77           C  
ATOM   4195  O   THR A 427     -17.222 -13.391 -29.363  0.00107.23           O  
ATOM   4196  CB  THR A 427     -19.058 -10.824 -29.330  0.00 92.02           C  
ATOM   4197  CG2 THR A 427     -20.317 -10.150 -28.839  0.00 92.49           C  
ATOM   4198  OG1 THR A 427     -18.120  -9.824 -29.742  0.00 87.69           O  
ATOM   4199  H   THR A 427     -18.205  -9.860 -27.102  0.00  0.00           H  
ATOM   4200  HA  THR A 427     -19.141 -12.464 -27.960  0.00  0.00           H  
ATOM   4201  HB  THR A 427     -19.300 -11.462 -30.180  0.00  0.00           H  
ATOM   4202  HG1 THR A 427     -18.508  -9.288 -30.437  0.00  0.00           H  
ATOM   4203 HG21 THR A 427     -20.745  -9.549 -29.642  0.00  0.00           H  
ATOM   4204 HG22 THR A 427     -21.038 -10.907 -28.529  0.00  0.00           H  
ATOM   4205 HG23 THR A 427     -20.079  -9.507 -27.992  0.00  0.00           H  
ATOM   4206  N   THR A 428     -16.011 -11.699 -28.505  0.00 86.78           N  
ATOM   4207  CA  THR A 428     -14.756 -12.207 -29.040  0.00 80.90           C  
ATOM   4208  C   THR A 428     -14.137 -13.273 -28.143  0.00 88.26           C  
ATOM   4209  O   THR A 428     -13.827 -14.374 -28.610  0.00 98.04           O  
ATOM   4210  CB  THR A 428     -13.763 -11.060 -29.235  0.00 75.14           C  
ATOM   4211  CG2 THR A 428     -12.622 -11.507 -30.147  0.00 74.10           C  
ATOM   4212  OG1 THR A 428     -14.431  -9.937 -29.823  0.00 66.95           O  
ATOM   4213  H   THR A 428     -15.998 -10.857 -27.947  0.00  0.00           H  
ATOM   4214  HA  THR A 428     -14.956 -12.654 -30.014  0.00  0.00           H  
ATOM   4215  HB  THR A 428     -13.356 -10.769 -28.267  0.00  0.00           H  
ATOM   4216  HG1 THR A 428     -13.805  -9.219 -29.944  0.00  0.00           H  
ATOM   4217 HG21 THR A 428     -11.919 -10.684 -30.281  0.00  0.00           H  
ATOM   4218 HG22 THR A 428     -12.106 -12.355 -29.696  0.00  0.00           H  
ATOM   4219 HG23 THR A 428     -13.025 -11.801 -31.116  0.00  0.00           H  
ATOM   4220  N   PHE A 429     -13.956 -12.964 -26.858  0.00 82.80           N  
ATOM   4221  CA  PHE A 429     -13.184 -13.815 -25.965  0.00 85.65           C  
ATOM   4222  C   PHE A 429     -14.019 -14.846 -25.220  0.00 88.27           C  
ATOM   4223  O   PHE A 429     -13.444 -15.721 -24.563  0.00 94.52           O  
ATOM   4224  CB  PHE A 429     -12.425 -12.960 -24.948  0.00 81.51           C  
ATOM   4225  CG  PHE A 429     -11.270 -12.216 -25.535  0.00 86.84           C  
ATOM   4226  CD1 PHE A 429     -10.044 -12.839 -25.702  0.00 95.71           C  
ATOM   4227  CD2 PHE A 429     -11.409 -10.898 -25.933  0.00 90.50           C  
ATOM   4228  CE1 PHE A 429      -8.973 -12.157 -26.250  0.00100.77           C  
ATOM   4229  CE2 PHE A 429     -10.343 -10.207 -26.480  0.00 94.15           C  
ATOM   4230  CZ  PHE A 429      -9.123 -10.837 -26.639  0.00 99.97           C  
ATOM   4231  H   PHE A 429     -14.360 -12.119 -26.480  0.00  0.00           H  
ATOM   4232  HA  PHE A 429     -12.449 -14.351 -26.566  0.00  0.00           H  
ATOM   4233  HB2 PHE A 429     -13.113 -12.253 -24.485  0.00  0.00           H  
ATOM   4234  HB3 PHE A 429     -12.071 -13.594 -24.135  0.00  0.00           H  
ATOM   4235  HD1 PHE A 429      -9.916 -13.869 -25.403  0.00  0.00           H  
ATOM   4236  HD2 PHE A 429     -12.359 -10.396 -25.818  0.00  0.00           H  
ATOM   4237  HE1 PHE A 429      -8.022 -12.654 -26.374  0.00  0.00           H  
ATOM   4238  HE2 PHE A 429     -10.465  -9.177 -26.782  0.00  0.00           H  
ATOM   4239  HZ  PHE A 429      -8.288 -10.302 -27.066  0.00  0.00           H  
ATOM   4240  N   ASN A 430     -15.344 -14.777 -25.298  0.00 83.72           N  
ATOM   4241  CA  ASN A 430     -16.206 -15.702 -24.574  0.00 88.98           C  
ATOM   4242  C   ASN A 430     -17.156 -16.373 -25.551  0.00 94.26           C  
ATOM   4243  O   ASN A 430     -17.979 -15.701 -26.182  0.00 90.37           O  
ATOM   4244  CB  ASN A 430     -16.983 -14.982 -23.473  0.00 82.34           C  
ATOM   4245  CG  ASN A 430     -17.783 -15.934 -22.619  0.00 86.94           C  
ATOM   4246  ND2 ASN A 430     -17.166 -16.447 -21.560  0.00 93.49           N  
ATOM   4247  OD1 ASN A 430     -18.943 -16.216 -22.912  0.00 86.57           O  
ATOM   4248  H   ASN A 430     -15.780 -14.069 -25.871  0.00  0.00           H  
ATOM   4249  HA  ASN A 430     -15.583 -16.469 -24.114  0.00  0.00           H  
ATOM   4250  HB2 ASN A 430     -16.288 -14.426 -22.843  0.00  0.00           H  
ATOM   4251  HB3 ASN A 430     -17.652 -14.248 -23.922  0.00  0.00           H  
ATOM   4252 HD21 ASN A 430     -16.209 -16.194 -21.362  0.00  0.00           H  
ATOM   4253 HD22 ASN A 430     -17.654 -17.090 -20.953  0.00  0.00           H  
ATOM   4254  N   ILE A 431     -17.040 -17.698 -25.672  0.00 96.66           N  
ATOM   4255  CA  ILE A 431     -17.920 -18.446 -26.564  0.00 92.58           C  
ATOM   4256  C   ILE A 431     -19.353 -18.422 -26.047  0.00 98.55           C  
ATOM   4257  O   ILE A 431     -20.308 -18.366 -26.830  0.00 98.81           O  
ATOM   4258  CB  ILE A 431     -17.412 -19.874 -26.737  0.00  0.00           C  
ATOM   4259  CG1 ILE A 431     -16.033 -19.897 -27.430  0.00  0.00           C  
ATOM   4260  CG2 ILE A 431     -18.435 -20.738 -27.496  0.00  0.00           C  
ATOM   4261  CD1 ILE A 431     -15.266 -21.228 -27.476  0.00  0.00           C  
ATOM   4262  H   ILE A 431     -16.337 -18.194 -25.143  0.00  0.00           H  
ATOM   4263  HA  ILE A 431     -17.904 -17.961 -27.540  0.00  0.00           H  
ATOM   4264  HB  ILE A 431     -17.395 -20.375 -25.769  0.00  0.00           H  
ATOM   4265 HG12 ILE A 431     -16.145 -19.602 -28.473  0.00  0.00           H  
ATOM   4266 HG13 ILE A 431     -15.361 -19.203 -26.926  0.00  0.00           H  
ATOM   4267 HG21 ILE A 431     -18.047 -21.750 -27.606  0.00  0.00           H  
ATOM   4268 HG22 ILE A 431     -19.371 -20.766 -26.939  0.00  0.00           H  
ATOM   4269 HG23 ILE A 431     -18.613 -20.309 -28.482  0.00  0.00           H  
ATOM   4270 HD11 ILE A 431     -14.318 -21.084 -27.994  0.00  0.00           H  
ATOM   4271 HD12 ILE A 431     -15.076 -21.574 -26.460  0.00  0.00           H  
ATOM   4272 HD13 ILE A 431     -15.860 -21.973 -28.007  0.00  0.00           H  
ATOM   4273  N   GLU A 432     -19.528 -18.458 -24.722  0.00 96.20           N  
ATOM   4274  CA  GLU A 432     -20.872 -18.471 -24.152  0.00 93.30           C  
ATOM   4275  C   GLU A 432     -21.586 -17.143 -24.382  0.00 90.82           C  
ATOM   4276  O   GLU A 432     -22.779 -17.123 -24.706  0.00 84.30           O  
ATOM   4277  CB  GLU A 432     -20.804 -18.801 -22.664  0.00  0.00           C  
ATOM   4278  CG  GLU A 432     -20.318 -20.210 -22.289  0.00  0.00           C  
ATOM   4279  CD  GLU A 432     -18.837 -20.496 -22.517  0.00  0.00           C  
ATOM   4280  OE1 GLU A 432     -18.006 -19.696 -22.031  0.00  0.00           O  
ATOM   4281  OE2 GLU A 432     -18.560 -21.521 -23.174  0.00  0.00           O1-
ATOM   4282  H   GLU A 432     -18.727 -18.476 -24.107  0.00  0.00           H  
ATOM   4283  HA  GLU A 432     -21.444 -19.255 -24.648  0.00  0.00           H  
ATOM   4284  HB2 GLU A 432     -20.120 -18.111 -22.169  0.00  0.00           H  
ATOM   4285  HB3 GLU A 432     -21.797 -18.704 -22.224  0.00  0.00           H  
ATOM   4286  HG2 GLU A 432     -20.498 -20.387 -21.229  0.00  0.00           H  
ATOM   4287  HG3 GLU A 432     -20.860 -20.950 -22.878  0.00  0.00           H  
ATOM   4288  N   PHE A 433     -20.879 -16.022 -24.221  0.00 90.26           N  
ATOM   4289  CA  PHE A 433     -21.492 -14.729 -24.507  0.00 93.03           C  
ATOM   4290  C   PHE A 433     -21.804 -14.585 -25.995  0.00 92.59           C  
ATOM   4291  O   PHE A 433     -22.886 -14.114 -26.363  0.00 86.48           O  
ATOM   4292  CB  PHE A 433     -20.583 -13.590 -24.033  0.00 94.23           C  
ATOM   4293  CG  PHE A 433     -20.887 -13.097 -22.636  0.00 90.02           C  
ATOM   4294  CD1 PHE A 433     -22.061 -12.415 -22.369  0.00 82.18           C  
ATOM   4295  CD2 PHE A 433     -19.988 -13.297 -21.598  0.00 88.82           C  
ATOM   4296  CE1 PHE A 433     -22.344 -11.955 -21.093  0.00 78.56           C  
ATOM   4297  CE2 PHE A 433     -20.265 -12.838 -20.320  0.00 82.75           C  
ATOM   4298  CZ  PHE A 433     -21.446 -12.167 -20.069  0.00 81.74           C  
ATOM   4299  H   PHE A 433     -19.922 -16.070 -23.902  0.00  0.00           H  
ATOM   4300  HA  PHE A 433     -22.430 -14.668 -23.955  0.00  0.00           H  
ATOM   4301  HB2 PHE A 433     -19.543 -13.913 -24.084  0.00  0.00           H  
ATOM   4302  HB3 PHE A 433     -20.652 -12.757 -24.733  0.00  0.00           H  
ATOM   4303  HD1 PHE A 433     -22.773 -12.234 -23.161  0.00  0.00           H  
ATOM   4304  HD2 PHE A 433     -19.059 -13.816 -21.781  0.00  0.00           H  
ATOM   4305  HE1 PHE A 433     -23.268 -11.430 -20.901  0.00  0.00           H  
ATOM   4306  HE2 PHE A 433     -19.558 -13.005 -19.521  0.00  0.00           H  
ATOM   4307  HZ  PHE A 433     -21.667 -11.809 -19.074  0.00  0.00           H  
ATOM   4308  N   ARG A 434     -20.877 -15.002 -26.861  0.00 96.08           N  
ATOM   4309  CA  ARG A 434     -21.073 -14.843 -28.301  0.00 91.88           C  
ATOM   4310  C   ARG A 434     -22.286 -15.627 -28.784  0.00 88.38           C  
ATOM   4311  O   ARG A 434     -23.133 -15.095 -29.512  0.00 89.59           O  
ATOM   4312  CB  ARG A 434     -19.817 -15.280 -29.050  0.00  0.00           C  
ATOM   4313  CG  ARG A 434     -19.930 -15.754 -30.516  0.00  0.00           C  
ATOM   4314  CD  ARG A 434     -18.662 -16.189 -31.252  0.00  0.00           C  
ATOM   4315  NE  ARG A 434     -18.936 -16.609 -32.630  0.00  0.00           N  
ATOM   4316  CZ  ARG A 434     -19.265 -17.861 -32.998  0.00  0.00           C  
ATOM   4317  NH1 ARG A 434     -19.308 -18.852 -32.081  0.00  0.00           N  
ATOM   4318  NH2 ARG A 434     -19.540 -18.097 -34.296  0.00  0.00           N1+
ATOM   4319  H   ARG A 434     -20.028 -15.433 -26.524  0.00  0.00           H  
ATOM   4320  HA  ARG A 434     -21.244 -13.787 -28.508  0.00  0.00           H  
ATOM   4321  HB2 ARG A 434     -19.111 -14.451 -29.090  0.00  0.00           H  
ATOM   4322  HB3 ARG A 434     -19.359 -16.122 -28.531  0.00  0.00           H  
ATOM   4323  HG2 ARG A 434     -20.588 -16.622 -30.569  0.00  0.00           H  
ATOM   4324  HG3 ARG A 434     -20.339 -14.951 -31.128  0.00  0.00           H  
ATOM   4325  HD2 ARG A 434     -17.958 -15.358 -31.287  0.00  0.00           H  
ATOM   4326  HD3 ARG A 434     -18.207 -17.029 -30.728  0.00  0.00           H  
ATOM   4327  HE  ARG A 434     -18.862 -15.882 -33.327  0.00  0.00           H  
ATOM   4328 HH11 ARG A 434     -19.092 -18.655 -31.114  0.00  0.00           H  
ATOM   4329 HH12 ARG A 434     -19.556 -19.790 -32.362  0.00  0.00           H  
ATOM   4330 HH21 ARG A 434     -19.495 -17.344 -34.967  0.00  0.00           H  
ATOM   4331 HH22 ARG A 434     -19.790 -19.028 -34.598  0.00  0.00           H  
ATOM   4332  N   LYS A 435     -22.389 -16.899 -28.391  0.00 92.30           N  
ATOM   4333  CA  LYS A 435     -23.523 -17.713 -28.818  0.00 95.80           C  
ATOM   4334  C   LYS A 435     -24.820 -17.249 -28.171  0.00 95.39           C  
ATOM   4335  O   LYS A 435     -25.902 -17.474 -28.724  0.00100.11           O  
ATOM   4336  CB  LYS A 435     -23.267 -19.184 -28.503  0.00  0.00           C  
ATOM   4337  CG  LYS A 435     -24.348 -20.119 -29.052  0.00  0.00           C  
ATOM   4338  CD  LYS A 435     -24.044 -21.613 -28.878  0.00  0.00           C  
ATOM   4339  CE  LYS A 435     -24.175 -22.144 -27.444  0.00  0.00           C  
ATOM   4340  NZ  LYS A 435     -25.572 -22.215 -26.980  0.00  0.00           N1+
ATOM   4341  H   LYS A 435     -21.680 -17.302 -27.795  0.00  0.00           H  
ATOM   4342  HA  LYS A 435     -23.627 -17.610 -29.898  0.00  0.00           H  
ATOM   4343  HB2 LYS A 435     -22.316 -19.489 -28.940  0.00  0.00           H  
ATOM   4344  HB3 LYS A 435     -23.231 -19.324 -27.422  0.00  0.00           H  
ATOM   4345  HG2 LYS A 435     -25.291 -19.926 -28.541  0.00  0.00           H  
ATOM   4346  HG3 LYS A 435     -24.471 -19.944 -30.121  0.00  0.00           H  
ATOM   4347  HD2 LYS A 435     -24.733 -22.198 -29.488  0.00  0.00           H  
ATOM   4348  HD3 LYS A 435     -23.020 -21.815 -29.190  0.00  0.00           H  
ATOM   4349  HE2 LYS A 435     -23.756 -23.149 -27.388  0.00  0.00           H  
ATOM   4350  HE3 LYS A 435     -23.634 -21.487 -26.762  0.00  0.00           H  
ATOM   4351  HZ1 LYS A 435     -25.596 -22.570 -26.035  0.00  0.00           H  
ATOM   4352  HZ2 LYS A 435     -25.983 -21.293 -27.004  0.00  0.00           H  
ATOM   4353  HZ3 LYS A 435     -26.096 -22.832 -27.584  0.00  0.00           H  
ATOM   4354  N   ALA A 436     -24.732 -16.601 -27.008  0.00 97.48           N  
ATOM   4355  CA  ALA A 436     -25.932 -16.083 -26.359  0.00 99.12           C  
ATOM   4356  C   ALA A 436     -26.504 -14.898 -27.124  0.00 98.71           C  
ATOM   4357  O   ALA A 436     -27.721 -14.809 -27.319  0.00 98.79           O  
ATOM   4358  CB  ALA A 436     -25.621 -15.690 -24.915  0.00 94.08           C  
ATOM   4359  H   ALA A 436     -23.831 -16.467 -26.572  0.00  0.00           H  
ATOM   4360  HA  ALA A 436     -26.681 -16.874 -26.344  0.00  0.00           H  
ATOM   4361  HB1 ALA A 436     -26.523 -15.305 -24.440  0.00  0.00           H  
ATOM   4362  HB2 ALA A 436     -25.268 -16.564 -24.368  0.00  0.00           H  
ATOM   4363  HB3 ALA A 436     -24.849 -14.920 -24.906  0.00  0.00           H  
ATOM   4364  N   PHE A 437     -25.642 -13.980 -27.567  0.00 90.64           N  
ATOM   4365  CA  PHE A 437     -26.118 -12.814 -28.305  0.00 89.75           C  
ATOM   4366  C   PHE A 437     -26.749 -13.224 -29.627  0.00 98.61           C  
ATOM   4367  O   PHE A 437     -27.771 -12.662 -30.037  0.00 97.68           O  
ATOM   4368  CB  PHE A 437     -24.970 -11.835 -28.555  0.00 85.17           C  
ATOM   4369  CG  PHE A 437     -24.438 -11.174 -27.311  0.00 86.40           C  
ATOM   4370  CD1 PHE A 437     -25.004 -11.413 -26.070  0.00 90.40           C  
ATOM   4371  CD2 PHE A 437     -23.370 -10.298 -27.392  0.00 80.59           C  
ATOM   4372  CE1 PHE A 437     -24.502 -10.798 -24.934  0.00 85.90           C  
ATOM   4373  CE2 PHE A 437     -22.866  -9.681 -26.262  0.00 80.08           C  
ATOM   4374  CZ  PHE A 437     -23.433  -9.931 -25.032  0.00 81.28           C  
ATOM   4375  H   PHE A 437     -24.653 -14.090 -27.392  0.00  0.00           H  
ATOM   4376  HA  PHE A 437     -26.875 -12.311 -27.703  0.00  0.00           H  
ATOM   4377  HB2 PHE A 437     -24.158 -12.353 -29.064  0.00  0.00           H  
ATOM   4378  HB3 PHE A 437     -25.295 -11.070 -29.260  0.00  0.00           H  
ATOM   4379  HD1 PHE A 437     -25.845 -12.084 -25.980  0.00  0.00           H  
ATOM   4380  HD2 PHE A 437     -22.916 -10.087 -28.349  0.00  0.00           H  
ATOM   4381  HE1 PHE A 437     -24.948 -10.997 -23.971  0.00  0.00           H  
ATOM   4382  HE2 PHE A 437     -22.029  -9.004 -26.344  0.00  0.00           H  
ATOM   4383  HZ  PHE A 437     -23.044  -9.451 -24.146  0.00  0.00           H  
ATOM   4384  N   LEU A 438     -26.150 -14.204 -30.312  0.00 97.43           N  
ATOM   4385  CA  LEU A 438     -26.670 -14.643 -31.602  0.00 99.16           C  
ATOM   4386  C   LEU A 438     -28.017 -15.339 -31.458  0.00104.88           C  
ATOM   4387  O   LEU A 438     -28.824 -15.319 -32.396  0.00112.28           O  
ATOM   4388  CB  LEU A 438     -25.660 -15.563 -32.283  0.00  0.00           C  
ATOM   4389  CG  LEU A 438     -25.767 -15.912 -33.788  0.00  0.00           C  
ATOM   4390  CD1 LEU A 438     -24.537 -16.661 -34.296  0.00  0.00           C  
ATOM   4391  CD2 LEU A 438     -27.036 -16.715 -34.069  0.00  0.00           C  
ATOM   4392  H   LEU A 438     -25.326 -14.651 -29.937  0.00  0.00           H  
ATOM   4393  HA  LEU A 438     -26.807 -13.763 -32.231  0.00  0.00           H  
ATOM   4394  HB2 LEU A 438     -24.662 -15.133 -32.199  0.00  0.00           H  
ATOM   4395  HB3 LEU A 438     -25.676 -16.540 -31.801  0.00  0.00           H  
ATOM   4396  HG  LEU A 438     -25.937 -15.001 -34.362  0.00  0.00           H  
ATOM   4397 HD11 LEU A 438     -24.659 -16.884 -35.356  0.00  0.00           H  
ATOM   4398 HD12 LEU A 438     -23.650 -16.044 -34.154  0.00  0.00           H  
ATOM   4399 HD13 LEU A 438     -24.424 -17.592 -33.740  0.00  0.00           H  
ATOM   4400 HD21 LEU A 438     -27.091 -16.949 -35.132  0.00  0.00           H  
ATOM   4401 HD22 LEU A 438     -27.016 -17.641 -33.494  0.00  0.00           H  
ATOM   4402 HD23 LEU A 438     -27.909 -16.129 -33.782  0.00  0.00           H  
ATOM   4403  N   LYS A 439     -28.277 -15.957 -30.304  0.00104.77           N  
ATOM   4404  CA  LYS A 439     -29.582 -16.564 -30.066  0.00111.86           C  
ATOM   4405  C   LYS A 439     -30.643 -15.519 -29.751  0.00113.57           C  
ATOM   4406  O   LYS A 439     -31.824 -15.734 -30.047  0.00116.22           O  
ATOM   4407  CB  LYS A 439     -29.493 -17.581 -28.932  0.00  0.00           C  
ATOM   4408  CG  LYS A 439     -30.791 -18.367 -28.719  0.00  0.00           C  
ATOM   4409  CD  LYS A 439     -30.688 -19.494 -27.684  0.00  0.00           C  
ATOM   4410  CE  LYS A 439     -30.610 -19.036 -26.222  0.00  0.00           C  
ATOM   4411  NZ  LYS A 439     -31.881 -18.484 -25.722  0.00  0.00           N1+
ATOM   4412  H   LYS A 439     -27.567 -16.007 -29.587  0.00  0.00           H  
ATOM   4413  HA  LYS A 439     -29.882 -17.091 -30.972  0.00  0.00           H  
ATOM   4414  HB2 LYS A 439     -28.705 -18.302 -29.150  0.00  0.00           H  
ATOM   4415  HB3 LYS A 439     -29.265 -17.066 -27.998  0.00  0.00           H  
ATOM   4416  HG2 LYS A 439     -31.573 -17.691 -28.374  0.00  0.00           H  
ATOM   4417  HG3 LYS A 439     -31.096 -18.826 -29.659  0.00  0.00           H  
ATOM   4418  HD2 LYS A 439     -31.564 -20.139 -27.760  0.00  0.00           H  
ATOM   4419  HD3 LYS A 439     -29.788 -20.081 -27.873  0.00  0.00           H  
ATOM   4420  HE2 LYS A 439     -30.345 -19.882 -25.588  0.00  0.00           H  
ATOM   4421  HE3 LYS A 439     -29.852 -18.259 -26.124  0.00  0.00           H  
ATOM   4422  HZ1 LYS A 439     -31.771 -18.200 -24.759  0.00  0.00           H  
ATOM   4423  HZ2 LYS A 439     -32.145 -17.685 -26.280  0.00  0.00           H  
ATOM   4424  HZ3 LYS A 439     -32.602 -19.189 -25.784  0.00  0.00           H  
ATOM   4425  N   ILE A 440     -30.247 -14.391 -29.160  0.00111.11           N  
ATOM   4426  CA  ILE A 440     -31.200 -13.318 -28.918  0.00110.51           C  
ATOM   4427  C   ILE A 440     -31.576 -12.625 -30.223  0.00112.85           C  
ATOM   4428  O   ILE A 440     -32.726 -12.207 -30.401  0.00112.91           O  
ATOM   4429  CB  ILE A 440     -30.624 -12.334 -27.885  0.00104.69           C  
ATOM   4430  CG1 ILE A 440     -30.328 -13.069 -26.576  0.00107.61           C  
ATOM   4431  CG2 ILE A 440     -31.588 -11.191 -27.636  0.00101.39           C  
ATOM   4432  CD1 ILE A 440     -29.855 -12.175 -25.455  0.00100.57           C  
ATOM   4433  H   ILE A 440     -29.283 -14.280 -28.879  0.00  0.00           H  
ATOM   4434  HA  ILE A 440     -32.104 -13.758 -28.497  0.00  0.00           H  
ATOM   4435  HB  ILE A 440     -29.691 -11.925 -28.274  0.00  0.00           H  
ATOM   4436 HG12 ILE A 440     -31.219 -13.609 -26.256  0.00  0.00           H  
ATOM   4437 HG13 ILE A 440     -29.584 -13.845 -26.758  0.00  0.00           H  
ATOM   4438 HG21 ILE A 440     -31.160 -10.508 -26.902  0.00  0.00           H  
ATOM   4439 HG22 ILE A 440     -31.767 -10.656 -28.569  0.00  0.00           H  
ATOM   4440 HG23 ILE A 440     -32.531 -11.586 -27.257  0.00  0.00           H  
ATOM   4441 HD11 ILE A 440     -29.668 -12.776 -24.565  0.00  0.00           H  
ATOM   4442 HD12 ILE A 440     -28.935 -11.673 -25.754  0.00  0.00           H  
ATOM   4443 HD13 ILE A 440     -30.620 -11.430 -25.236  0.00  0.00           H  
ATOM   4444  N   LEU A 441     -30.633 -12.509 -31.164  0.00112.02           N  
ATOM   4445  CA  LEU A 441     -30.885 -11.902 -32.467  0.00113.38           C  
ATOM   4446  C   LEU A 441     -31.380 -12.910 -33.498  0.00125.26           C  
ATOM   4447  O   LEU A 441     -31.059 -12.789 -34.689  0.00130.59           O  
ATOM   4448  CB  LEU A 441     -29.622 -11.202 -32.973  0.00105.56           C  
ATOM   4449  CG  LEU A 441     -29.055 -10.096 -32.073  0.00100.01           C  
ATOM   4450  CD1 LEU A 441     -27.649  -9.684 -32.507  0.00 92.92           C  
ATOM   4451  CD2 LEU A 441     -29.983  -8.890 -32.054  0.00101.27           C  
ATOM   4452  H   LEU A 441     -29.699 -12.849 -30.987  0.00  0.00           H  
ATOM   4453  HA  LEU A 441     -31.659 -11.145 -32.340  0.00  0.00           H  
ATOM   4454  HB2 LEU A 441     -28.848 -11.947 -33.158  0.00  0.00           H  
ATOM   4455  HB3 LEU A 441     -29.810 -10.796 -33.967  0.00  0.00           H  
ATOM   4456  HG  LEU A 441     -28.992 -10.488 -31.058  0.00  0.00           H  
ATOM   4457 HD11 LEU A 441     -27.280  -8.899 -31.847  0.00  0.00           H  
ATOM   4458 HD12 LEU A 441     -26.984 -10.546 -32.453  0.00  0.00           H  
ATOM   4459 HD13 LEU A 441     -27.679  -9.312 -33.531  0.00  0.00           H  
ATOM   4460 HD21 LEU A 441     -29.563  -8.117 -31.410  0.00  0.00           H  
ATOM   4461 HD22 LEU A 441     -30.093  -8.499 -33.066  0.00  0.00           H  
ATOM   4462 HD23 LEU A 441     -30.960  -9.188 -31.673  0.00  0.00           H  
ATOM   4463  N   HID A 442     -32.150 -13.904 -33.071  0.00118.20           N  
ATOM   4464  CA  HID A 442     -32.667 -14.916 -33.982  0.00126.48           C  
ATOM   4465  C   HID A 442     -33.892 -15.618 -33.394  0.00131.96           C  
ATOM   4466  O   HID A 442     -34.767 -14.982 -32.804  0.00131.46           O  
ATOM   4467  CB  HID A 442     -31.580 -15.936 -34.308  0.00  0.00           C  
ATOM   4468  CG  HID A 442     -30.958 -15.843 -35.683  0.00  0.00           C  
ATOM   4469  CD2 HID A 442     -29.869 -15.140 -36.138  0.00  0.00           C  
ATOM   4470  ND1 HID A 442     -31.442 -16.504 -36.737  0.00  0.00           N  
ATOM   4471  CE1 HID A 442     -30.683 -16.226 -37.809  0.00  0.00           C  
ATOM   4472  NE2 HID A 442     -29.695 -15.390 -37.494  0.00  0.00           N  
ATOM   4473  H   HID A 442     -32.391 -13.972 -32.092  0.00  0.00           H  
ATOM   4474  HA  HID A 442     -32.965 -14.424 -34.908  0.00  0.00           H  
ATOM   4475  HB2 HID A 442     -30.756 -15.828 -33.602  0.00  0.00           H  
ATOM   4476  HB3 HID A 442     -31.991 -16.942 -34.235  0.00  0.00           H  
ATOM   4477  HD1 HID A 442     -32.256 -17.094 -36.634  0.00  0.00           H  
ATOM   4478  HD2 HID A 442     -29.304 -14.518 -35.459  0.00  0.00           H  
ATOM   4479  HE1 HID A 442     -30.917 -16.669 -38.766  0.00  0.00           H  
ATOM   4480  HXT HID A 442     -33.983 -16.689 -33.503  0.00  0.00           H  
END
