# Supplementary material for: Potent and Subtype-Selective Dopamine D2 Receptor Biased Partial Agonists Discovered via an Ugi-Based Approach
Source: J Med Chem. 2021 Jun 10;64(12):8710–26. doi: 10.1021/acs.jmedchem.1c00704 (PMC8552448; doi:10.1021/acs.jmedchem.1c00704)
Supplement: Supplementary file 3 — jm1c00704_si_003.zip [file jm1c00704_si_003.zip › PDBs_D2-inactive/24a_glide.pdb]

HETATM    1 Cl         900     -13.160  10.060 -16.629  0.00  0.00          Cl  
HETATM    2  C         900     -13.889   9.306 -15.267  0.00  0.00           C  
HETATM    3  C         900     -13.466   8.033 -14.855  0.00  0.00           C  
HETATM    4 Cl         900     -12.368   7.086 -15.792  0.00  0.00          Cl  
HETATM    5  C         900     -13.921   7.516 -13.648  0.00  0.00           C  
HETATM    6  C         900     -14.760   8.284 -12.853  0.00  0.00           C  
HETATM    7  C         900     -15.172   9.549 -13.255  0.00  0.00           C  
HETATM    8  C         900     -14.794  10.044 -14.500  0.00  0.00           C  
HETATM    9  N         900     -15.326  11.234 -14.964  0.00  0.00           N  
HETATM   10  C         900     -14.955  12.550 -14.447  0.00  0.00           C  
HETATM   11  C         900     -14.437  13.505 -15.530  0.00  0.00           C  
HETATM   12  N         900     -15.560  13.646 -16.574  0.00  0.00           N1+
HETATM   13  C         900     -15.301  14.728 -17.638  0.00  0.00           C  
HETATM   14  C         900     -15.356  16.144 -17.013  0.00  0.00           C  
HETATM   15  C         900     -14.189  17.095 -17.388  0.00  0.00           C  
HETATM   16  C         900     -14.089  17.442 -18.894  0.00  0.00           C  
HETATM   17  N         900     -13.769  18.709 -19.294  0.00  0.00           N  
HETATM   18  C         900     -14.036  19.316 -20.648  0.00  0.00           C  
HETATM   19  C         900     -15.045  18.593 -21.591  0.00  0.00           C  
HETATM   20  N         900     -14.630  18.335 -22.845  0.00  0.00           N  
HETATM   21  C         900     -15.437  17.651 -23.861  0.00  0.00           C  
HETATM   22  C         900     -16.318  18.521 -24.760  0.00  0.00           C  
HETATM   23  C         900     -17.205  17.883 -25.630  0.00  0.00           C  
HETATM   24  C         900     -18.028  18.625 -26.472  0.00  0.00           C  
HETATM   25  C         900     -17.965  20.016 -26.446  0.00  0.00           C  
HETATM   26  C         900     -17.094  20.669 -25.574  0.00  0.00           C  
HETATM   27  C         900     -16.270  19.923 -24.732  0.00  0.00           C  
HETATM   28  O         900     -16.170  18.287 -21.190  0.00  0.00           O  
HETATM   29  C         900     -14.574  20.761 -20.435  0.00  0.00           C  
HETATM   30  N         900     -13.677  21.570 -19.613  0.00  0.00           N  
HETATM   31  C         900     -14.207  22.925 -19.472  0.00  0.00           C  
HETATM   32  C         900     -13.479  20.967 -18.295  0.00  0.00           C  
HETATM   33  C         900     -12.904  19.539 -18.420  0.00  0.00           C  
HETATM   34  O         900     -14.407  16.557 -19.685  0.00  0.00           O  
HETATM   35  C         900     -15.851  12.282 -17.226  0.00  0.00           C  
HETATM   36  C         900     -16.234  11.274 -16.122  0.00  0.00           C  
HETATM   37  H         900     -13.619   6.532 -13.319  0.00  0.00           H  
HETATM   38  H         900     -15.128   7.887 -11.918  0.00  0.00           H  
HETATM   39  H         900     -15.861  10.102 -12.631  0.00  0.00           H  
HETATM   40  H         900     -15.877  12.966 -14.055  0.00  0.00           H  
HETATM   41  H         900     -14.239  12.461 -13.629  0.00  0.00           H  
HETATM   42  H         900     -13.541  13.152 -16.037  0.00  0.00           H  
HETATM   43  H         900     -14.257  14.485 -15.092  0.00  0.00           H  
HETATM   44  H         900     -14.360  14.462 -18.106  0.00  0.00           H  
HETATM   45  H         900     -16.095  14.615 -18.379  0.00  0.00           H  
HETATM   46  H         900     -16.296  16.609 -17.321  0.00  0.00           H  
HETATM   47  H         900     -15.440  16.096 -15.929  0.00  0.00           H  
HETATM   48  H         900     -14.345  17.998 -16.806  0.00  0.00           H  
HETATM   49  H         900     -13.237  16.695 -17.045  0.00  0.00           H  
HETATM   50  H         900     -13.104  19.336 -21.215  0.00  0.00           H  
HETATM   51  H         900     -13.735  18.692 -23.147  0.00  0.00           H  
HETATM   52  H         900     -14.766  17.077 -24.495  0.00  0.00           H  
HETATM   53  H         900     -16.086  16.914 -23.388  0.00  0.00           H  
HETATM   54  H         900     -17.252  16.805 -25.660  0.00  0.00           H  
HETATM   55  H         900     -18.705  18.133 -27.159  0.00  0.00           H  
HETATM   56  H         900     -18.598  20.589 -27.109  0.00  0.00           H  
HETATM   57  H         900     -17.051  21.748 -25.561  0.00  0.00           H  
HETATM   58  H         900     -15.592  20.441 -24.072  0.00  0.00           H  
HETATM   59  H         900     -15.554  20.714 -19.952  0.00  0.00           H  
HETATM   60  H         900     -14.709  21.245 -21.406  0.00  0.00           H  
HETATM   61  H         900     -14.326  23.400 -20.448  0.00  0.00           H  
HETATM   62  H         900     -15.179  22.928 -18.976  0.00  0.00           H  
HETATM   63  H         900     -13.527  23.549 -18.890  0.00  0.00           H  
HETATM   64  H         900     -14.436  20.921 -17.772  0.00  0.00           H  
HETATM   65  H         900     -12.785  21.576 -17.714  0.00  0.00           H  
HETATM   66  H         900     -12.726  19.125 -17.429  0.00  0.00           H  
HETATM   67  H         900     -11.923  19.615 -18.891  0.00  0.00           H  
HETATM   68  H         900     -14.975  11.990 -17.806  0.00  0.00           H  
HETATM   69  H         900     -16.716  12.438 -17.878  0.00  0.00           H  
HETATM   70  H         900     -16.360  10.287 -16.558  0.00  0.00           H  
HETATM   71  H         900     -17.200  11.553 -15.697  0.00  0.00           H  
HETATM   72  H         900     -16.442  13.894 -16.120  0.00  0.00           H  
CONECT    1    2
CONECT    2    1    3    8
CONECT    3    2    4    5
CONECT    4    3
CONECT    5    3    6   37
CONECT    6    5    7   38
CONECT    7    6    8   39
CONECT    8    2    7    9
CONECT    9    8   10   36
CONECT   10    9   11   40   41
CONECT   11   10   12   42   43
CONECT   12   11   13   35   72
CONECT   13   12   14   44   45
CONECT   14   13   15   46   47
CONECT   15   14   16   48   49
CONECT   16   15   17   34
CONECT   17   16   18   33
CONECT   18   17   19   29   50
CONECT   19   18   20   28
CONECT   20   19   21   51
CONECT   21   20   22   52   53
CONECT   22   21   23   27
CONECT   23   22   24   54
CONECT   24   23   25   55
CONECT   25   24   26   56
CONECT   26   25   27   57
CONECT   27   22   26   58
CONECT   28   19
CONECT   29   18   30   59   60
CONECT   30   29   31   32
CONECT   31   30   61   62   63
CONECT   32   30   33   64   65
CONECT   33   17   32   66   67
CONECT   34   16
CONECT   35   12   36   68   69
CONECT   36    9   35   70   71
CONECT   37    5
CONECT   38    6
CONECT   39    7
CONECT   40   10
CONECT   41   10
CONECT   42   11
CONECT   43   11
CONECT   44   13
CONECT   45   13
CONECT   46   14
CONECT   47   14
CONECT   48   15
CONECT   49   15
CONECT   50   18
CONECT   51   20
CONECT   52   21
CONECT   53   21
CONECT   54   23
CONECT   55   24
CONECT   56   25
CONECT   57   26
CONECT   58   27
CONECT   59   29
CONECT   60   29
CONECT   61   31
CONECT   62   31
CONECT   63   31
CONECT   64   32
CONECT   65   32
CONECT   66   33
CONECT   67   33
CONECT   68   35
CONECT   69   35
CONECT   70   36
CONECT   71   36
CONECT   72   12
END
