# Supplementary material for: Potent and Subtype-Selective Dopamine D2 Receptor Biased Partial Agonists Discovered via an Ugi-Based Approach
Source: J Med Chem. 2021 Jun 10;64(12):8710–26. doi: 10.1021/acs.jmedchem.1c00704 (PMC8552448; doi:10.1021/acs.jmedchem.1c00704)
Supplement: Supplementary file 3 — jm1c00704_si_003.zip [file jm1c00704_si_003.zip › PDBs_D2-inactive/21d_glide.pdb]

HETATM    1  O         900     -13.001  18.394 -21.754  0.00  0.00           O  
HETATM    2  C         900     -13.378  19.343 -21.063  0.00  0.00           C  
HETATM    3  N         900     -12.712  20.503 -20.953  0.00  0.00           N  
HETATM    4  C         900     -11.560  20.884 -21.760  0.00  0.00           C  
HETATM    5  C         900     -11.980  21.665 -22.999  0.00  0.00           C  
HETATM    6  C         900     -12.466  20.990 -24.123  0.00  0.00           C  
HETATM    7  C         900     -12.857  21.704 -25.252  0.00  0.00           C  
HETATM    8  C         900     -12.759  23.092 -25.255  0.00  0.00           C  
HETATM    9  C         900     -12.249  23.772 -24.150  0.00  0.00           C  
HETATM   10  C         900     -11.852  23.057 -23.023  0.00  0.00           C  
HETATM   11  C         900     -14.685  19.280 -20.273  0.00  0.00           C  
HETATM   12  N         900     -15.662  18.287 -20.747  0.00  0.00           N  
HETATM   13  C         900     -16.240  17.263 -20.017  0.00  0.00           C  
HETATM   14  C         900     -15.841  16.950 -18.584  0.00  0.00           C  
HETATM   15  C         900     -16.030  15.483 -18.162  0.00  0.00           C  
HETATM   16  C         900     -15.283  15.208 -16.847  0.00  0.00           C  
HETATM   17  N         900     -15.559  13.800 -16.280  0.00  0.00           N1+
HETATM   18  C         900     -15.328  12.639 -17.266  0.00  0.00           C  
HETATM   19  C         900     -15.676  11.313 -16.562  0.00  0.00           C  
HETATM   20  C         900     -14.723  13.600 -15.004  0.00  0.00           C  
HETATM   21  C         900     -15.025  12.230 -14.379  0.00  0.00           C  
HETATM   22  N         900     -14.946  11.088 -15.301  0.00  0.00           N  
HETATM   23  C         900     -14.404   9.851 -14.965  0.00  0.00           C  
HETATM   24  C         900     -13.679   9.160 -15.945  0.00  0.00           C  
HETATM   25  C         900     -13.159   7.890 -15.710  0.00  0.00           C  
HETATM   26  C         900     -13.363   7.270 -14.496  0.00  0.00           C  
HETATM   27  C         900     -14.087   7.924 -13.515  0.00  0.00           C  
HETATM   28 Cl         900     -14.355   7.087 -12.055  0.00  0.00          Cl  
HETATM   29  C         900     -14.615   9.203 -13.726  0.00  0.00           C  
HETATM   30 Cl         900     -15.560   9.901 -12.455  0.00  0.00          Cl  
HETATM   31  N         900     -17.160  16.606 -20.686  0.00  0.00           N  
HETATM   32  C         900     -17.159  17.171 -21.932  0.00  0.00           C  
HETATM   33  C         900     -16.229  18.233 -22.011  0.00  0.00           C  
HETATM   34  C         900     -16.035  18.966 -23.186  0.00  0.00           C  
HETATM   35  C         900     -16.783  18.587 -24.302  0.00  0.00           C  
HETATM   36 Br         900     -16.499  19.550 -25.925  0.00  0.00          Br  
HETATM   37  C         900     -17.711  17.538 -24.242  0.00  0.00           C  
HETATM   38 Br         900     -18.760  17.087 -25.772  0.00  0.00          Br  
HETATM   39  C         900     -17.915  16.823 -23.059  0.00  0.00           C  
HETATM   40  H         900     -13.099  21.229 -20.369  0.00  0.00           H  
HETATM   41  H         900     -11.012  19.995 -22.066  0.00  0.00           H  
HETATM   42  H         900     -10.865  21.470 -21.156  0.00  0.00           H  
HETATM   43  H         900     -12.555  19.911 -24.119  0.00  0.00           H  
HETATM   44  H         900     -13.241  21.177 -26.113  0.00  0.00           H  
HETATM   45  H         900     -13.067  23.649 -26.128  0.00  0.00           H  
HETATM   46  H         900     -12.163  24.847 -24.166  0.00  0.00           H  
HETATM   47  H         900     -11.466  23.588 -22.165  0.00  0.00           H  
HETATM   48  H         900     -14.452  19.133 -19.220  0.00  0.00           H  
HETATM   49  H         900     -15.160  20.257 -20.336  0.00  0.00           H  
HETATM   50  H         900     -14.783  17.173 -18.451  0.00  0.00           H  
HETATM   51  H         900     -16.376  17.604 -17.895  0.00  0.00           H  
HETATM   52  H         900     -17.090  15.243 -18.056  0.00  0.00           H  
HETATM   53  H         900     -15.635  14.839 -18.949  0.00  0.00           H  
HETATM   54  H         900     -14.202  15.301 -16.951  0.00  0.00           H  
HETATM   55  H         900     -15.626  15.889 -16.065  0.00  0.00           H  
HETATM   56  H         900     -16.037  12.791 -18.083  0.00  0.00           H  
HETATM   57  H         900     -14.298  12.688 -17.628  0.00  0.00           H  
HETATM   58  H         900     -16.732  11.328 -16.282  0.00  0.00           H  
HETATM   59  H         900     -15.571  10.474 -17.251  0.00  0.00           H  
HETATM   60  H         900     -13.670  13.713 -15.266  0.00  0.00           H  
HETATM   61  H         900     -15.037  14.388 -14.317  0.00  0.00           H  
HETATM   62  H         900     -14.400  12.079 -13.497  0.00  0.00           H  
HETATM   63  H         900     -16.066  12.230 -14.055  0.00  0.00           H  
HETATM   64  H         900     -13.487   9.628 -16.893  0.00  0.00           H  
HETATM   65  H         900     -12.574   7.381 -16.455  0.00  0.00           H  
HETATM   66  H         900     -12.968   6.280 -14.318  0.00  0.00           H  
HETATM   67  H         900     -15.322  19.775 -23.249  0.00  0.00           H  
HETATM   68  H         900     -18.632  16.018 -23.010  0.00  0.00           H  
HETATM   69  H         900     -16.560  13.762 -16.055  0.00  0.00           H  
CONECT    1    2
CONECT    2    1    3   11
CONECT    3    2    4   40
CONECT    4    3    5   41   42
CONECT    5    4    6   10
CONECT    6    5    7   43
CONECT    7    6    8   44
CONECT    8    7    9   45
CONECT    9    8   10   46
CONECT   10    5    9   47
CONECT   11    2   12   48   49
CONECT   12   11   13   33
CONECT   13   12   14   31
CONECT   14   13   15   50   51
CONECT   15   14   16   52   53
CONECT   16   15   17   54   55
CONECT   17   16   18   20   69
CONECT   18   17   19   56   57
CONECT   19   18   22   58   59
CONECT   20   17   21   60   61
CONECT   21   20   22   62   63
CONECT   22   19   21   23
CONECT   23   22   24   29
CONECT   24   23   25   64
CONECT   25   24   26   65
CONECT   26   25   27   66
CONECT   27   26   28   29
CONECT   28   27
CONECT   29   23   27   30
CONECT   30   29
CONECT   31   13   32
CONECT   32   31   33   39
CONECT   33   12   32   34
CONECT   34   33   35   67
CONECT   35   34   36   37
CONECT   36   35
CONECT   37   35   38   39
CONECT   38   37
CONECT   39   32   37   68
CONECT   40    3
CONECT   41    4
CONECT   42    4
CONECT   43    6
CONECT   44    7
CONECT   45    8
CONECT   46    9
CONECT   47   10
CONECT   48   11
CONECT   49   11
CONECT   50   14
CONECT   51   14
CONECT   52   15
CONECT   53   15
CONECT   54   16
CONECT   55   16
CONECT   56   18
CONECT   57   18
CONECT   58   19
CONECT   59   19
CONECT   60   20
CONECT   61   20
CONECT   62   21
CONECT   63   21
CONECT   64   24
CONECT   65   25
CONECT   66   26
CONECT   67   34
CONECT   68   39
CONECT   69   17
END
