# Supplementary material for: Potent and Subtype-Selective Dopamine D2 Receptor Biased Partial Agonists Discovered via an Ugi-Based Approach
Source: J Med Chem. 2021 Jun 10;64(12):8710–26. doi: 10.1021/acs.jmedchem.1c00704 (PMC8552448; doi:10.1021/acs.jmedchem.1c00704)
Supplement: Supplementary file 3 — jm1c00704_si_003.zip [file jm1c00704_si_003.zip › PDBs_D2-inactive/24b_glide.pdb]

HETATM    1 Cl         900     -13.284  10.348 -16.534  0.00  0.00          Cl  
HETATM    2  C         900     -13.959   9.511 -15.188  0.00  0.00           C  
HETATM    3  C         900     -13.559   8.190 -14.928  0.00  0.00           C  
HETATM    4 Cl         900     -12.557   7.302 -16.019  0.00  0.00          Cl  
HETATM    5  C         900     -13.959   7.566 -13.753  0.00  0.00           C  
HETATM    6  C         900     -14.760   8.259 -12.854  0.00  0.00           C  
HETATM    7  C         900     -15.160   9.564 -13.104  0.00  0.00           C  
HETATM    8  C         900     -14.787  10.197 -14.286  0.00  0.00           C  
HETATM    9  N         900     -15.220  11.492 -14.501  0.00  0.00           N  
HETATM   10  C         900     -14.469  12.639 -13.976  0.00  0.00           C  
HETATM   11  C         900     -13.980  13.628 -15.049  0.00  0.00           C  
HETATM   12  N         900     -15.159  14.018 -15.969  0.00  0.00           N1+
HETATM   13  C         900     -14.713  15.059 -17.019  0.00  0.00           C  
HETATM   14  C         900     -15.851  16.030 -17.351  0.00  0.00           C  
HETATM   15  C         900     -15.338  17.391 -17.884  0.00  0.00           C  
HETATM   16  C         900     -14.626  17.375 -19.251  0.00  0.00           C  
HETATM   17  N         900     -13.516  18.151 -19.474  0.00  0.00           N  
HETATM   18  C         900     -13.078  18.693 -20.815  0.00  0.00           C  
HETATM   19  C         900     -14.199  18.868 -21.875  0.00  0.00           C  
HETATM   20  N         900     -14.082  18.257 -23.068  0.00  0.00           N  
HETATM   21  C         900     -15.120  18.299 -24.109  0.00  0.00           C  
HETATM   22  C         900     -16.502  17.705 -23.716  0.00  0.00           C  
HETATM   23  C         900     -17.529  17.719 -24.865  0.00  0.00           C  
HETATM   24  C         900     -17.668  19.116 -25.491  0.00  0.00           C  
HETATM   25  C         900     -16.308  19.647 -25.973  0.00  0.00           C  
HETATM   26  C         900     -15.246  19.652 -24.852  0.00  0.00           C  
HETATM   27  O         900     -15.160  19.583 -21.598  0.00  0.00           O  
HETATM   28  C         900     -12.481  20.128 -20.640  0.00  0.00           C  
HETATM   29  N         900     -11.540  20.254 -19.530  0.00  0.00           N  
HETATM   30  C         900     -11.066  21.631 -19.420  0.00  0.00           C  
HETATM   31  C         900     -12.135  19.808 -18.276  0.00  0.00           C  
HETATM   32  C         900     -12.517  18.318 -18.391  0.00  0.00           C  
HETATM   33  O         900     -15.210  16.770 -20.146  0.00  0.00           O  
HETATM   34  C         900     -15.713  12.746 -16.639  0.00  0.00           C  
HETATM   35  C         900     -16.231  11.813 -15.522  0.00  0.00           C  
HETATM   36  H         900     -13.662   6.550 -13.537  0.00  0.00           H  
HETATM   37  H         900     -15.086   7.781 -11.943  0.00  0.00           H  
HETATM   38  H         900     -15.792  10.069 -12.387  0.00  0.00           H  
HETATM   39  H         900     -15.158  13.147 -13.310  0.00  0.00           H  
HETATM   40  H         900     -13.628  12.304 -13.367  0.00  0.00           H  
HETATM   41  H         900     -13.182  13.213 -15.663  0.00  0.00           H  
HETATM   42  H         900     -13.647  14.551 -14.571  0.00  0.00           H  
HETATM   43  H         900     -13.891  15.611 -16.560  0.00  0.00           H  
HETATM   44  H         900     -14.360  14.518 -17.898  0.00  0.00           H  
HETATM   45  H         900     -16.530  15.568 -18.071  0.00  0.00           H  
HETATM   46  H         900     -16.459  16.208 -16.460  0.00  0.00           H  
HETATM   47  H         900     -16.216  18.015 -18.055  0.00  0.00           H  
HETATM   48  H         900     -14.760  17.887 -17.110  0.00  0.00           H  
HETATM   49  H         900     -12.352  18.019 -21.270  0.00  0.00           H  
HETATM   50  H         900     -13.153  18.012 -23.378  0.00  0.00           H  
HETATM   51  H         900     -14.760  17.595 -24.855  0.00  0.00           H  
HETATM   52  H         900     -16.382  16.688 -23.347  0.00  0.00           H  
HETATM   53  H         900     -16.926  18.281 -22.892  0.00  0.00           H  
HETATM   54  H         900     -17.222  17.008 -25.634  0.00  0.00           H  
HETATM   55  H         900     -18.498  17.376 -24.502  0.00  0.00           H  
HETATM   56  H         900     -18.372  19.080 -26.325  0.00  0.00           H  
HETATM   57  H         900     -18.093  19.806 -24.760  0.00  0.00           H  
HETATM   58  H         900     -15.962  19.029 -26.803  0.00  0.00           H  
HETATM   59  H         900     -16.425  20.654 -26.376  0.00  0.00           H  
HETATM   60  H         900     -15.525  20.425 -24.135  0.00  0.00           H  
HETATM   61  H         900     -14.277  19.946 -25.255  0.00  0.00           H  
HETATM   62  H         900     -13.300  20.821 -20.428  0.00  0.00           H  
HETATM   63  H         900     -12.017  20.447 -21.575  0.00  0.00           H  
HETATM   64  H         900     -10.574  21.943 -20.341  0.00  0.00           H  
HETATM   65  H         900     -11.883  22.326 -19.220  0.00  0.00           H  
HETATM   66  H         900     -10.337  21.727 -18.614  0.00  0.00           H  
HETATM   67  H         900     -13.019  20.402 -18.038  0.00  0.00           H  
HETATM   68  H         900     -11.419  19.947 -17.466  0.00  0.00           H  
HETATM   69  H         900     -12.819  17.930 -17.420  0.00  0.00           H  
HETATM   70  H         900     -11.619  17.756 -18.655  0.00  0.00           H  
HETATM   71  H         900     -14.925  12.309 -17.250  0.00  0.00           H  
HETATM   72  H         900     -16.520  13.058 -17.302  0.00  0.00           H  
HETATM   73  H         900     -16.638  10.904 -15.968  0.00  0.00           H  
HETATM   74  H         900     -17.055  12.287 -14.986  0.00  0.00           H  
HETATM   75  H         900     -15.907  14.420 -15.418  0.00  0.00           H  
CONECT    1    2
CONECT    2    1    3    8
CONECT    3    2    4    5
CONECT    4    3
CONECT    5    3    6   36
CONECT    6    5    7   37
CONECT    7    6    8   38
CONECT    8    2    7    9
CONECT    9    8   10   35
CONECT   10    9   11   39   40
CONECT   11   10   12   41   42
CONECT   12   11   13   34   75
CONECT   13   12   14   43   44
CONECT   14   13   15   45   46
CONECT   15   14   16   47   48
CONECT   16   15   17   33
CONECT   17   16   18   32
CONECT   18   17   19   28   49
CONECT   19   18   20   27
CONECT   20   19   21   50
CONECT   21   20   22   26   51
CONECT   22   21   23   52   53
CONECT   23   22   24   54   55
CONECT   24   23   25   56   57
CONECT   25   24   26   58   59
CONECT   26   21   25   60   61
CONECT   27   19
CONECT   28   18   29   62   63
CONECT   29   28   30   31
CONECT   30   29   64   65   66
CONECT   31   29   32   67   68
CONECT   32   17   31   69   70
CONECT   33   16
CONECT   34   12   35   71   72
CONECT   35    9   34   73   74
CONECT   36    5
CONECT   37    6
CONECT   38    7
CONECT   39   10
CONECT   40   10
CONECT   41   11
CONECT   42   11
CONECT   43   13
CONECT   44   13
CONECT   45   14
CONECT   46   14
CONECT   47   15
CONECT   48   15
CONECT   49   18
CONECT   50   20
CONECT   51   21
CONECT   52   22
CONECT   53   22
CONECT   54   23
CONECT   55   23
CONECT   56   24
CONECT   57   24
CONECT   58   25
CONECT   59   25
CONECT   60   26
CONECT   61   26
CONECT   62   28
CONECT   63   28
CONECT   64   30
CONECT   65   30
CONECT   66   30
CONECT   67   31
CONECT   68   31
CONECT   69   32
CONECT   70   32
CONECT   71   34
CONECT   72   34
CONECT   73   35
CONECT   74   35
CONECT   75   12
END
