# Supplementary material for: Potent and Subtype-Selective Dopamine D2 Receptor Biased Partial Agonists Discovered via an Ugi-Based Approach
Source: J Med Chem. 2021 Jun 10;64(12):8710–26. doi: 10.1021/acs.jmedchem.1c00704 (PMC8552448; doi:10.1021/acs.jmedchem.1c00704)
Supplement: Supplementary file 3 — jm1c00704_si_003.zip [file jm1c00704_si_003.zip › PDBs_D2-inactive/26c_glide.pdb]

HETATM    1 Cl         900     -15.557   9.902 -12.566  0.00  0.00          Cl  
HETATM    2  C         900     -14.548   9.162 -13.771  0.00  0.00           C  
HETATM    3  C         900     -13.968   7.912 -13.517  0.00  0.00           C  
HETATM    4 Cl         900     -14.263   7.087 -12.055  0.00  0.00          Cl  
HETATM    5  C         900     -13.189   7.268 -14.470  0.00  0.00           C  
HETATM    6  C         900     -12.994   7.862 -15.705  0.00  0.00           C  
HETATM    7  C         900     -13.585   9.087 -15.986  0.00  0.00           C  
HETATM    8  C         900     -14.360   9.755 -15.032  0.00  0.00           C  
HETATM    9  N         900     -15.015  10.913 -15.411  0.00  0.00           N  
HETATM   10  C         900     -15.945  10.924 -16.548  0.00  0.00           C  
HETATM   11  C         900     -15.634  12.018 -17.572  0.00  0.00           C  
HETATM   12  N         900     -15.609  13.371 -16.849  0.00  0.00           N1+
HETATM   13  C         900     -15.428  14.522 -17.852  0.00  0.00           C  
HETATM   14  C         900     -16.061  15.805 -17.292  0.00  0.00           C  
HETATM   15  C         900     -15.635  17.056 -18.082  0.00  0.00           C  
HETATM   16  C         900     -14.177  17.506 -17.830  0.00  0.00           C  
HETATM   17  N         900     -13.568  18.287 -18.759  0.00  0.00           N  
HETATM   18  C         900     -14.317  19.128 -19.729  0.00  0.00           C  
HETATM   19  C         900     -14.124  18.639 -21.191  0.00  0.00           C  
HETATM   20  N         900     -14.613  19.409 -22.186  0.00  0.00           N  
HETATM   21  C         900     -14.494  19.208 -23.636  0.00  0.00           C  
HETATM   22  C         900     -13.007  19.179 -24.058  0.00  0.00           C  
HETATM   23  C         900     -15.176  20.406 -24.327  0.00  0.00           C  
HETATM   24  C         900     -15.211  17.917 -24.091  0.00  0.00           C  
HETATM   25  O         900     -13.578  17.558 -21.410  0.00  0.00           O  
HETATM   26  C         900     -13.974  20.641 -19.606  0.00  0.00           C  
HETATM   27  N         900     -12.804  20.952 -19.008  0.00  0.00           N  
HETATM   28  C         900     -11.948  20.021 -18.251  0.00  0.00           C  
HETATM   29  C         900     -12.121  18.556 -18.700  0.00  0.00           C  
HETATM   30  O         900     -14.709  21.529 -20.033  0.00  0.00           O  
HETATM   31  O         900     -13.575  17.077 -16.848  0.00  0.00           O  
HETATM   32  C         900     -14.556  13.375 -15.720  0.00  0.00           C  
HETATM   33  C         900     -14.846  12.211 -14.745  0.00  0.00           C  
HETATM   34  H         900     -12.759   6.300 -14.260  0.00  0.00           H  
HETATM   35  H         900     -12.404   7.358 -16.455  0.00  0.00           H  
HETATM   36  H         900     -13.447   9.536 -16.955  0.00  0.00           H  
HETATM   37  H         900     -16.943  11.077 -16.126  0.00  0.00           H  
HETATM   38  H         900     -15.959   9.953 -17.044  0.00  0.00           H  
HETATM   39  H         900     -16.443  12.074 -18.302  0.00  0.00           H  
HETATM   40  H         900     -14.669  11.887 -18.055  0.00  0.00           H  
HETATM   41  H         900     -15.927  14.236 -18.779  0.00  0.00           H  
HETATM   42  H         900     -14.360  14.595 -18.047  0.00  0.00           H  
HETATM   43  H         900     -15.847  15.935 -16.232  0.00  0.00           H  
HETATM   44  H         900     -17.147  15.696 -17.348  0.00  0.00           H  
HETATM   45  H         900     -16.288  17.879 -17.802  0.00  0.00           H  
HETATM   46  H         900     -15.793  16.878 -19.146  0.00  0.00           H  
HETATM   47  H         900     -15.395  19.060 -19.589  0.00  0.00           H  
HETATM   48  H         900     -15.044  20.281 -21.913  0.00  0.00           H  
HETATM   49  H         900     -12.898  19.155 -25.141  0.00  0.00           H  
HETATM   50  H         900     -12.484  18.307 -23.667  0.00  0.00           H  
HETATM   51  H         900     -12.475  20.063 -23.703  0.00  0.00           H  
HETATM   52  H         900     -16.235  20.477 -24.066  0.00  0.00           H  
HETATM   53  H         900     -14.706  21.353 -24.049  0.00  0.00           H  
HETATM   54  H         900     -15.116  20.325 -25.414  0.00  0.00           H  
HETATM   55  H         900     -16.262  17.915 -23.790  0.00  0.00           H  
HETATM   56  H         900     -15.179  17.806 -25.176  0.00  0.00           H  
HETATM   57  H         900     -14.754  17.024 -23.665  0.00  0.00           H  
HETATM   58  H         900     -12.598  21.939 -18.954  0.00  0.00           H  
HETATM   59  H         900     -10.910  20.326 -18.380  0.00  0.00           H  
HETATM   60  H         900     -12.193  20.131 -17.194  0.00  0.00           H  
HETATM   61  H         900     -11.716  18.437 -19.706  0.00  0.00           H  
HETATM   62  H         900     -11.579  17.852 -18.067  0.00  0.00           H  
HETATM   63  H         900     -13.569  13.298 -16.180  0.00  0.00           H  
HETATM   64  H         900     -14.654  14.327 -15.198  0.00  0.00           H  
HETATM   65  H         900     -14.080  12.153 -13.971  0.00  0.00           H  
HETATM   66  H         900     -15.799  12.387 -14.239  0.00  0.00           H  
HETATM   67  H         900     -16.547  13.487 -16.453  0.00  0.00           H  
CONECT    1    2
CONECT    2    1    3    8
CONECT    3    2    4    5
CONECT    4    3
CONECT    5    3    6   34
CONECT    6    5    7   35
CONECT    7    6    8   36
CONECT    8    2    7    9
CONECT    9    8   10   33
CONECT   10    9   11   37   38
CONECT   11   10   12   39   40
CONECT   12   11   13   32   67
CONECT   13   12   14   41   42
CONECT   14   13   15   43   44
CONECT   15   14   16   45   46
CONECT   16   15   17   31
CONECT   17   16   18   29
CONECT   18   17   19   26   47
CONECT   19   18   20   25
CONECT   20   19   21   48
CONECT   21   20   22   23   24
CONECT   22   21   49   50   51
CONECT   23   21   52   53   54
CONECT   24   21   55   56   57
CONECT   25   19
CONECT   26   18   27   30
CONECT   27   26   28   58
CONECT   28   27   29   59   60
CONECT   29   17   28   61   62
CONECT   30   26
CONECT   31   16
CONECT   32   12   33   63   64
CONECT   33    9   32   65   66
CONECT   34    5
CONECT   35    6
CONECT   36    7
CONECT   37   10
CONECT   38   10
CONECT   39   11
CONECT   40   11
CONECT   41   13
CONECT   42   13
CONECT   43   14
CONECT   44   14
CONECT   45   15
CONECT   46   15
CONECT   47   18
CONECT   48   20
CONECT   49   22
CONECT   50   22
CONECT   51   22
CONECT   52   23
CONECT   53   23
CONECT   54   23
CONECT   55   24
CONECT   56   24
CONECT   57   24
CONECT   58   27
CONECT   59   28
CONECT   60   28
CONECT   61   29
CONECT   62   29
CONECT   63   32
CONECT   64   32
CONECT   65   33
CONECT   66   33
CONECT   67   12
END
