# Supplementary material for: Potent and Subtype-Selective Dopamine D2 Receptor Biased Partial Agonists Discovered via an Ugi-Based Approach
Source: J Med Chem. 2021 Jun 10;64(12):8710–26. doi: 10.1021/acs.jmedchem.1c00704 (PMC8552448; doi:10.1021/acs.jmedchem.1c00704)
Supplement: Supplementary file 3 — jm1c00704_si_003.zip [file jm1c00704_si_003.zip › PDBs_D2-inactive/17a_glide.pdb]

HETATM    1 Cl         900     -13.252  10.228 -16.595  0.00  0.00          Cl  
HETATM    2  C         900     -13.958   9.485 -15.219  0.00  0.00           C  
HETATM    3  C         900     -13.555   8.181 -14.887  0.00  0.00           C  
HETATM    4 Cl         900     -12.523   7.243 -15.908  0.00  0.00          Cl  
HETATM    5  C         900     -13.974   7.611 -13.695  0.00  0.00           C  
HETATM    6  C         900     -14.801   8.336 -12.855  0.00  0.00           C  
HETATM    7  C         900     -15.202   9.630 -13.174  0.00  0.00           C  
HETATM    8  C         900     -14.800  10.221 -14.371  0.00  0.00           C  
HETATM    9  N         900     -15.315  11.470 -14.698  0.00  0.00           N  
HETATM   10  C         900     -16.513  11.565 -15.539  0.00  0.00           C  
HETATM   11  C         900     -16.224  12.005 -16.989  0.00  0.00           C  
HETATM   12  N         900     -15.560  13.397 -16.942  0.00  0.00           N1+
HETATM   13  C         900     -15.369  13.983 -18.365  0.00  0.00           C  
HETATM   14  C         900     -16.412  15.089 -18.640  0.00  0.00           C  
HETATM   15  C         900     -16.283  16.387 -17.805  0.00  0.00           C  
HETATM   16  C         900     -14.910  17.086 -17.884  0.00  0.00           C  
HETATM   17  N         900     -14.637  18.009 -18.852  0.00  0.00           N  
HETATM   18  C         900     -13.329  18.687 -18.835  0.00  0.00           C  
HETATM   19  C         900     -15.568  18.362 -19.949  0.00  0.00           C  
HETATM   20  C         900     -15.120  17.887 -21.348  0.00  0.00           C  
HETATM   21  N         900     -16.062  17.887 -22.303  0.00  0.00           N  
HETATM   22  C         900     -15.828  17.447 -23.680  0.00  0.00           C  
HETATM   23  C         900     -16.798  18.065 -24.671  0.00  0.00           C  
HETATM   24  C         900     -16.404  19.147 -25.464  0.00  0.00           C  
HETATM   25  C         900     -17.280  19.664 -26.415  0.00  0.00           C  
HETATM   26  C         900     -18.538  19.089 -26.581  0.00  0.00           C  
HETATM   27  C         900     -18.929  17.998 -25.811  0.00  0.00           C  
HETATM   28  C         900     -18.056  17.486 -24.857  0.00  0.00           C  
HETATM   29  O         900     -13.961  17.538 -21.575  0.00  0.00           O  
HETATM   30  O         900     -14.098  16.788 -17.006  0.00  0.00           O  
HETATM   31  C         900     -14.264  13.352 -16.113  0.00  0.00           C  
HETATM   32  C         900     -14.511  12.706 -14.720  0.00  0.00           C  
HETATM   33  H         900     -13.677   6.607 -13.425  0.00  0.00           H  
HETATM   34  H         900     -15.159   7.887 -11.939  0.00  0.00           H  
HETATM   35  H         900     -15.872  10.152 -12.506  0.00  0.00           H  
HETATM   36  H         900     -17.162  12.287 -15.048  0.00  0.00           H  
HETATM   37  H         900     -17.064  10.626 -15.550  0.00  0.00           H  
HETATM   38  H         900     -17.158  12.135 -17.542  0.00  0.00           H  
HETATM   39  H         900     -15.579  11.322 -17.540  0.00  0.00           H  
HETATM   40  H         900     -15.458  13.157 -19.075  0.00  0.00           H  
HETATM   41  H         900     -14.359  14.367 -18.440  0.00  0.00           H  
HETATM   42  H         900     -17.408  14.686 -18.455  0.00  0.00           H  
HETATM   43  H         900     -16.387  15.340 -19.701  0.00  0.00           H  
HETATM   44  H         900     -16.472  16.143 -16.758  0.00  0.00           H  
HETATM   45  H         900     -17.085  17.083 -18.046  0.00  0.00           H  
HETATM   46  H         900     -12.865  18.702 -17.847  0.00  0.00           H  
HETATM   47  H         900     -12.634  18.195 -19.516  0.00  0.00           H  
HETATM   48  H         900     -13.434  19.725 -19.154  0.00  0.00           H  
HETATM   49  H         900     -15.552  19.451 -20.003  0.00  0.00           H  
HETATM   50  H         900     -16.617  18.133 -19.773  0.00  0.00           H  
HETATM   51  H         900     -17.015  18.127 -22.067  0.00  0.00           H  
HETATM   52  H         900     -15.958  16.366 -23.723  0.00  0.00           H  
HETATM   53  H         900     -14.800  17.627 -24.005  0.00  0.00           H  
HETATM   54  H         900     -15.420  19.583 -25.352  0.00  0.00           H  
HETATM   55  H         900     -16.984  20.498 -27.034  0.00  0.00           H  
HETATM   56  H         900     -19.209  19.483 -27.331  0.00  0.00           H  
HETATM   57  H         900     -19.904  17.553 -25.956  0.00  0.00           H  
HETATM   58  H         900     -18.358  16.640 -24.258  0.00  0.00           H  
HETATM   59  H         900     -13.559  12.812 -16.732  0.00  0.00           H  
HETATM   60  H         900     -13.958  14.392 -15.996  0.00  0.00           H  
HETATM   61  H         900     -13.560  12.558 -14.205  0.00  0.00           H  
HETATM   62  H         900     -15.100  13.403 -14.122  0.00  0.00           H  
HETATM   63  H         900     -16.241  13.971 -16.456  0.00  0.00           H  
CONECT    1    2
CONECT    2    1    3    8
CONECT    3    2    4    5
CONECT    4    3
CONECT    5    3    6   33
CONECT    6    5    7   34
CONECT    7    6    8   35
CONECT    8    2    7    9
CONECT    9    8   10   32
CONECT   10    9   11   36   37
CONECT   11   10   12   38   39
CONECT   12   11   13   31   63
CONECT   13   12   14   40   41
CONECT   14   13   15   42   43
CONECT   15   14   16   44   45
CONECT   16   15   17   30
CONECT   17   16   18   19
CONECT   18   17   46   47   48
CONECT   19   17   20   49   50
CONECT   20   19   21   29
CONECT   21   20   22   51
CONECT   22   21   23   52   53
CONECT   23   22   24   28
CONECT   24   23   25   54
CONECT   25   24   26   55
CONECT   26   25   27   56
CONECT   27   26   28   57
CONECT   28   23   27   58
CONECT   29   20
CONECT   30   16
CONECT   31   12   32   59   60
CONECT   32    9   31   61   62
CONECT   33    5
CONECT   34    6
CONECT   35    7
CONECT   36   10
CONECT   37   10
CONECT   38   11
CONECT   39   11
CONECT   40   13
CONECT   41   13
CONECT   42   14
CONECT   43   14
CONECT   44   15
CONECT   45   15
CONECT   46   18
CONECT   47   18
CONECT   48   18
CONECT   49   19
CONECT   50   19
CONECT   51   21
CONECT   52   22
CONECT   53   22
CONECT   54   24
CONECT   55   25
CONECT   56   26
CONECT   57   27
CONECT   58   28
CONECT   59   31
CONECT   60   31
CONECT   61   32
CONECT   62   32
CONECT   63   12
END
