# Supplementary material for: Potent and Subtype-Selective Dopamine D2 Receptor Biased Partial Agonists Discovered via an Ugi-Based Approach
Source: J Med Chem. 2021 Jun 10;64(12):8710–26. doi: 10.1021/acs.jmedchem.1c00704 (PMC8552448; doi:10.1021/acs.jmedchem.1c00704)
Supplement: Supplementary file 4 — jm1c00704_si_004.csv [file jm1c00704_si_004.csv]

Compound	SMILES	cAMP Functional data at the D2-like receptor family, pIC50, Emax (% over quinpirole)						D2 ?-Arrestin		Bias factor cAMP - ?-Arr ??log(t/KA)
		hD2 pIC50 cAMP	hD2 Emax	hD3 pIC50 cAMP	hD3 Emax	hD4 pIC50 cAMP	hD4 Emax	hD2 pEC50 cAMP	Emax (% over quinpirole)
20a	ClC1=C(Cl)C=CC=C1N2CCN(CCCC(N(C)CC(NCC3=CC=CC=C3)=O)=O)CC2	8.34 ± 0.60	55 ± 4	5.24 ± 0.50	125 ± 5	6.79 ± 0.45	48 ± 10	8.49 ± 0.30	122 ± 2	–0.446
20b (ISAM-A13)	ClC1=C(Cl)C=CC=C1N2CCN(CCCC(N(C)CC(NC3CCCCC3)=O)=O)CC2	8,54 ± 0.42	45 ± 4	4.91 ± 1.37	128 ± 5	5.13 ± 0.81	82 ± 6	8.63 ± 0.31	129 ± 2	–0.508
20c	ClC1=C(Cl)C=CC=C1N2CCN(CCCC(N(C)CC(NC(C)(C)C)=O)=O)CC2	5,81 ± 0.45	65 ± 5	5.64 ± 0.55	65 ± 4	4.86 ± 1.41	109 ± 6
22a (ISAM-A1684)	O=C(NCC1=CC=CC=C1)C(N2C)=C(C3=CC=CC=C3)N=C2CCCN(CC4)CCN4C5=CC=CC(Cl)=C5Cl	8.30 ± 0.38	60 ± 5	5.63 ± 0.33	98 ± 3	5.46 ± 0.72	101 ± 7	5.30 ± 1.05	*	2.223
22b	O=C(NC1CCCCC1)C(N2C)=C(C3=CC=CC=C3)N=C2CCCN(CC4)CCN4C5=CC=CC(Cl)=C5Cl	5.76 ± 0.43	83 ± 8	6.11 ± 0.26	86 ± 8	5.64 ± 0.27	103 ± 10
22c	CC(C)(C)NC(C(N1C)=C(C2=CC=CC=C2)N=C1CCCN(CC3)CCN3C4=CC=CC(Cl)=C4Cl)=O	6.79 ± 0.56	73 ± 5	5.72 ± 0.42	80 ± 5	8.24 ± 0.50	72 ± 4
24a	O=C(NCC1=CC=CC=C1)CN2C(CCCN(CC3)CCN3C4=CC=CC(Cl)=C4Cl)=NC5=C2C=CC=C5	4.87 ± 0.69	164 ± 4	4.42 ± 0.10	288 ± 5	5.00 ± 0.51	148 ± 3
24b	O=C(NC1CCCCC1)CN2C(CCCN(CC3)CCN3C4=CC=CC(Cl)=C4Cl)=NC5=C2C=CC=C5	5.04 ± 0.88	92 ± 3	7.94 ± 0.42	20 ± 9	4.80 ± 1.20	93 ± 10
24c	O=C(NC(C)(C)C)CN1C(CCCN(CC2)CCN2C3=CC=CC(Cl)=C3Cl)=NC4=C1C=CC=C4	6.43 ± 0.41	55 ± 8	6.40 ± 0.21	65 ± 6	8.10 ± 0.36	53 ± 9
24d (ISAM-A18)	O=C(NCC1=CC=CC=C1)CN2C(CCCN(CC3)CCN3C4=CC=CC(Cl)=C4Cl)=NC5=C2C=C(Br)C(Br)=C5	8.66 ± 0.63	55 ± 5	4.63 ± 0.56	214 ± 3	8.01 ± 0.41	65 ± 6	5.50 ± 1.46	*	2.768
24e	O=C(NC1CCCCC1)CN2C(CCCN(CC3)CCN3C4=CC=CC(Cl)=C4Cl)=NC5=C2C=C(Br)C(Br)=C5	5.42 ± 0.57	104 ± 3	5.64 ± 0.28	82 ± 3	6.89 ± 0.30	65 ± 8
24f	O=C(NC(C)(C)C)CN1C(CCCN(CC2)CCN2C3=CC=CC(Cl)=C3Cl)=NC4=C1C=C(Br)C(Br)=C4	6.35 ± 0.50	66 ± 5	5.59 ± 0.37	107 ± 3	5.58 ± 0.38	120 ± 4
26a	ClC1=C(Cl)C=CC=C1N2CCN(CCCC(N3CC(N(CC4=CC=CC=C4)C=C3)=O)=O)CC2	5.86 ± 0.26	88 ± 7	5.43 ± 0.26	111 ± 6	5.24 ± 1.25	95 ± 6
26b	ClC1=C(Cl)C=CC=C1N2CCN(CCCC(N3CC(N(C4CCCCC4)C=C3)=O)=O)CC2	6.96 ± 0.23	68 ± 8	5.49 ± 0.46	97 ± 7	5.89 ± 0.60	55 ± 5
26c	ClC1=C(Cl)C=CC=C1N2CCN(CCCC(N3CC(N(C(C)(C)C)C=C3)=O)=O)CC2	5.76 ± 0.30	113 ± 7	8.47 ± 1.26	66 ± 4	5.94 ± 0.13	80 ± 10
27a (ISAM-A51)	ClC1=C(Cl)C=CC=C1N2CCN(CCCC(N3C(C(NCC4=CC=CC=C4)=O)CN(C)CC3)=O)CC2	8.96 ± 1.37	47 ± 4	4.80 ± 0.80	171 ± 8	5.04 ± 0.51	109 ± 8	9.67 ± 0.62	93 ± 1	-0.977
27b	ClC1=C(Cl)C=CC=C1N2CCN(CCCC(N3C(C(NC4CCCCC4)=O)CN(C)CC3)=O)CC2	8.78 ± 0.79	60 ± 5	5.83 ± 0.57	93 ± 5	5.22 ± 1.40	54 ± 5	8.44 ± 0.25	120 ± 1	0.079
27c	ClC1=C(Cl)C=CC=C1N2CCN(CCCC(N3C(C(NC(C)(C)C)=O)CN(C)CC3)=O)CC2	5.83 ± 0.49	77 ± 9	5.25 ± 0.92	73 ± 7	5.26 ± 0.24	68 ± 9
29a (ISAM-A53)	ClC1=C(Cl)C=CC=C1N2CCN(CCCC(N3C(C(NCC4=CC=CC=C4)=O)C(NCC3)=O)=O)CC2	8.94 ± 1.16	62 ± 9	6.30 ± 0.42	86 ± 4	6.06 ± 0.42	53 ± 8	8.12 ± 0.20	142 ± 1	0.502
29b	ClC1=C(Cl)C=CC=C1N2CCN(CCCC(N3C(C(NC4CCCCC4)=O)C(NCC3)=O)=O)CC2	5.48 ± 0.52	104 ± 3	4.57 ± 0.17	290 ± 4	5.16 ± 0.20	155 ± 3
29c (ISAM-A52)	ClC1=C(Cl)C=CC=C1N2CCN(CCCC(N3C(C(NC(C)(C)C)=O)C(NCC3)=O)=O)CC2	8.42 ± 0.85	58 ± 5	5.22 ± 0.21	146 ± 5	5.18 ± 0.53	83 ± 8	9.43 ± 0.57	68 ± 2	–1.043
